# Supplementary material for: Phenotypic differentiation of gastrointestinal microbes is reflected in their encoded metabolic repertoires
Source: Microbiome. 2015 Nov 30;3:55. doi: 10.1186/s40168-015-0121-6 (PMC4663747; doi:10.1186/s40168-015-0121-6)
Supplement: Additional file 1: Table S2. — Table of the gap-filled reactions used to ensure anaerobic growth. (XLSX 14 kb) [file 40168_2015_121_MOESM1_ESM.xlsx]

## Sheet: anaerobic_models
SEED.ID	Reaction Added
Seed561177.4.30032	5DOAN_c0, DM_5DRIB_c0
Seed6666666.58933.128522	5DOAN_c0, DM_5DRIB_c0
Seed6666666.58973.128522	5DOAN_c0, DM_5DRIB_c0
Seed6666666.59017.128522	5DOAN_c0, DM_5DRIB_c0
Seed68766.4.124632	5DOAN_c0, DM_5DRIB_c0
Seed213810.4.30032	ASPO5_c0
Seed220668.9.30032	ASPO5_c0
Seed393126.8.124632	ASPO5_c0
Seed405566.17.124632	ASPO5_c0
Seed411463.4.30032	ASPO5_c0
Seed411465.10.30032	ASPO5_c0
Seed411469.3.30032	ASPO5_c0
Seed411471.5.30032	ASPO5_c0
Seed411486.3.30032	ASPO5_c0
Seed411901.7.30032	ASPO5_c0
Seed428126.7.30032	ASPO5_c0
Seed435590.12.124632	ASPO5_c0
Seed457400.3.30032	ASPO5_c0
Seed457412.4.30032	ASPO5_c0
Seed457416.3.30032	ASPO5_c0
Seed469603.3.30032	ASPO5_c0
Seed469605.3.30032	ASPO5_c0
Seed469607.5.124632	ASPO5_c0
Seed469617.3.30032	ASPO5_c0
Seed469618.3.30032	ASPO5_c0
Seed469621.3.30032	ASPO5_c0
Seed470145.6.30032	ASPO5_c0
Seed470146.3.30032	ASPO5_c0
Seed471870.8.30032	ASPO5_c0
Seed471874.6.30032	ASPO5_c0
Seed471881.3.30032	ASPO5_c0
Seed500635.8.30032	ASPO5_c0
Seed518636.5.30032	ASPO5_c0
Seed525259.3.30032	ASPO5_c0
Seed525278.3.30032	ASPO5_c0
Seed525318.3.30032	ASPO5_c0
Seed525364.3.30032	ASPO5_c0
Seed537006.5.30032	ASPO5_c0
Seed537011.5.30032	ASPO5_c0
Seed537012.5.30032	ASPO5_c0
Seed537970.15.124632	ASPO5_c0
Seed537972.5.30032	ASPO5_c0
Seed537973.8.30032	ASPO5_c0
Seed548485.3.30032	ASPO5_c0
Seed556267.4.30032	ASPO5_c0
Seed556268.6.30032	ASPO5_c0
Seed563193.3.30032	ASPO5_c0
Seed565042.11.124632	ASPO5_c0
Seed568703.33.124632	ASPO5_c0
Seed657314.3.30032	ASPO5_c0
Seed657316.3.30032	ASPO5_c0
Seed657317.3.30032	ASPO5_c0
Seed658659.3.30032	ASPO5_c0
Seed665943.3.30032	ASPO5_c0
Seed742741.3.30032	ASPO5_c0
Seed742820.3.30032	ASPO5_c0
Seed500632.7.30032	EX_cpd00069_e0, rxn05301_c0
Seed411477.4.30032	PDX5PO2_c0
Seed411484.7.30032	PDX5PO2_c0
Seed411902.9.30032	PDX5PO2_c0
Seed450749.3.30032	PDX5PO2_c0
Seed457388.5.30032	PDX5PO2_c0
Seed457390.3.30032	PDX5PO2_c0
Seed457391.3.30032	PDX5PO2_c0
Seed457392.3.30032	PDX5PO2_c0
Seed457393.3.30032	PDX5PO2_c0
Seed457394.3.30032	PDX5PO2_c0
Seed457396.3.30032	PDX5PO2_c0
Seed469585.3.30032	PDX5PO2_c0
Seed469586.3.30032	PDX5PO2_c0
Seed469588.3.30032	PDX5PO2_c0
Seed469589.3.30032	PDX5PO2_c0
Seed469590.5.30032	PDX5PO2_c0
Seed469591.4.30032	PDX5PO2_c0
Seed469593.3.30032	PDX5PO2_c0
Seed469615.3.30032	PDX5PO2_c0
Seed471872.6.30032	PDX5PO2_c0
Seed471875.6.30032	PDX5PO2_c0
Seed474186.10.124632	PDX5PO2_c0
Seed483216.6.30032	PDX5PO2_c0
Seed483217.6.30032	PDX5PO2_c0
Seed483218.5.30032	PDX5PO2_c0
Seed500638.3.30032	PDX5PO2_c0
Seed500639.8.30032	PDX5PO2_c0
Seed521000.6.30032	PDX5PO2_c0
Seed521003.7.30032	PDX5PO2_c0
Seed537013.3.30032	PDX5PO2_c0
Seed556259.3.30032	PDX5PO2_c0
Seed556263.3.30032	PDX5PO2_c0
Seed563194.3.30032	PDX5PO2_c0
Seed585544.3.30032	PDX5PO2_c0
Seed586220.3.30032	PDX5PO2_c0
Seed657310.3.30032	PDX5PO2_c0
Seed6666666.58838.128522	PDX5PO2_c0
Seed702444.3.30032	PDX5PO2_c0
Seed702447.3.30032	PDX5PO2_c0
Seed702459.6.124632	PDX5PO2_c0
Seed85962.8.30032	PDX5PO2_c0
Seed1042403.6.124632	PDX5PO2_c0, ASPO5_c0, DHORDfum_c0, EX_cpd00069_e0, rxn05301_c0, EX_cpd00215_e0, PYDXabc_c0, 5DOAN_c0, DM_5DRIB_c0, rxn04704_c0, rxn04139_c0, rxn09041_c0, rxn11946_c0, OMPHHX3_c0, rxn09045_c0, rxn09039_c0
Seed1322347.3.124632	PDX5PO2_c0, ASPO5_c0, DHORDfum_c0, EX_cpd00069_e0, rxn05301_c0, EX_cpd00215_e0, PYDXabc_c0, 5DOAN_c0, DM_5DRIB_c0, rxn04704_c0, rxn04139_c0, rxn09041_c0, rxn11946_c0, OMPHHX3_c0, rxn09045_c0, rxn09039_c0
Seed283165.6.124632	PDX5PO2_c0, ASPO5_c0, DHORDfum_c0, EX_cpd00069_e0, rxn05301_c0, EX_cpd00215_e0, PYDXabc_c0, 5DOAN_c0, DM_5DRIB_c0, rxn04704_c0, rxn04139_c0, rxn09041_c0, rxn11946_c0, OMPHHX3_c0, rxn09045_c0, rxn09039_c0
Seed314315.21.124632	PDX5PO2_c0, ASPO5_c0, DHORDfum_c0, EX_cpd00069_e0, rxn05301_c0, EX_cpd00215_e0, PYDXabc_c0, 5DOAN_c0, DM_5DRIB_c0, rxn04704_c0, rxn04139_c0, rxn09041_c0, rxn11946_c0, OMPHHX3_c0, rxn09045_c0, rxn09039_c0
Seed349741.23.124632	PDX5PO2_c0, ASPO5_c0, DHORDfum_c0, EX_cpd00069_e0, rxn05301_c0, EX_cpd00215_e0, PYDXabc_c0, 5DOAN_c0, DM_5DRIB_c0, rxn04704_c0, rxn04139_c0, rxn09041_c0, rxn11946_c0, OMPHHX3_c0, rxn09045_c0, rxn09039_c0
Seed360105.10.124632	PDX5PO2_c0, ASPO5_c0, DHORDfum_c0, EX_cpd00069_e0, rxn05301_c0, EX_cpd00215_e0, PYDXabc_c0, 5DOAN_c0, DM_5DRIB_c0, rxn04704_c0, rxn04139_c0, rxn09041_c0, rxn11946_c0, OMPHHX3_c0, rxn09045_c0, rxn09039_c0
Seed411479.10.30032	PDX5PO2_c0, ASPO5_c0, DHORDfum_c0, EX_cpd00069_e0, rxn05301_c0, EX_cpd00215_e0, PYDXabc_c0, 5DOAN_c0, DM_5DRIB_c0, rxn04704_c0, rxn04139_c0, rxn09041_c0, rxn11946_c0, OMPHHX3_c0, rxn09045_c0, rxn09039_c0
Seed428125.8.30032	PDX5PO2_c0, ASPO5_c0, DHORDfum_c0, EX_cpd00069_e0, rxn05301_c0, EX_cpd00215_e0, PYDXabc_c0, 5DOAN_c0, DM_5DRIB_c0, rxn04704_c0, rxn04139_c0, rxn09041_c0, rxn11946_c0, OMPHHX3_c0, rxn09045_c0, rxn09039_c0
Seed435591.18.124632	PDX5PO2_c0, ASPO5_c0, DHORDfum_c0, EX_cpd00069_e0, rxn05301_c0, EX_cpd00215_e0, PYDXabc_c0, 5DOAN_c0, DM_5DRIB_c0, rxn04704_c0, rxn04139_c0, rxn09041_c0, rxn11946_c0, OMPHHX3_c0, rxn09045_c0, rxn09039_c0
Seed442563.3.30032	PDX5PO2_c0, ASPO5_c0, DHORDfum_c0, EX_cpd00069_e0, rxn05301_c0, EX_cpd00215_e0, PYDXabc_c0, 5DOAN_c0, DM_5DRIB_c0, rxn04704_c0, rxn04139_c0, rxn09041_c0, rxn11946_c0, OMPHHX3_c0, rxn09045_c0, rxn09039_c0
Seed449673.7.30032	PDX5PO2_c0, ASPO5_c0, DHORDfum_c0, EX_cpd00069_e0, rxn05301_c0, EX_cpd00215_e0, PYDXabc_c0, 5DOAN_c0, DM_5DRIB_c0, rxn04704_c0, rxn04139_c0, rxn09041_c0, rxn11946_c0, OMPHHX3_c0, rxn09045_c0, rxn09039_c0
Seed457395.6.30032	PDX5PO2_c0, ASPO5_c0, DHORDfum_c0, EX_cpd00069_e0, rxn05301_c0, EX_cpd00215_e0, PYDXabc_c0, 5DOAN_c0, DM_5DRIB_c0, rxn04704_c0, rxn04139_c0, rxn09041_c0, rxn11946_c0, OMPHHX3_c0, rxn09045_c0, rxn09039_c0
Seed469592.4.30032	PDX5PO2_c0, ASPO5_c0, DHORDfum_c0, EX_cpd00069_e0, rxn05301_c0, EX_cpd00215_e0, PYDXabc_c0, 5DOAN_c0, DM_5DRIB_c0, rxn04704_c0, rxn04139_c0, rxn09041_c0, rxn11946_c0, OMPHHX3_c0, rxn09045_c0, rxn09039_c0
Seed469595.3.30032	PDX5PO2_c0, ASPO5_c0, DHORDfum_c0, EX_cpd00069_e0, rxn05301_c0, EX_cpd00215_e0, PYDXabc_c0, 5DOAN_c0, DM_5DRIB_c0, rxn04704_c0, rxn04139_c0, rxn09041_c0, rxn11946_c0, OMPHHX3_c0, rxn09045_c0, rxn09039_c0
Seed469608.3.30032	PDX5PO2_c0, ASPO5_c0, DHORDfum_c0, EX_cpd00069_e0, rxn05301_c0, EX_cpd00215_e0, PYDXabc_c0, 5DOAN_c0, DM_5DRIB_c0, rxn04704_c0, rxn04139_c0, rxn09041_c0, rxn11946_c0, OMPHHX3_c0, rxn09045_c0, rxn09039_c0
Seed483215.6.30032	PDX5PO2_c0, ASPO5_c0, DHORDfum_c0, EX_cpd00069_e0, rxn05301_c0, EX_cpd00215_e0, PYDXabc_c0, 5DOAN_c0, DM_5DRIB_c0, rxn04704_c0, rxn04139_c0, rxn09041_c0, rxn11946_c0, OMPHHX3_c0, rxn09045_c0, rxn09039_c0
Seed484020.6.124632	PDX5PO2_c0, ASPO5_c0, DHORDfum_c0, EX_cpd00069_e0, rxn05301_c0, EX_cpd00215_e0, PYDXabc_c0, 5DOAN_c0, DM_5DRIB_c0, rxn04704_c0, rxn04139_c0, rxn09041_c0, rxn11946_c0, OMPHHX3_c0, rxn09045_c0, rxn09039_c0
Seed525258.3.30032	PDX5PO2_c0, ASPO5_c0, DHORDfum_c0, EX_cpd00069_e0, rxn05301_c0, EX_cpd00215_e0, PYDXabc_c0, 5DOAN_c0, DM_5DRIB_c0, rxn04704_c0, rxn04139_c0, rxn09041_c0, rxn11946_c0, OMPHHX3_c0, rxn09045_c0, rxn09039_c0
Seed537007.6.30032	PDX5PO2_c0, ASPO5_c0, DHORDfum_c0, EX_cpd00069_e0, rxn05301_c0, EX_cpd00215_e0, PYDXabc_c0, 5DOAN_c0, DM_5DRIB_c0, rxn04704_c0, rxn04139_c0, rxn09041_c0, rxn11946_c0, OMPHHX3_c0, rxn09045_c0, rxn09039_c0
Seed537971.5.30032	PDX5PO2_c0, ASPO5_c0, DHORDfum_c0, EX_cpd00069_e0, rxn05301_c0, EX_cpd00215_e0, PYDXabc_c0, 5DOAN_c0, DM_5DRIB_c0, rxn04704_c0, rxn04139_c0, rxn09041_c0, rxn11946_c0, OMPHHX3_c0, rxn09045_c0, rxn09039_c0
Seed547043.6.30032	PDX5PO2_c0, ASPO5_c0, DHORDfum_c0, EX_cpd00069_e0, rxn05301_c0, EX_cpd00215_e0, PYDXabc_c0, 5DOAN_c0, DM_5DRIB_c0, rxn04704_c0, rxn04139_c0, rxn09041_c0, rxn11946_c0, OMPHHX3_c0, rxn09045_c0, rxn09039_c0
Seed556269.4.30032	PDX5PO2_c0, ASPO5_c0, DHORDfum_c0, EX_cpd00069_e0, rxn05301_c0, EX_cpd00215_e0, PYDXabc_c0, 5DOAN_c0, DM_5DRIB_c0, rxn04704_c0, rxn04139_c0, rxn09041_c0, rxn11946_c0, OMPHHX3_c0, rxn09045_c0, rxn09039_c0
Seed556270.3.30032	PDX5PO2_c0, ASPO5_c0, DHORDfum_c0, EX_cpd00069_e0, rxn05301_c0, EX_cpd00215_e0, PYDXabc_c0, 5DOAN_c0, DM_5DRIB_c0, rxn04704_c0, rxn04139_c0, rxn09041_c0, rxn11946_c0, OMPHHX3_c0, rxn09045_c0, rxn09039_c0
Seed573236.5.124632	PDX5PO2_c0, ASPO5_c0, DHORDfum_c0, EX_cpd00069_e0, rxn05301_c0, EX_cpd00215_e0, PYDXabc_c0, 5DOAN_c0, DM_5DRIB_c0, rxn04704_c0, rxn04139_c0, rxn09041_c0, rxn11946_c0, OMPHHX3_c0, rxn09045_c0, rxn09039_c0
Seed645463.20.124632	PDX5PO2_c0, ASPO5_c0, DHORDfum_c0, EX_cpd00069_e0, rxn05301_c0, EX_cpd00215_e0, PYDXabc_c0, 5DOAN_c0, DM_5DRIB_c0, rxn04704_c0, rxn04139_c0, rxn09041_c0, rxn11946_c0, OMPHHX3_c0, rxn09045_c0, rxn09039_c0
Seed645464.7.124632	PDX5PO2_c0, ASPO5_c0, DHORDfum_c0, EX_cpd00069_e0, rxn05301_c0, EX_cpd00215_e0, PYDXabc_c0, 5DOAN_c0, DM_5DRIB_c0, rxn04704_c0, rxn04139_c0, rxn09041_c0, rxn11946_c0, OMPHHX3_c0, rxn09045_c0, rxn09039_c0
Seed657321.5.30032	PDX5PO2_c0, ASPO5_c0, DHORDfum_c0, EX_cpd00069_e0, rxn05301_c0, EX_cpd00215_e0, PYDXabc_c0, 5DOAN_c0, DM_5DRIB_c0, rxn04704_c0, rxn04139_c0, rxn09041_c0, rxn11946_c0, OMPHHX3_c0, rxn09045_c0, rxn09039_c0
Seed6666666.58861.128522	PDX5PO2_c0, ASPO5_c0, DHORDfum_c0, EX_cpd00069_e0, rxn05301_c0, EX_cpd00215_e0, PYDXabc_c0, 5DOAN_c0, DM_5DRIB_c0, rxn04704_c0, rxn04139_c0, rxn09041_c0, rxn11946_c0, OMPHHX3_c0, rxn09045_c0, rxn09039_c0
Seed6666666.58896.128522	PDX5PO2_c0, ASPO5_c0, DHORDfum_c0, EX_cpd00069_e0, rxn05301_c0, EX_cpd00215_e0, PYDXabc_c0, 5DOAN_c0, DM_5DRIB_c0, rxn04704_c0, rxn04139_c0, rxn09041_c0, rxn11946_c0, OMPHHX3_c0, rxn09045_c0, rxn09039_c0
Seed6666666.58908.128522	PDX5PO2_c0, ASPO5_c0, DHORDfum_c0, EX_cpd00069_e0, rxn05301_c0, EX_cpd00215_e0, PYDXabc_c0, 5DOAN_c0, DM_5DRIB_c0, rxn04704_c0, rxn04139_c0, rxn09041_c0, rxn11946_c0, OMPHHX3_c0, rxn09045_c0, rxn09039_c0
Seed6666666.58932.128522	PDX5PO2_c0, ASPO5_c0, DHORDfum_c0, EX_cpd00069_e0, rxn05301_c0, EX_cpd00215_e0, PYDXabc_c0, 5DOAN_c0, DM_5DRIB_c0, rxn04704_c0, rxn04139_c0, rxn09041_c0, rxn11946_c0, OMPHHX3_c0, rxn09045_c0, rxn09039_c0
Seed6666666.59001.128522	PDX5PO2_c0, ASPO5_c0, DHORDfum_c0, EX_cpd00069_e0, rxn05301_c0, EX_cpd00215_e0, PYDXabc_c0, 5DOAN_c0, DM_5DRIB_c0, rxn04704_c0, rxn04139_c0, rxn09041_c0, rxn11946_c0, OMPHHX3_c0, rxn09045_c0, rxn09039_c0
Seed702443.3.30032	PDX5PO2_c0, ASPO5_c0, DHORDfum_c0, EX_cpd00069_e0, rxn05301_c0, EX_cpd00215_e0, PYDXabc_c0, 5DOAN_c0, DM_5DRIB_c0, rxn04704_c0, rxn04139_c0, rxn09041_c0, rxn11946_c0, OMPHHX3_c0, rxn09045_c0, rxn09039_c0
Seed718252.3.30032	PDX5PO2_c0, ASPO5_c0, DHORDfum_c0, EX_cpd00069_e0, rxn05301_c0, EX_cpd00215_e0, PYDXabc_c0, 5DOAN_c0, DM_5DRIB_c0, rxn04704_c0, rxn04139_c0, rxn09041_c0, rxn11946_c0, OMPHHX3_c0, rxn09045_c0, rxn09039_c0
Seed863767.5.124632	PDX5PO2_c0, ASPO5_c0, DHORDfum_c0, EX_cpd00069_e0, rxn05301_c0, EX_cpd00215_e0, PYDXabc_c0, 5DOAN_c0, DM_5DRIB_c0, rxn04704_c0, rxn04139_c0, rxn09041_c0, rxn11946_c0, OMPHHX3_c0, rxn09045_c0, rxn09039_c0
Seed257314.11.124632	rxn04704_c0, 5DOAN_c0, DM_5DRIB_c0
Seed264199.4.30032	rxn04704_c0, 5DOAN_c0, DM_5DRIB_c0
Seed272620.3.30032	rxn04704_c0, 5DOAN_c0, DM_5DRIB_c0
Seed326426.7.124632	rxn04704_c0, 5DOAN_c0, DM_5DRIB_c0
Seed393127.9.124632	rxn04704_c0, 5DOAN_c0, DM_5DRIB_c0
Seed393130.11.124632	rxn04704_c0, 5DOAN_c0, DM_5DRIB_c0
Seed398513.5.30032	rxn04704_c0, 5DOAN_c0, DM_5DRIB_c0
Seed411464.8.30032	rxn04704_c0, 5DOAN_c0, DM_5DRIB_c0
Seed411470.6.30032	rxn04704_c0, 5DOAN_c0, DM_5DRIB_c0
Seed411490.6.30032	rxn04704_c0, 5DOAN_c0, DM_5DRIB_c0
Seed428127.7.30032	rxn04704_c0, 5DOAN_c0, DM_5DRIB_c0
Seed445974.6.30032	rxn04704_c0, 5DOAN_c0, DM_5DRIB_c0
Seed445975.6.30032	rxn04704_c0, 5DOAN_c0, DM_5DRIB_c0
Seed469602.3.30032	rxn04704_c0, 5DOAN_c0, DM_5DRIB_c0
Seed476272.5.30032	rxn04704_c0, 5DOAN_c0, DM_5DRIB_c0
Seed500633.7.30032	rxn04704_c0, 5DOAN_c0, DM_5DRIB_c0
Seed518635.5.30032	rxn04704_c0, 5DOAN_c0, DM_5DRIB_c0
Seed520999.6.30032	rxn04704_c0, 5DOAN_c0, DM_5DRIB_c0
Seed537937.5.30032	rxn04704_c0, 5DOAN_c0, DM_5DRIB_c0
Seed556264.3.30032	rxn04704_c0, 5DOAN_c0, DM_5DRIB_c0
Seed557433.3.30032	rxn04704_c0, 5DOAN_c0, DM_5DRIB_c0
Seed566552.4.30032	rxn04704_c0, 5DOAN_c0, DM_5DRIB_c0
Seed592015.5.30032	rxn04704_c0, 5DOAN_c0, DM_5DRIB_c0
Seed626939.3.30032	rxn04704_c0, 5DOAN_c0, DM_5DRIB_c0
Seed657319.3.30032	rxn04704_c0, 5DOAN_c0, DM_5DRIB_c0
Seed657323.3.30032	rxn04704_c0, 5DOAN_c0, DM_5DRIB_c0
Seed657324.3.30032	rxn04704_c0, 5DOAN_c0, DM_5DRIB_c0
Seed658089.3.30032	rxn04704_c0, 5DOAN_c0, DM_5DRIB_c0
Seed658664.3.30032	rxn04704_c0, 5DOAN_c0, DM_5DRIB_c0
Seed6666666.59080.128522	rxn04704_c0, 5DOAN_c0, DM_5DRIB_c0
Seed864566.3.30032	rxn04704_c0, 5DOAN_c0, DM_5DRIB_c0
Seed879089.6.124632	rxn04704_c0, 5DOAN_c0, DM_5DRIB_c0
Seed879090.7.124632	rxn04704_c0, 5DOAN_c0, DM_5DRIB_c0
Seed883062.8.124632	rxn04704_c0, 5DOAN_c0, DM_5DRIB_c0
Seed99287.1.30032	rxn04704_c0, 5DOAN_c0, DM_5DRIB_c0
Seed1156433.4.124632	rxn09041_c0, rxn11946_c0, OMPHHX3_c0, rxn09045_c0, rxn09039_c0
Seed321956.5.30032	rxn09041_c0, rxn11946_c0, OMPHHX3_c0, rxn09045_c0, rxn09039_c0
Seed391904.5.30032	rxn09041_c0, rxn11946_c0, OMPHHX3_c0, rxn09045_c0, rxn09039_c0
Seed511145.12.30032	rxn09041_c0, rxn11946_c0, OMPHHX3_c0, rxn09045_c0, rxn09039_c0
Seed568816.8.124632	rxn09041_c0, rxn11946_c0, OMPHHX3_c0, rxn09045_c0, rxn09039_c0
Seed645462.11.124632	rxn09041_c0, rxn11946_c0, OMPHHX3_c0, rxn09045_c0, rxn09039_c0
Reaction Descriptions	Formula
PDX5PO2_c0	cpd00003_c0 + cpd00478_c0 -> cpd00067_c0 + cpd00004_c0 + cpd00016_c0
ASPO5_c0	cpd00041_c0 + cpd00106_c0 -> cpd00067_c0 + cpd03470_c0 + cpd00036_c0
DHORDfum_c0	cpd00282_c0 + cpd00106_c0 -> cpd00247_c0 + cpd00036_c0
PYDXabc_c0	cpd00215_e0 + cpd00002_c0 + cpd00001_c0 -> cpd00215_c0 + cpd00008_c0 + cpd00067_c0 + cpd00009_c0
5DOAN_c0	cpd03091_c0 + cpd00001_c0 -> 5drib_c0 + cpd00128_c0
DM_5DRIB_c0	5drib_c0 ->
OMPHHX3_c0	cpd03446_c0 + 2 cpd00002_c0 + 3 cpd00001_c0 + cpd00003_c0 -> cpd15359_c0 + 2 cpd00008_c0 + 3 cpd00067_c0 + cpd00004_c0 + 2 cpd00009_c0
EX_cpd00215_e0	cpd00215_e0 <=>
EX_cpd00069_e0	cpd00069_e0 <=>
rxn05301_c0	cpd00067_e0 + cpd00069_e0 <=> cpd00067_c0 + cpd00069_c0
rxn00209_c0	cpd00007_c0 + cpd00478_c0 -> cpd00025_c0 + cpd00016_c0
rxn00262_c0	cpd00001_c0 + cpd00007_c0 + cpd00041_c0 -> cpd00025_c0 + cpd00032_c0 + cpd00013_c0
rxn01360_c0	cpd00007_c0 + cpd00282_c0 -> cpd00025_c0 + cpd00247_c0
rxn01315_c0	cpd00007_c0 + cpd00066_c0 + cpd00233_c0 -> cpd00001_c0 + cpd00069_c0 + cpd00231_c0
rxn01252_c0	cpd00007_c0 + cpd00263_c0 -> cpd00025_c0 + cpd00215_c0
rxn04704_c0	2 cpd00017_c0 + cpd02083_c0 <=> 2 cpd00060_c0 + 2 cpd00011_c0 + 2 cpd03091_c0 + cpd00791_c0
rxn04139_c0	cpd00005_c0 + cpd00007_c0 + cpd03448_c0 -> cpd00001_c0 + cpd00006_c0 + cpd03449_c0
rxn09041_c0	2 cpd00002_c0 + 3 cpd00001_c0 + cpd00003_c0 + cpd15361_c0 -> 3 cpd00067_c0 + 2 cpd00008_c0 + cpd00004_c0 + 2 cpd00009_c0 + cpd15360_c0
rxn11946_c0	cpd00017_c0 + cpd03449_c0 -> cpd15560_c0 + cpd00019_c0
rxn09045_c0	2 cpd00002_c0 + 3 cpd00001_c0 + cpd00003_c0 + cpd03444_c0 -> 3 cpd00067_c0 + 2 cpd00008_c0 + cpd00004_c0 + 2 cpd00009_c0 + cpd03445_c0
rxn09039_c0	cpd00017_c0 + cpd15359_c0 -> cpd00067_c0 + cpd00019_c0 + cpd15361_c0
rxn00209_c0	cpd00007_c0 + cpd00478_c0 -> cpd00025_c0 + cpd00016_c0
