# Supplementary material for: Phenotypic differentiation of gastrointestinal microbes is reflected in their encoded metabolic repertoires
Source: Microbiome. 2015 Nov 30;3:55. doi: 10.1186/s40168-015-0121-6 (PMC4663747; doi:10.1186/s40168-015-0121-6)
Supplement: Additional file 3: Table S1. — List of genome and model statistics of the microbe selection. (XLSX 94 kb) [file 40168_2015_121_MOESM3_ESM.xlsx]

## Sheet: model_overview
SEED.ID	IMG.Genome.ID	NCBI.Taxon.ID	taxon_oid	Status	Study.Name	Organism	Domain	Phylum	Class	Order	Family	Genus	Species	Strain	Genome.Size	Genes	Reactions	Scaffold.Count	Biotic.Relationships	Ecosystem	Ecosystem.Category	Ecosystem.Type	Ecosystem.Subtype	Habitat	Sample.Body.Site	Sample.Body.Subsite	Specific.Ecosystem	Gram.Staining	Metabolism	Motility	Sporulation	Cell.Shape	Energy.Source	Oxygen.Requirement	Oxygen	Relevance	Diseases	Phenotype	phenotype	phenotype_cons	FBA_aerobic	Genome completeness	Duplicated Genes	Gapfilled Reactions	Genome completeness (%)	biomass compound type
Seed1042156.7.124632	650716027	1042156	650716027	Finished	Clostridium sp. SY8519	Clostridium sp. SY8519	Bacteria	Firmicutes	Clostridia	Clostridiales	Clostridiaceae	Clostridium	sp.	SY8519	2835737	679	1015	1	-1	Host-associated	-1	-1	-1	Host	Gastrointestinal tract	Intestinal tract	-1	Gram+	-1	-1	-1	-1	-1	-1	Obligatory anaerobe	-1	-1	-1	Non-Pathogen	Non-Pathogen	17.0824	101	3	96	0.943925	6
Seed1042403.6.124632	651053004	1042403	651053004	Finished	Bifidobacterium animalis lactis CNCM I-2494	Bifidobacterium animalis lactis CNCM I-2494	Bacteria	Actinobacteria	Actinobacteria	Bifidobacteriales	Bifidobacteriaceae	Bifidobacterium	animalis	CNCM I-2494	1943113	477	836	1	Free living	Host-associated	-1	-1	-1	Host, Human intestinal microflora	Gastrointestinal tract	-1	-1	Gram+	-1	Nonmotile	-1	Rod-shaped	-1	Anaerobe	Obligatory anaerobe	Medical	None	Probiotic	Probiotic	Probiotic	12.2277	102	1	161	0.953271	5
Seed1089456.5.124632	2511231165	1089456	2511231165	Finished	Pseudomonas aeruginosa NCGM2.S1	Pseudomonas aeruginosa NCGM2.S1	Bacteria	Proteobacteria	Gammaproteobacteria	Pseudomonadales	Pseudomonadaceae	Pseudomonas	aeruginosa	NCGM2.S1	6764661	1231	1431	1	-1	-1	-1	-1	-1	Host	Gastrointestinal tract	-1	-1	Gram-	-1	-1	-1	-1	-1	-1	Aerobe	Medical	None	-1	Pathogen	Pathogen	9.17295	101	2	40	0.943925	5
Seed1156431.4.124632	2546825502	1156431	2546825502	Finished	Genome sequence of Streptococcus sp. I-G2, isolated from human small intestinal fluid	Streptococcus sp. I-G2	Bacteria	Firmicutes	Bacilli	Lactobacillales	Streptococcaceae	Streptococcus	sp.	I-G2	1992567	550	921	1	Free living	-1	-1	-1	-1	Host	Gastrointestinal tract	Intestinal tract	-1	Gram+	-1	Nonmotile	Nonsporulating	Coccoid	-1	Aerobe	Facultative anaerobe	Medical	Unknown	-1	Unknown	Unknown	3.39752	102	2	104	0.953271	6
Seed1156433.4.124632	2546825503	1156433	2546825503	Finished	Genome sequence of Streptococcus sp. I-P16, isolated from human small intestinal fluid	Streptococcus sp. I-P16	Bacteria	Firmicutes	Bacilli	Lactobacillales	Streptococcaceae	Streptococcus	sp.	I-P16	2023580	583	953	1	Free living	-1	-1	-1	-1	Host	Gastrointestinal tract	Intestinal tract	-1	Gram+	-1	Nonmotile	Nonsporulating	Coccoid	-1	Aerobe	Facultative anaerobe	Medical	Unknown	-1	Unknown	Unknown	0.918217	102	2	91	0.953271	6
Seed1322347.3.124632	2528768018	1322347	2528768018	Permanent Draft	Bifidobacterium longum E18	Bifidobacterium longum E18	Bacteria	Actinobacteria	Actinobacteria	Bifidobacteriales	Bifidobacteriaceae	Bifidobacterium	longum	E18	2372966	519	926	1	Symbiotic	-1	-1	-1	-1	Host, Human, Intestinal tract	Gastrointestinal tract	Intestinal tract	-1	Gram+	-1	Nonmotile	Nonsporulating	Rod-shaped	-1	Aerobe	Obligatory anaerobe	Biotechnological, Comparative analysis, Food industry	None	Non-Pathogen	Probiotic	Probiotic	2.89709	103	1	149	0.962617	5
Seed192222.29.124632	637000055	192222	637000055	Finished	Campylobacter jejuni jejuni NCTC 11168	Campylobacter jejuni jejuni NCTC 11168	Bacteria	Proteobacteria	Epsilonproteobacteria	Campylobacterales	Campylobacteraceae	Campylobacter	jejuni	NCTC 11168	1641481	516	928	1	Free living	Host-associated	-1	-1	-1	Host, Wastewater	Gastrointestinal tract	-1	-1	Gram-	-1	Motile	Nonsporulating	Spiral-shaped	Heterotroph	Microaerophilic	Micraerobe	Animal Pathogen, Human Pathogen, Medical, Poultry Pathogen	Diarrhea, Food poisoning	Pathogen	Pathogen	Pathogen	21.0209	103	3	80	0.962617	5
Seed206672.9.30032	637000031	206672	637000031	Finished	Bifidobacterium longum NCC2705	Bifidobacterium longum NCC2705	Bacteria	Actinobacteria	Actinobacteria	Bifidobacteriales	Bifidobacteriaceae	Bifidobacterium	longum	NCC2705	2260266	505	758	2	Free living	Host-associated	-1	-1	-1	Feces, Gastrointestinal tract, Host, Intestinal microflora	Gastrointestinal tract	-1	-1	Gram+	-1	Nonmotile	Nonsporulating	Rod-shaped	-1	Anaerobe	Obligatory anaerobe	Biotechnological, Food industry	None	Non-Pathogen, Probiotic	Probiotic	Probiotic	8.15482	103	1	0	0.962617	1
Seed213810.4.30032	650377969	213810	650377969	Finished	Human Microbiome Project (HMP) Reference Genomes	Ruminococcus sp. 18P13	Bacteria	Firmicutes	Clostridia	Clostridiales	Ruminococcaceae	Ruminococcus	sp.	18P13	2573208	488	762	1	Free living	Host-associated	-1	-1	-1	Feces, Gastrointestinal tract, Host	Gastrointestinal tract	-1	-1	Gram+	Cellulose degrader	Nonmotile	Nonsporulating	Coccus-shaped	-1	Anaerobe	Obligatory anaerobe	Human Microbiome Project (HMP), Medical	None	-1	Non-Pathogen	Non-Pathogen	6.87693	103	2	0	0.962617	1
Seed220668.9.30032	637000141	220668	637000141	Finished	Lactobacillus plantarum WCFS1	Lactobacillus plantarum WCFS1	Bacteria	Firmicutes	Bacilli	Lactobacillales	Lactobacillaceae	Lactobacillus	plantarum	WCFS1	3348625	800	1071	4	Free living	Host-associated	-1	-1	-1	Host, Intestinal microflora	Oral	-1	-1	Gram+	-1	Nonmotile	-1	Rod-shaped	-1	Facultative	Nanaerobe	Biotechnological, Food industry, Lactic acid production	None	Probiotic	Probiotic	Probiotic	8.65669	103	3	0	0.962617	3
Seed242619.13.124632	637000209	242619	637000209	Finished	Porphyromonas gingivalis W83	Porphyromonas gingivalis W83	Bacteria	Bacteroidetes	Bacteroidia	Bacteroidales	Porphyromonadaceae	Porphyromonas	gingivalis	W83	2343476	448	857	1	Free living	Host-associated	-1	-1	-1	Colon, Gastrointestinal tract, Host, Oral microflora, Respiratory tract	Gastrointestinal tract	Colon	-1	Gram-	-1	Nonmotile	Nonsporulating	Rod-shaped	-1	Anaerobe	Obligatory anaerobe	Human Pathogen, Medical	Dental plaque, Periodontal infection	Pathogen	Pathogen	Pathogen	7.74761	105	1	119	0.981308	5
Seed257314.11.124632	637000140	257314	637000140	Finished	Lactobacillus johnsonii NCC 533	Lactobacillus johnsonii NCC 533	Bacteria	Firmicutes	Bacilli	Lactobacillales	Lactobacillaceae	Lactobacillus	johnsonii	NCC 533	1992676	456	799	1	Free living	Host-associated	-1	-1	-1	Host, Intestinal microflora	Gastrointestinal tract	-1	-1	Gram+	-1	Nonmotile	-1	Rod-shaped	-1	Facultative	Nanaerobe	Biotechnological, Food industry	None	Probiotic	Probiotic	Probiotic	2.14402	101	2	131	0.943925	6
Seed264199.4.30032	637000303	264199	637000303	Finished	Streptococcus thermophilus LMG 18311	Streptococcus thermophilus LMG 18311	Bacteria	Firmicutes	Bacilli	Lactobacillales	Streptococcaceae	Streptococcus	thermophilus	LMG 18311	1796846	568	833	1	Free living	-1	-1	-1	-1	Milk	-1	-1	-1	Gram+	-1	Nonmotile	Nonsporulating	Coccus-shaped	-1	Facultative	Facultative anaerobe	Biotechnological, Food industry, Lactic acid production, Yogurt production	None	Non-Pathogen	Probiotic	Probiotic	8.5412	104	2	0	0.971963	1
Seed265669.14.124632	637000154	265669	637000154	Finished	Listeria monocytogenes 4b F2365	Listeria monocytogenes 4b F2365	Bacteria	Firmicutes	Bacilli	Bacillales	Listeriaceae	Listeria	monocytogenes	4b F2365	2905187	818	1190	1	Free living	Host-associated	-1	-1	-1	Food, Host, Intestinal microflora, Soil	Gastrointestinal tract	Intestinal tract	-1	Gram+	-1	Motile	Nonsporulating	Rod-shaped	Chemoorganotroph	Facultative	Facultative anaerobe	Human Pathogen, Medical	Food poisoning, Listeriosis	Pathogen	Opportunistic Pathogen	Opportunistic Pathogen	13.7894	102	4	55	0.953271	6
Seed272620.3.30032	640753032	272620	640753032	Finished	Klebsiella pneumoniae pneumoniae MGH78578	Klebsiella pneumoniae pneumoniae MGH78578	Bacteria	Proteobacteria	Gammaproteobacteria	Enterobacteriales	Enterobacteriaceae	Klebsiella	pneumoniae	MGH78578	5694894	1342	1621	6	Free living	Host-associated	-1	-1	-1	Fresh water, Host, Intestinal microflora, Mouth microflora, Skin microflora, Soil	-1	-1	-1	Gram-	Lactose fermenting	Nonmotile	-1	Rod-shaped	-1	Facultative	Aerobe	Animal Pathogen, Cattle Pathogen, Human Pathogen, Medical	Bacteremia, Pneumonia, Urinary tract infection	Pathogen	Opportunistic Pathogen	Opportunistic Pathogen	17.0824	105	1	0	0.981308	1
Seed272621.20.124632	637000138	272621	637000138	Finished	Lactobacillus acidophilus NCFM	Lactobacillus acidophilus NCFM	Bacteria	Firmicutes	Bacilli	Lactobacillales	Lactobacillaceae	Lactobacillus	acidophilus	NCFM	1993564	514	784	1	Free living	Host-associated	-1	-1	-1	Host, Intestinal microflora, Oral microflora, Vagina microflora	Gastrointestinal tract	-1	-1	Gram+	-1	-1	-1	Rod-shaped	-1	Facultative	Obligatory anaerobe	Biotechnological, Food industry, Yogurt production	None	Probiotic	Probiotic	Probiotic	17.4818	103	1	136	0.962617	6
Seed283165.6.124632	637000028	283165	637000028	Finished	Bartonella quintana Toulouse	Bartonella quintana Toulouse	Bacteria	Proteobacteria	Alphaproteobacteria	Rhizobiales	Bartonellaceae	Bartonella	quintana	Toulouse	1581384	450	831	1	-1	Host-associated	-1	-1	-1	Gut of the body louse, Host	Gastrointestinal tract	Gut	-1	Gram-	-1	-1	Nonsporulating	Rod-shaped	-1	Aerobe	Aerobe	Human Pathogen, Medical	Bacillary angiomatosis, Endocarditis, Trench fever	Intracellular, Pathogen	Pathogen	Pathogen	8.37163	105	1	93	0.981308	5
Seed314315.21.124632	637000142	314315	637000142	Finished	Lactobacillus sakei sakei 23K	Lactobacillus sakei sakei 23K	Bacteria	Firmicutes	Bacilli	Lactobacillales	Lactobacillaceae	Lactobacillus	sakei	23K	1884661	522	940	1	Free living	-1	-1	-1	-1	Fresh meat, Intestinal microflora, Oral microflora, Vagina microflora	-1	-1	-1	Gram+	-1	Nonmotile	-1	Rod-shaped	-1	Facultative	Obligatory anaerobe	Biotechnological, Food industry, Lactic acid production	None	Non-Pathogen	Non-Pathogen	Non-Pathogen	8.05057	103	3	90	0.962617	6
Seed321956.5.30032	639633029	321956	639633029	Finished	Lactic Acid Bacteria	Lactobacillus delbrueckii bulgaricus ATCC BAA-365	Bacteria	Firmicutes	Bacilli	Lactobacillales	Lactobacillaceae	Lactobacillus	delbrueckii	ATCC BAA-365	1856951	443	738	1	Free living	-1	-1	-1	-1	Host, Intestinal microflora	Gastrointestinal tract	Intestinal tract	-1	Gram+	-1	Nonmotile	Nonsporulating	Rod-shaped	-1	Facultative	Obligatory anaerobe	Biotechnological, Food industry, Lactic acid production	None	Probiotic	Probiotic	Probiotic	10.6595	100	2	0	0.934579	1
Seed321967.8.30032	639633028	321967	639633028	Finished	Lactic Acid Bacteria	Lactobacillus casei ATCC 334	Bacteria	Firmicutes	Bacilli	Lactobacillales	Lactobacillaceae	Lactobacillus	casei	ATCC 334	2924325	646	931	2	Free living	Host-associated	-1	-1	-1	Host, Intestinal microflora	Gastrointestinal tract	Intestinal tract	-1	Gram+	-1	Nonmotile	-1	Rod-shaped	-1	Facultative	Nanaerobe	Biotechnological, Comparative analysis, Food industry, Lactic acid production	None	Probiotic	Probiotic	Probiotic	12.5063	104	2	0	0.971963	1
Seed324831.17.124632	639633030	324831	639633030	Finished	Lactic Acid Bacteria	Lactobacillus gasseri ATCC 33323	Bacteria	Firmicutes	Bacilli	Lactobacillales	Lactobacillaceae	Lactobacillus	gasseri	ATCC 33323	1894360	449	779	1	Free living	Host-associated	-1	-1	-1	Feces, Gastrointestinal tract, Host, Intestinal microflora	Gastrointestinal tract	-1	-1	Gram+	-1	Nonmotile	-1	Rod-shaped	-1	Facultative	Nanaerobe	Biotechnological, Food industry	None	Probiotic	Probiotic	Probiotic	12.3627	102	1	136	0.953271	6
Seed326426.7.124632	651053006	326426	651053006	Finished	Bifidobacterium breve UCC2003 (NCIMB8807)	Bifidobacterium breve UCC2003 (NCIMB8807)	Bacteria	Actinobacteria	Actinobacteria	Bifidobacteriales	Bifidobacteriaceae	Bifidobacterium	breve	UCC2003 (NCIMB8807)	2422684	546	895	1	Free living	Host-associated	-1	-1	-1	Host, Intestinal microflora	Gastrointestinal tract	-1	-1	Gram+	-1	Nonmotile	Nonsporulating	Rod-shaped	-1	Anaerobe	Obligatory anaerobe	Biotechnological, Food industry	None	Non-Pathogen, Probiotic	Probiotic	Probiotic	8.86674	103	1	148	0.962617	5
Seed334390.12.124632	641522633	334390	641522633	Finished	Human Microbiome Project (HMP) Reference Genomes	Lactobacillus fermentum IFO 3956	Bacteria	Firmicutes	Bacilli	Lactobacillales	Lactobacillaceae	Lactobacillus	fermentum	IFO 3956	2098685	586	982	1	Free living	Host-associated	-1	-1	-1	Birds intestinal microflora, Host, Human intestinal microflora, Mammalian intestinal microflora	Gastrointestinal tract	Intestinal tract	-1	Gram+	-1	Nonmotile	-1	Rod-shaped	-1	Facultative	Nanaerobe	Biotechnological, Food industry, Human Microbiome Project (HMP), Medical	None	Probiotic	Probiotic	Probiotic	2.19686	102	2	97	0.953271	6
Seed349741.23.124632	642555104	349741	642555104	Finished	Akkermansia muciniphila	Akkermansia muciniphila ATCC BAA-835	Bacteria	Verrucomicrobia	Verrucomicrobiae	Verrucomicrobiales	Verrucomicrobiaceae	Akkermansia	muciniphila	ATCC BAA-835	2664102	574	910	1	Free living	Host-associated	-1	-1	-1	Feces, Gastrointestinal tract, Host, Intestinal microflora	Gastrointestinal tract	-1	-1	Gram-	-1	Nonmotile	Nonsporulating	Oval-shaped	-1	Anaerobe	Nanaerobe	Evolution, Medical	None	-1	Non-Pathogen	Non-Pathogen	0.298797	106	NA	71	0.990654	5
Seed360105.10.124632	640753010	360105	640753010	Finished	Campylobacter curvus 525.92	Campylobacter curvus 525.92	Bacteria	Proteobacteria	Epsilonproteobacteria	Campylobacterales	Campylobacteraceae	Campylobacter	curvus	525.92	1971264	518	935	1	Free living	Host-associated	-1	-1	-1	Feces, Gastrointestinal tract, Host, Wastewater	Gastrointestinal tract	-1	-1	Gram-	-1	Motile	Nonsporulating	Spiral-shaped	-1	Microaerophilic	Obligatory anaerobe	Comparative analysis, Human Pathogen, Medical	Gastroenteritis, Periodontal infection	Food poisoning, Pathogen	Pathogen	Pathogen	34.6267	102	2	74	0.953271	5
Seed362948.14.30032	637000143	362948	637000143	Finished	Lactobacillus salivarius salivarius UCC118	Lactobacillus salivarius salivarius UCC118	Bacteria	Firmicutes	Bacilli	Lactobacillales	Lactobacillaceae	Lactobacillus	salivarius	UCC118	2133977	548	836	4	Free living	Host-associated	-1	-1	-1	Host, Intestinal microflora	Gastrointestinal tract	-1	-1	Gram+	Bacteriocins producer	Nonmotile	Nonsporulating	Rod-shaped	-1	Facultative	Nanaerobe	Biotechnological, Food industry	None	Non-Pathogen, Probiotic	Non-Pathogen	Probiotic	34.6267	105	1	0	0.981308	1
Seed364106.8.30032	637000109	364106	637000109	Finished	Escherichia coli UTI89 (UPEC)	Escherichia coli UTI89 (UPEC)	Bacteria	Proteobacteria	Gammaproteobacteria	Enterobacteriales	Enterobacteriaceae	Escherichia	coli	UTI89 (UPEC)	5179971	1210	1594	2	Free living	Host-associated	-1	-1	-1	Host, Human intestinal microflora	Gastrointestinal tract	-1	-1	Gram-	-1	Motile	Nonsporulating	Rod-shaped	-1	Facultative	Aerobe	Human Gut Microbiome Initiative (HGMI), Human Pathogen, Medical	Cystitis, Diarrhea	Pathogen	Pathogen	Pathogen	8.77534	105	1	0	0.981308	1
Seed367928.17.124632	639633010	367928	639633010	Finished	Bifidobacterium adolescentis ATCC 15703	Bifidobacterium adolescentis ATCC 15703	Bacteria	Actinobacteria	Actinobacteria	Bifidobacteriales	Bifidobacteriaceae	Bifidobacterium	adolescentis	ATCC 15703	2089645	509	864	1	Free living	Host-associated	-1	-1	-1	Host, Intestinal microflora	Gastrointestinal tract	Intestinal tract	-1	Gram+	-1	Nonmotile	Nonsporulating	Rod-shaped	-1	Anaerobe	Obligatory anaerobe	Biotechnological, Comparative analysis, Food industry	None	Non-Pathogen, Probiotic	Non-Pathogen	Probiotic	17.3134	102	1	148	0.953271	5
Seed386585.9.30032	2551306491	1240385	2551306491	Draft	Escherichia coli O157:H7 H093800014	Escherichia coli O157:H7 H093800014	Bacteria	Proteobacteria	Gammaproteobacteria	Enterobacteriales	Enterobacteriaceae	Escherichia	coli	O157:H7 H093800014	5466582	1146	1583	209	-1	-1	-1	-1	-1	-1	-1	-1	-1	Gram-	-1	-1	-1	-1	-1	-1	Aerobe	-1	-1	-1	Pathogen	Pathogen	6.90457	105	1	0	0.981308	1
Seed387344.13.30032	639633027	387344	639633027	Finished	Lactobacillus brevis ATCC 367	Lactobacillus brevis ATCC 367	Bacteria	Firmicutes	Bacilli	Lactobacillales	Lactobacillaceae	Lactobacillus	brevis	ATCC 367	2340228	551	918	3	Free living	-1	-1	-1	-1	Host, Intestinal microflora, Soil	Gastrointestinal tract	Intestinal tract	-1	Gram+	-1	Motile	Nonsporulating	Rod-shaped	-1	Aerobe	Nanaerobe	Biotechnological, Food industry	None	Probiotic	Probiotic	Probiotic	2.11373	101	2	0	0.943925	1
Seed390333.10.124632	637000139	390333	637000139	Finished	Lactobacillus delbrueckii bulgaricus ATCC 11842	Lactobacillus delbrueckii bulgaricus ATCC 11842	Bacteria	Firmicutes	Bacilli	Lactobacillales	Lactobacillaceae	Lactobacillus	delbrueckii	ATCC 11842	1864998	523	877	1	Free living	Host-associated	-1	-1	-1	Host, Intestinal microflora	Gastrointestinal tract	-1	-1	Gram+	-1	Nonmotile	-1	Rod-shaped	-1	Facultative	Obligatory anaerobe	Biotechnological, Food industry, Lactic acid production, Yogurt production	None	Probiotic	Probiotic	Probiotic	6.83792	100	2	86	0.934579	6
Seed391904.5.30032	643348516	391904	643348516	Finished	Bifidobacterium longum infantis	Bifidobacterium longum infantis ATCC 15697	Bacteria	Actinobacteria	Actinobacteria	Bifidobacteriales	Bifidobacteriaceae	Bifidobacterium	longum	ATCC 15697	2832748	529	764	1	Free living	Host-associated	-1	-1	-1	Feces, Gastrointestinal tract, Host, Human fecal, Intestinal microflora	Gastrointestinal tract	-1	-1	Gram+	-1	Nonmotile	Nonsporulating	Rod-shaped	-1	Anaerobe	Obligatory anaerobe	Biotechnological, Food industry	None	Non-Pathogen, Probiotic	Non-Pathogen	Non-Pathogen	7.70561	99	5	0	0.925234	1
Seed393126.8.124632	2511231184	393126	2511231184	Finished	Listeria monocytogenes FSL R2-561	Listeria monocytogenes FSL R2-561	Bacteria	Firmicutes	Bacilli	Bacillales	Listeriaceae	Listeria	monocytogenes	FSL R2-561	2973801	828	1189	1	Free living	Host-associated	-1	-1	-1	Food, Fresh water, Host, Intestinal microflora, Soil	Gastrointestinal tract	Intestinal tract	-1	Gram-	-1	Motile	Nonsporulating	Rod-shaped	Chemoorganotroph	Facultative	Facultative anaerobe	Animal Pathogen, Cattle Pathogen, Human Pathogen, Medical, Poultry Pathogen, Swine Pathogen	Food poisoning, Listeriosis	Pathogen	Opportunistic Pathogen	Opportunistic Pathogen	8.5412	103	3	60	0.962617	6
Seed393127.9.124632	2511231203	393127	2511231203	Finished	Listeria monocytogenes Finland 1988	Listeria monocytogenes Finland 1988	Bacteria	Firmicutes	Bacilli	Bacillales	Listeriaceae	Listeria	monocytogenes	Finland 1988	2874431	831	1191	1	Free living	Host-associated	-1	-1	-1	Food, Fresh water, Host, Intestinal microflora, Soil	Gastrointestinal tract	Intestinal tract	-1	Gram-	-1	Motile	Nonsporulating	Rod-shaped	Chemoorganotroph	Facultative	Facultative anaerobe	Animal Pathogen, Cattle Pathogen, Human Pathogen, Medical, Poultry Pathogen, Swine Pathogen	Food poisoning, Listeriosis	Pathogen	Opportunistic Pathogen	Opportunistic Pathogen	2.5229	102	4	59	0.953271	6
Seed393130.11.124632	2511231190	393130	2511231190	Finished	Listeria monocytogenes J0161, FSL R2-499	Listeria monocytogenes J0161, FSL R2-499	Bacteria	Firmicutes	Bacilli	Bacillales	Listeriaceae	Listeria	monocytogenes	J0161, FSL R2-499	3000464	823	1188	1	Free living	Host-associated	-1	-1	-1	Food, Fresh water, Host, Intestinal microflora, Soil	Gastrointestinal tract	-1	-1	Gram+	-1	Motile	Nonsporulating	Rod-shaped	Chemoorganotroph	Facultative	Facultative anaerobe	Animal Pathogen, Cattle Pathogen, Human Pathogen, Medical, Poultry Pathogen, Swine Pathogen	Food poisoning, Listeriosis	Pathogen	Opportunistic Pathogen	Opportunistic Pathogen	4.76188	102	4	59	0.953271	6
Seed398513.5.30032	643886040	398513	643886040	Draft	Human Microbiome Project (HMP) Reference Genomes	Bifidobacterium bifidum NCIMB 41171	Bacteria	Actinobacteria	Actinobacteria	Bifidobacteriales	Bifidobacteriaceae	Bifidobacterium	bifidum	NCIMB 41171	2186140	487	693	33	Free living	Host-associated	-1	-1	-1	Feces, Gastrointestinal tract, Host, Human fecal, Human intestinal microflora	Gastrointestinal tract	-1	-1	Gram+	-1	Nonmotile	Nonsporulating	Rod-shaped	-1	Anaerobe	Obligatory anaerobe	Comparative analysis, Human Microbiome Project (HMP), Medical	None	-1	Probiotic	Probiotic	8.5412	101	3	0	0.943925	1
Seed405566.17.124632	641228495	405566	641228495	Finished	Lactobacillus helveticus DPC 4571	Lactobacillus helveticus DPC 4571	Bacteria	Firmicutes	Bacilli	Lactobacillales	Lactobacillaceae	Lactobacillus	helveticus	DPC 4571	2080931	511	857	1	Free living	-1	-1	-1	-1	Intestinal microflora	Gastrointestinal tract	Intestinal tract	-1	Gram+	-1	Nonmotile	-1	Rod-shaped	-1	Facultative	Obligatory anaerobe	Biotechnological, Food industry	None	Probiotic	Probiotic	Probiotic	4.84503	103	1	96	0.962617	6
Seed411460.6.30032	640963025	411460	640963025	Draft	Human Microbiome Project (HMP) Reference Genomes	Ruminococcus torques ATCC 27756	Bacteria	Firmicutes	Clostridia	Clostridiales	Lachnospiraceae	Ruminococcus	torques	ATCC 27756	2739406	568	835	64	Free living	Host-associated	-1	-1	-1	Feces, Gastrointestinal tract, Host, Human intestinal microflora	Gastrointestinal tract	-1	-1	Gram+	-1	Nonmotile	Nonsporulating	Coccus-shaped	-1	Anaerobe	Obligatory anaerobe	Human Gut Microbiome Initiative (HGMI), Human Microbiome Project (HMP), Medical	None	Non-Pathogen	Non-Pathogen	Non-Pathogen	8.5412	102	2	0	0.953271	1
Seed411462.6.30032	640963046	411462	640963046	Draft	Human Microbiome Project (HMP) Reference Genomes	Dorea longicatena DSM 13814	Bacteria	Firmicutes	Clostridia	Clostridiales	Lachnospiraceae	Dorea	longicatena	DSM 13814	2913833	693	893	52	Free living	Host-associated	-1	-1	-1	Feces, Gastrointestinal tract, Host, Human intestinal microflora	Gastrointestinal tract	-1	-1	Gram+	-1	-1	Nonsporulating	Rod-shaped	-1	Anaerobe	Obligatory anaerobe	Human Gut Microbiome Initiative (HGMI), Human Microbiome Project (HMP), Medical	None	Non-Pathogen	Non-Pathogen	Non-Pathogen	13.4081	99	4	0	0.925234	1
Seed411463.4.30032	640963022	411463	640963022	Draft	Human Microbiome Project (HMP) Reference Genomes	Eubacterium ventriosum ATCC 27560	Bacteria	Firmicutes	Clostridia	Clostridiales	Eubacteriaceae	Eubacterium	ventriosum	ATCC 27560	2869695	552	870	38	Free living	Host-associated	-1	-1	-1	Feces, Gastrointestinal tract, Host, Human intestinal microflora	Gastrointestinal tract	-1	-1	Gram+	-1	-1	-1	Rod-shaped	-1	Anaerobe	Obligatory anaerobe	Human Gut Microbiome Initiative (HGMI), Human Microbiome Project (HMP), Medical	None	Non-Pathogen	Non-Pathogen	Non-Pathogen	5.93475	102	3	0	0.953271	3
Seed411464.8.30032	642979316	411464	642979316	Draft	Human Microbiome Project (HMP) Reference Genomes	Desulfovibrio piger ATCC 29098	Bacteria	Proteobacteria	Deltaproteobacteria	Desulfovibrionales	Desulfovibrionaceae	Desulfovibrio	piger	VPI C3-23, ATCC 29098	2826240	571	870	127	Free living	Host-associated	-1	-1	-1	Feces, Gastrointestinal tract, Host, Human fecal, Human intestinal microflora	Gastrointestinal tract	-1	-1	Gram-	-1	Motile	Nonsporulating	Rod-shaped	-1	Anaerobe	Nanaerobe	Comparative analysis, Human Gut Microbiome Initiative (HGMI), Human Microbiome Project (HMP), Medical	None	Non-Pathogen	Non-Pathogen	Non-Pathogen	4.73539	101	2	0	0.943925	1
Seed411465.10.30032	641380421	411465	641380421	Draft	Human Microbiome Project (HMP) Reference Genomes	Parvimonas micra ATCC 33270	Bacteria	Firmicutes	Clostridia	Clostridiales	Clostridiales Family XI. Incertae Sedis	Parvimonas	micra	VPI 5464, ATCC 33270	1703772	367	654	17	Free living	Host-associated	-1	-1	-1	Host, Human intestinal microflora, Human mucocutaneous surfaces, Human oral microflora	Gastrointestinal tract	-1	-1	Gram+	-1	-1	-1	Coccus-shaped	-1	Anaerobe	Obligatory anaerobe	Human Gut Microbiome Initiative (HGMI), Human Microbiome Project (HMP), Human Pathogen, Medical	Periodontal infection	Pathogen	Pathogen	Pathogen	17.3134	104	2	0	0.971963	1
Seed411466.7.30032	640963058	411466	640963058	Draft	Human Microbiome Project (HMP) Reference Genomes	Actinomyces odontolyticus ATCC 17982	Bacteria	Actinobacteria	Actinobacteria	Actinomycetales	Actinomycetaceae	Actinomyces	odontolyticus	ATCC 17982	2393758	548	791	4	Free living	Host-associated	-1	-1	-1	Host, Human intestinal microflora, Human oral microflora	Oral	-1	-1	Gram+	-1	Nonmotile	Nonsporulating	Rod-shaped	-1	Facultative	Nanaerobe	Dental Pathogen, Human Gut Microbiome Initiative (HGMI), Human Microbiome Project (HMP), Human Pathogen, Medical	Eye infection, Lung infection, Oral abscesses, Septicemia	Pathogen	Opportunistic Pathogen	Opportunistic Pathogen	8.5412	102	1	0	0.953271	1
Seed411467.6.30032	640963014	411467	640963014	Draft	Human Microbiome Project (HMP) Reference Genomes	Pseudoflavonifractor capillosus ATCC 29799	Bacteria	Firmicutes	Clostridia	Clostridiales	unclassified	Pseudoflavonifractor	capillosus	ATCC 29799	4241853	695	979	66	Free living	Host-associated	-1	-1	-1	Host, Human fecal, Human intestinal microflora	Gastrointestinal tract	-1	-1	Gram+	-1	Nonmotile	Nonsporulating	Rod-shaped	-1	Anaerobe	Obligatory anaerobe	Human Gut Microbiome Initiative (HGMI), Human Microbiome Project (HMP), Medical	Various infections	Opportunistic Pathogen	Non-Pathogen	Non-Pathogen	8.05057	102	3	0	0.953271	1
Seed411468.9.30032	641736197	411468	641736197	Draft	Human Microbiome Project (HMP) Reference Genomes	Clostridium scindens ATCC 35704	Bacteria	Firmicutes	Clostridia	Clostridiales	Clostridiaceae	Clostridium	scindens	ATCC 35704	3619905	725	934	68	Free living	Host-associated	-1	-1	-1	Feces, Gastrointestinal tract, Host, Human intestinal microflora	Gastrointestinal tract	-1	-1	Gram+	-1	Motile	Sporulating	Rod-shaped	Chemoorganotroph	Anaerobe	Obligatory anaerobe	Comparative analysis, Human Gut Microbiome Initiative (HGMI), Human Microbiome Project (HMP), Medical	None	-1	Non-Pathogen	Non-Pathogen	8.5412	101	4	0	0.943925	3
Seed411469.3.30032	643886203	411469	643886203	Draft	Human Microbiome Project (HMP) Reference Genomes	Eubacterium hallii DSM 3353	Bacteria	Firmicutes	Clostridia	Clostridiales	Eubacteriaceae	Eubacterium	hallii	DSM 3353	3290996	682	939	175	Free living	Host-associated	-1	-1	-1	Feces, Gastrointestinal tract, Host, Human intestinal microflora	Gastrointestinal tract	-1	-1	Gram+	-1	-1	-1	Rod-shaped	-1	Anaerobe	Obligatory anaerobe	Comparative analysis, Human Gut Microbiome Initiative (HGMI), Human Microbiome Project (HMP), Medical	None	Non-Pathogen	Non-Pathogen	Non-Pathogen	4.39351	99	6	0	0.925234	2
Seed411470.6.30032	640963057	411470	640963057	Draft	Human Microbiome Project (HMP) Reference Genomes	Ruminococcus gnavus ATCC 29149	Bacteria	Firmicutes	Clostridia	Clostridiales	Lachnospiraceae	Ruminococcus	gnavus	ATCC 29149	3501911	743	1004	43	Free living	Host-associated	-1	-1	-1	Feces, Gastrointestinal tract, Host, Human intestinal microflora	Gastrointestinal tract	-1	-1	Gram+	-1	Nonmotile	Nonsporulating	Coccus-shaped	-1	Anaerobe	Micraerobe	Human Gut Microbiome Initiative (HGMI), Human Microbiome Project (HMP), Medical	None	Non-Pathogen	Non-Pathogen	Non-Pathogen	8.44529	102	4	0	0.953271	2
Seed411471.5.30032	2562617078	411471	2562617078	Draft	Human Microbiome Project (HMP) Reference Genomes	Subdoligranulum variabile DSM 15176	Bacteria	Firmicutes	Clostridia	Clostridiales	Ruminococcaceae	Subdoligranulum	variabile	DSM 15176	3200324	1321	926	136	Free living	Host-associated	-1	-1	-1	Feces, Gastrointestinal tract, Host, Human intestinal microflora	Gastrointestinal tract	-1	-1	Gram-	-1	Nonmotile	Nonsporulating	Pleomorphic-shaped	-1	Anaerobe	Obligatory anaerobe	Human Gut Microbiome Initiative (HGMI), Human Microbiome Project (HMP), Medical	None	Non-Pathogen	Non-Pathogen	Non-Pathogen	0.799351	103	3	0	0.962617	1
Seed411474.6.30032	641380422	411474	641380422	Draft	Human Microbiome Project (HMP) Reference Genomes	Coprococcus eutactus ATCC 27759	Bacteria	Firmicutes	Clostridia	Clostridiales	Lachnospiraceae	Coprococcus	eutactus	ATCC 27759	3102087	597	875	32	Free living	Host-associated	-1	-1	-1	Feces, Gastrointestinal tract, Host, Human intestinal microflora	Gastrointestinal tract	-1	-1	Gram+	-1	Nonmotile	Nonsporulating	Rod-shaped	-1	Anaerobe	Micraerobe	Human Gut Microbiome Initiative (HGMI), Human Microbiome Project (HMP), Medical	None	Non-Pathogen	Non-Pathogen	Non-Pathogen	8.65669	102	4	0	0.953271	1
Seed411476.11.30032	641380449	411476	641380449	Draft	Human Microbiome Project (HMP) Reference Genomes	Bacteroides ovatus ATCC 8483	Bacteria	Bacteroidetes	Bacteroidia	Bacteroidales	Bacteroidaceae	Bacteroides	ovatus	ATCC 8483	6463169	819	961	54	Free living	Host-associated	-1	-1	-1	Host, Human fecal, Human intestinal microflora	Gastrointestinal tract	-1	-1	Gram-	-1	Nonmotile	Nonsporulating	Rod-shaped	-1	Anaerobe	Nanaerobe	Human Gut Microbiome Initiative (HGMI), Human Microbiome Project (HMP), Medical	None	Non-Pathogen	Non-Pathogen	Non-Pathogen	8.61794	101	5	0	0.943925	2
Seed411477.4.30032	640963016	411477	640963016	Draft	Human Microbiome Project (HMP) Reference Genomes	Parabacteroides merdae ATCC 43184	Bacteria	Bacteroidetes	Bacteroidia	Bacteroidales	Porphyromonadaceae	Parabacteroides	merdae	ATCC 43184	4431877	703	1065	118	Free living	Host-associated	-1	-1	-1	Host, Human fecal, Human intestinal microflora	Gastrointestinal tract	-1	-1	Gram-	-1	Nonmotile	Nonsporulating	Rod-shaped	-1	Anaerobe	Nanaerobe	Human Gut Microbiome Initiative (HGMI), Human Microbiome Project (HMP), Medical	None	Non-Pathogen	Non-Pathogen	Non-Pathogen	8.05057	104	2	0	0.971963	2
Seed411479.10.30032	641380447	411479	641380447	Draft	Human Microbiome Project (HMP) Reference Genomes	Bacteroides uniformis ATCC 8492	Bacteria	Bacteroidetes	Bacteroidia	Bacteroidales	Bacteroidaceae	Bacteroides	uniformis	ATCC 8492	4717497	775	978	49	Free living	Host-associated	-1	-1	-1	Groundwater, Host, Human fecal, Human intestinal microflora	Gastrointestinal tract	-1	-1	Gram-	-1	Nonmotile	Nonsporulating	Rod-shaped	-1	Anaerobe	Nanaerobe	Human Gut Microbiome Initiative (HGMI), Human Microbiome Project (HMP), Medical	None	Non-Pathogen	Non-Pathogen	Non-Pathogen	16.9431	102	3	0	0.953271	2
Seed411484.7.30032	641736270	411484	641736270	Draft	Human Microbiome Project (HMP) Reference Genomes	Clostridium sp. SS2/1	Bacteria	Firmicutes	Clostridia	Clostridiales	Clostridiaceae	Clostridium	sp.	SS2/1	3141381	779	994	42	Free living	Host-associated	-1	-1	-1	Feces, Gastrointestinal tract, Host, Human intestinal microflora	Gastrointestinal tract	-1	-1	Gram+	-1	Motile	Sporulating	Rod-shaped	Chemoorganotroph	Anaerobe	Obligatory anaerobe	Human Gut Microbiome Initiative (HGMI), Human Microbiome Project (HMP), Medical	None	Non-Pathogen	Non-Pathogen	Non-Pathogen	7.85651	101	3	0	0.943925	1
Seed411486.3.30032	2562617079	411486	2562617079	Draft	Human Microbiome Project (HMP) Reference Genomes	Clostridium sp M62/1	Bacteria	Firmicutes	Clostridia	Clostridiales	Clostridiaceae	Clostridium	sp	M62/1	3781854	686	893	115	Free living	Host-associated	-1	-1	-1	Feces, Gastrointestinal tract, Host, Human intestinal microflora	Gastrointestinal tract	-1	-1	Gram+	-1	Motile	Sporulating	Rod-shaped	Chemoorganotroph	Anaerobe	Obligatory anaerobe	Human Gut Microbiome Initiative (HGMI), Human Microbiome Project (HMP), Medical	None	Non-Pathogen	Non-Pathogen	Non-Pathogen	7.20098	96	9	0	0.897196	3
Seed411489.7.30032	641380448	411489	641380448	Draft	Human Microbiome Project (HMP) Reference Genomes	Clostridium sp. L2-50	Bacteria	Firmicutes	Clostridia	Clostridiales	Clostridiaceae	Clostridium	sp.	L2-50	2954116	556	799	25	Free living	Host-associated	-1	-1	-1	Feces, Gastrointestinal tract, Host, Human intestinal microflora	Gastrointestinal tract	-1	-1	Gram+	-1	Motile	Sporulating	Rod-shaped	Chemoorganotroph	Anaerobe	Obligatory anaerobe	Human Gut Microbiome Initiative (HGMI), Human Microbiome Project (HMP), Medical	None	Non-Pathogen	Non-Pathogen	Non-Pathogen	17.3134	100	4	0	0.934579	1
Seed411490.6.30032	641736227	411490	641736227	Draft	Human Microbiome Project (HMP) Reference Genomes	Anaerostipes caccae DSM 14662	Bacteria	Firmicutes	Clostridia	Clostridiales	Lachnospiraceae	Anaerostipes	caccae	DSM 14662	3605636	978	1030	39	Free living	Host-associated	-1	-1	-1	Feces, Gastrointestinal tract, Host, Human intestinal microflora	Gastrointestinal tract	-1	-1	Gram+	-1	-1	-1	Rod-shaped	-1	Anaerobe	Obligatory anaerobe	Human Gut Microbiome Initiative (HGMI), Human Microbiome Project (HMP), Medical	None	Non-Pathogen	Non-Pathogen	Non-Pathogen	6.70926	102	4	0	0.953271	1
Seed411901.7.30032	640963023	411901	640963023	Draft	Human Microbiome Project (HMP) Reference Genomes	Bacteroides caccae ATCC 43185	Bacteria	Bacteroidetes	Bacteroidia	Bacteroidales	Bacteroidaceae	Bacteroides	caccae	ATCC 43185	4564814	724	957	21	Free living	Host-associated	-1	-1	-1	Host, Human intestinal microflora	Gastrointestinal tract	-1	-1	Gram-	-1	Nonmotile	Nonsporulating	Rod-shaped	-1	Anaerobe	Nanaerobe	Human Gut Microbiome Initiative (HGMI), Human Microbiome Project (HMP), Human Pathogen, Medical	Inflammatory bowel disease	Pathogen	Non-Pathogen	Pathogen	4.8754	103	3	0	0.962617	2
Seed411902.9.30032	641380428	411902	641380428	Draft	Human Microbiome Project (HMP) Reference Genomes	Clostridium bolteae ATCC BAA-613	Bacteria	Firmicutes	Clostridia	Clostridiales	Clostridiaceae	Clostridium	bolteae	ATCC BAA-613	6556988	1287	1137	78	Free living	Host-associated	-1	-1	-1	Feces, Gastrointestinal tract, Host, Human intestinal microflora	Gastrointestinal tract	-1	-1	Gram+	-1	Motile	Sporulating	Rod-shaped	Chemoorganotroph	Anaerobe	Obligatory anaerobe	Human Gut Microbiome Initiative (HGMI), Human Microbiome Project (HMP), Medical	None	-1	Non-Pathogen	Non-Pathogen	8.61794	98	6	0	0.915888	3
Seed411903.6.30032	640612206	411903	640612206	Draft	Human Microbiome Project (HMP) Reference Genomes	Collinsella aerofaciens ATCC 25986	Bacteria	Actinobacteria	Actinobacteria	Coriobacteriales	Coriobacteriaceae	Collinsella	aerofaciens	ATCC 25986	2439869	540	773	25	Free living	Host-associated	-1	-1	-1	Feces, Gastrointestinal tract, Host, Human intestinal microflora	Gastrointestinal tract	-1	-1	Gram+	-1	Nonmotile	Nonsporulating	Rod-shaped	-1	Anaerobe	Obligatory anaerobe	Human Gut Microbiome Initiative (HGMI), Human Microbiome Project (HMP), Medical	None	Non-Pathogen	Non-Pathogen	Non-Pathogen	17.0824	100	3	0	0.934579	3
Seed428125.8.30032	641380427	428125	641380427	Draft	Human Microbiome Project (HMP) Reference Genomes	Clostridium leptum DSM 753	Bacteria	Firmicutes	Clostridia	Clostridiales	Clostridiaceae	Clostridium	leptum	DSM 753	3270109	588	832	22	Free living	Host-associated	-1	-1	-1	Feces, Gastrointestinal tract, Host, Human intestinal microflora	Gastrointestinal tract	-1	-1	Gram+	-1	Motile	Sporulating	Rod-shaped	Chemoorganotroph	Anaerobe	Obligatory anaerobe	Human Gut Microbiome Initiative (HGMI), Human Microbiome Project (HMP), Medical	None	-1	Non-Pathogen	Non-Pathogen	8.74092	104	2	0	0.971963	1
Seed428126.7.30032	641736169	428126	641736169	Draft	Human Microbiome Project (HMP) Reference Genomes	Clostridium spiroforme DSM 1552	Bacteria	Firmicutes	Erysipelotrichia	Erysipelotrichales	Erysipelotrichaceae	Clostridium	spiroforme	DSM 1552	2507485	556	855	16	Free living	Host-associated	-1	-1	-1	Feces, Gastrointestinal tract, Host, Human intestinal microflora	Gastrointestinal tract	-1	-1	Gram+	-1	Motile	Sporulating	Rod-shaped	Chemoorganotroph	Anaerobe	Obligatory anaerobe	Human Gut Microbiome Initiative (HGMI), Human Microbiome Project (HMP), Medical	None	-1	Non-Pathogen	Non-Pathogen	8.5412	103	3	0	0.962617	1
Seed428127.7.30032	641380446	428127	641380446	Draft	Human Microbiome Project (HMP) Reference Genomes	Eubacterium dolichum DSM 3991	Bacteria	Firmicutes	Erysipelotrichia	Erysipelotrichales	Erysipelotrichaceae	Eubacterium	dolichum	DSM 3991	2190453	512	701	25	Free living	Host-associated	-1	-1	-1	Feces, Gastrointestinal tract, Host, Intestinal microflora	Gastrointestinal tract	-1	-1	Gram+	-1	-1	-1	Rod-shaped	-1	Anaerobe	Obligatory anaerobe	Comparative analysis, Human Gut Microbiome Initiative (HGMI), Human Microbiome Project (HMP), Medical	None	-1	Non-Pathogen	Non-Pathogen	17.2359	103	1	0	0.962617	1
Seed428128.7.30032	641736184	428128	641736184	Draft	Human Microbiome Project (HMP) Reference Genomes	Eubacterium siraeum DSM 15702	Bacteria	Firmicutes	Clostridia	Clostridiales	Eubacteriaceae	Eubacterium	siraeum	DSM 15702	2695934	499	743	55	Free living	Host-associated	-1	-1	-1	Feces, Gastrointestinal tract, Host, Human intestinal microflora	Gastrointestinal tract	-1	-1	Gram+	-1	-1	Sporulating	Rod-shaped	-1	Anaerobe	Obligatory anaerobe	Human Gut Microbiome Initiative (HGMI), Human Microbiome Project (HMP), Medical	None	Commensal	Commensal	Non-Pathogen	17.0824	101	3	0	0.943925	1
Seed435590.12.124632	640753008	435590	640753008	Finished	Bacteroides vulgatus ATCC 8482	Bacteroides vulgatus ATCC 8482	Bacteria	Bacteroidetes	Bacteroidia	Bacteroidales	Bacteroidaceae	Bacteroides	vulgatus	ATCC 8482	5163189	782	1048	1	Free living	Host-associated	-1	-1	-1	Feces, Gastrointestinal tract, Host, Intestinal microflora	Gastrointestinal tract	Intestinal tract	-1	Gram-	-1	-1	-1	Rod-shaped	-1	Anaerobe	Nanaerobe	Animal Pathogen, Comparative analysis, Human Gut Microbiome Initiative (HGMI), Human Pathogen, Medical	Opportunistic peritoneal disease	Pathogen	Non-Pathogen	Pathogen	34.6267	104	2	81	0.971963	5
Seed435591.18.124632	640753039	435591	640753039	Finished	Parabacteroides distasonis ATCC 8503	Parabacteroides distasonis ATCC 8503	Bacteria	Bacteroidetes	Bacteroidia	Bacteroidales	Porphyromonadaceae	Parabacteroides	distasonis	ATCC 8503	4811379	768	1145	1	Free living	Host-associated	-1	-1	-1	Host, Intestinal microflora	Gastrointestinal tract	Intestinal tract	-1	Gram-	-1	Nonmotile	Nonsporulating	Rod-shaped	-1	Anaerobe	Nanaerobe	Animal Pathogen, Human Gut Microbiome Initiative (HGMI), Human Pathogen, Medical	Opportunistic peritoneal disease	Pathogen	Pathogen	Pathogen	8.05057	105	1	72	0.981308	5
Seed442563.3.30032	643348515	442563	643348515	Finished	Bifidobacterium animalis lactis AD011	Bifidobacterium animalis lactis AD011	Bacteria	Actinobacteria	Actinobacteria	Bifidobacteriales	Bifidobacteriaceae	Bifidobacterium	animalis	AD011	1933695	434	672	1	Free living	Host-associated	-1	-1	-1	Host, Human fecal, Intestinal microflora	Gastrointestinal tract	-1	-1	Gram+	-1	Nonmotile	Nonsporulating	Rod-shaped	-1	Anaerobe	Obligatory anaerobe	Biotechnological, Food industry, Medical	None	Non-Pathogen, Probiotic	Non-Pathogen	Probiotic	8.61794	102	NA	0	0.953271	1
Seed445972.6.30032	641736271	445972	641736271	Draft	Human Microbiome Project (HMP) Reference Genomes	Anaerotruncus colihominis DSM 17241	Bacteria	Firmicutes	Clostridia	Clostridiales	Ruminococcaceae	Anaerotruncus	colihominis	DSM 17241	3718888	755	960	36	Free living	Host-associated	-1	-1	-1	Feces, Gastrointestinal tract, Host, Human fecal, Human intestinal microflora	Gastrointestinal tract	-1	-1	Gram+	-1	Nonmotile	-1	Rod-shaped	-1	Anaerobe	Obligatory anaerobe	Human Gut Microbiome Initiative (HGMI), Human Microbiome Project (HMP), Medical	None	-1	Non-Pathogen	Non-Pathogen	5.45704	103	2	0	0.962617	2
Seed445973.7.30032	641736113	445973	641736113	Draft	Human Microbiome Project (HMP) Reference Genomes	Clostridium bartlettii DSM 16795	Bacteria	Firmicutes	Clostridia	Clostridiales	Peptostreptococcaceae	Clostridium	bartlettii	DSM 16795	2971856	691	963	22	Free living	Host-associated	-1	-1	-1	Feces, Gastrointestinal tract, Host, Human fecal, Human intestinal microflora	Gastrointestinal tract	-1	-1	Gram+	-1	Motile	Sporulating	Rod-shaped	Chemoorganotroph	Anaerobe	Obligatory anaerobe	Human Gut Microbiome Initiative (HGMI), Human Microbiome Project (HMP), Medical	None	-1	Non-Pathogen	Non-Pathogen	4.56236	101	5	0	0.943925	3
Seed445974.6.30032	641736198	445974	641736198	Draft	Human Microbiome Project (HMP) Reference Genomes	Clostridium ramosum VPI 0427, DSM 1402	Bacteria	Firmicutes	Erysipelotrichia	Erysipelotrichales	Erysipelotrichaceae	Clostridium	ramosum	DSM 1402	3234795	780	941	16	Free living	Host-associated	-1	-1	-1	Feces, Gastrointestinal tract, Host, Human intestinal microflora	Gastrointestinal tract	-1	-1	Gram+	-1	Motile	Sporulating	Rod-shaped	Chemoorganotroph	Anaerobe	Obligatory anaerobe	Human Gut Microbiome Initiative (HGMI), Human Microbiome Project (HMP), Medical	Opportunistic infection	Commensal, Pathogen	Commensal	Pathogen	6.84211	102	4	0	0.953271	1
Seed445975.6.30032	642979321	521003	642979321	Draft	Human Microbiome Project (HMP) Reference Genomes	Collinsella stercoris DSM 13279	Bacteria	Actinobacteria	Actinobacteria	Coriobacteriales	Coriobacteriaceae	Collinsella	intestinalis	RCA56-68	1789330	508	688	65	Free living	Host-associated	-1	-1	-1	Feces, Gastrointestinal tract, Host	Gastrointestinal tract	-1	-1	Gram+	-1	Nonmotile	Nonsporulating	Rod-shaped	-1	Anaerobe	Obligatory anaerobe	Human Gut Microbiome Initiative (HGMI), Human Microbiome Project (HMP), Medical	None	-1	Unknown	Unknown	8.02644	103	1	0	0.962617	1
Seed449673.7.30032	641736196	449673	641736196	Draft	Human Microbiome Project (HMP) Reference Genomes	Bacteroides stercoris ATCC 43183	Bacteria	Bacteroidetes	Bacteroidia	Bacteroidales	Bacteroidaceae	Bacteroides	stercoris	VPI B5-21, ATCC 43183	4009229	673	975	23	Free living	Host-associated	-1	-1	-1	Feces, Gastrointestinal tract, Host, Human fecal, Human intestinal microflora	Gastrointestinal tract	-1	-1	Gram-	-1	Nonmotile	Nonsporulating	Rod-shaped	-1	Anaerobe	Nanaerobe	Human Gut Microbiome Initiative (HGMI), Human Microbiome Project (HMP), Medical	None	Non-Pathogen	Non-Pathogen	Non-Pathogen	3.6306	103	2	0	0.962617	2
Seed450749.3.30032	647533242	450749	647533242	Draft	Human Microbiome Project (HMP) Reference Genomes	Veillonella sp. 6_1_27	Bacteria	Firmicutes	Negativicutes	Selenomonadales	Veillonellaceae	Veillonella	sp.	6_1_27	2174425	613	907	10	Free living	Host-associated	-1	-1	-1	Host	Gastrointestinal tract	Rectal	-1	Gram-	-1	Nonmotile	Nonsporulating	Coccus-shaped	-1	Anaerobe	Nanaerobe	Human Microbiome Project (HMP), Medical	-1	-1	Non-Pathogen	Non-Pathogen	8.74092	104	2	0	0.971963	1
Seed451640.5.30032	643886110	451640	643886110	Draft	Human Microbiome Project (HMP) Reference Genomes	Catenibacterium mitsuokai DSM 15897	Bacteria	Firmicutes	Erysipelotrichia	Erysipelotrichales	Erysipelotrichaceae	Catenibacterium	mitsuokai	DSM 15897	2671313	602	872	475	Free living	Host-associated	-1	-1	-1	Feces, Gastrointestinal tract, Host, Human fecal, Human intestinal microflora	Gastrointestinal tract	-1	-1	Gram+	-1	Nonmotile	Nonsporulating	Rod-shaped	-1	Anaerobe	Obligatory anaerobe	Human Gut Microbiome Initiative (HGMI), Human Microbiome Project (HMP), Medical	None	-1	Non-Pathogen	Non-Pathogen	8.65669	99	7	0	0.925234	3
Seed457387.3.30032	651324013	457387	651324013	Draft	Human Microbiome Project (HMP) Reference Genomes	Bacteroides sp. 1_1_30	Bacteria	Bacteroidetes	Bacteroidia	Bacteroidales	Bacteroidaceae	Bacteroides	sp.	1_1_30	6441725	784	924	171	Free living	Host-associated	-1	-1	-1	Feces, Gastrointestinal tract, Host, Human fecal, Human intestinal microflora	Gastrointestinal tract	Colon	-1	Gram-	-1	Nonmotile	Nonsporulating	Rod-shaped	-1	Anaerobe	Nanaerobe	Human Microbiome Project (HMP), Medical	-1	-1	Non-Pathogen	Non-Pathogen	17.0824	103	3	0	0.962617	1
Seed457388.5.30032	645058782	457388	645058782	Draft	Human Microbiome Project (HMP) Reference Genomes	Bacteroides sp. 2_1_7	Bacteria	Bacteroidetes	Bacteroidia	Bacteroidales	Bacteroidaceae	Bacteroides	sp.	2_1_7	5137215	771	1087	106	Free living	Host-associated	-1	-1	-1	Host, Human fecal, Human intestinal microflora	Gastrointestinal tract	-1	-1	Gram-	-1	Nonmotile	Nonsporulating	Rod-shaped	-1	Anaerobe	Nanaerobe	Comparative analysis, Human Microbiome Project (HMP), Medical	-1	-1	Non-Pathogen	Non-Pathogen	2.52285	105	1	0	0.981308	2
Seed457390.3.30032	648861003	457390	648861003	Draft	Human Microbiome Project (HMP) Reference Genomes	Bacteroides sp. 3_1_23	Bacteria	Bacteroidetes	Bacteroidia	Bacteroidales	Bacteroidaceae	Bacteroides	sp.	3_1_23	6520178	836	958	20	Free living	Host-associated	-1	-1	-1	Host, Human intestinal microflora	Gastrointestinal tract	Ascending colon	-1	Gram-	-1	-1	-1	-1	-1	-1	Nanaerobe	Human Microbiome Project (HMP), Medical	-1	-1	Non-Pathogen	Non-Pathogen	6.25675	102	4	0	0.953271	1
Seed457391.3.30032	647533113	457391	647533113	Draft	Human Microbiome Project (HMP) Reference Genomes	Bacteroides sp. 3_1_33FAA	Bacteria	Bacteroidetes	Bacteroidia	Bacteroidales	Bacteroidaceae	Bacteroides	sp.	3_1_33FAA	5419714	776	993	35	Free living	Host-associated	-1	-1	-1	Host	Gastrointestinal tract	-1	-1	Gram-	-1	Nonmotile	Nonsporulating	Rod-shaped	-1	Anaerobe	Nanaerobe	Comparative analysis, Human Microbiome Project (HMP), Medical	-1	-1	Non-Pathogen	Non-Pathogen	4.70153	104	2	0	0.971963	1
Seed457392.3.30032	2558309115	457392	2558309115	Draft	Human Microbiome Project (HMP) Reference Genomes	Bacteroides sp. 3_2_5	Bacteria	Bacteroidetes	Bacteroidia	Bacteroidales	Bacteroidaceae	Bacteroides	sp.	3_2_5	5157255	780	980	48	Free living	Host-associated	-1	-1	-1	Host, Human fecal, Human intestinal microflora	Gastrointestinal tract	-1	-1	Gram-	-1	Nonmotile	Nonsporulating	Rod-shaped	-1	Anaerobe	Nanaerobe	Comparative analysis, Human Microbiome Project (HMP), Medical	-1	-1	Non-Pathogen	Non-Pathogen	13.0381	102	3	0	0.953271	1
Seed457393.3.30032	649989914	457393	649989914	Draft	Human Microbiome Project (HMP) Reference Genomes	Bacteroides sp. 4_1_36	Bacteria	Bacteroidetes	Bacteroidia	Bacteroidales	Bacteroidaceae	Bacteroides	sp.	4_1_36	4586082	755	959	158	Free living	Host-associated	-1	-1	-1	Host, Human intestinal microflora	Gastrointestinal tract	-1	-1	Gram-	-1	-1	-1	-1	-1	-1	Nanaerobe	Human Microbiome Project (HMP), Medical	-1	-1	Non-Pathogen	Non-Pathogen	1.5875	101	4	0	0.943925	1
Seed457394.3.30032	646206274	457394	646206274	Draft	Human Microbiome Project (HMP) Reference Genomes	Bacteroides sp. 4_3_47FAA	Bacteria	Bacteroidetes	Bacteroidia	Bacteroidales	Bacteroidaceae	Bacteroides	sp.	4_3_47FAA	5452289	755	1032	88	Free living	Host-associated	-1	-1	-1	Host, Human fecal, Human intestinal microflora	Gastrointestinal tract	-1	-1	Gram-	-1	Nonmotile	Nonsporulating	Rod-shaped	-1	Anaerobe	Nanaerobe	Comparative analysis, Human Microbiome Project (HMP), Medical	-1	-1	Non-Pathogen	Non-Pathogen	8.5412	101	3	0	0.943925	2
Seed457395.6.30032	646206263	457395	646206263	Draft	Human Microbiome Project (HMP) Reference Genomes	Bacteroides sp. 9_1_42FAA	Bacteria	Bacteroidetes	Bacteroidia	Bacteroidales	Bacteroidaceae	Bacteroides	sp.	9_1_42FAA	5622644	797	1012	50	Free living	Host-associated	-1	-1	-1	Host, Human fecal, Human intestinal microflora	Gastrointestinal tract	-1	-1	Gram-	-1	Nonmotile	Nonsporulating	Rod-shaped	-1	Anaerobe	Nanaerobe	Comparative analysis, Human Microbiome Project (HMP), Medical	-1	-1	Non-Pathogen	Non-Pathogen	17.3134	104	2	0	0.971963	2
Seed457396.3.30032	646206260	457396	646206260	Draft	Human Microbiome Project (HMP) Reference Genomes	Clostridium sp. 7_2_43FAA	Bacteria	Firmicutes	Clostridia	Clostridiales	Clostridiaceae	Clostridium	sp.	7_2_43FAA	3835902	780	1067	29	Free living	Host-associated	-1	-1	-1	Feces, Gastrointestinal tract, Host	Gastrointestinal tract	-1	-1	Gram+	-1	Motile	Sporulating	Rod-shaped	Chemoorganotroph	Anaerobe	Obligatory anaerobe	Human Microbiome Project (HMP), Medical	-1	-1	Non-Pathogen	Non-Pathogen	8.5412	103	3	0	0.962617	1
Seed457398.5.30032	2562617147	457398	2562617147	Draft	Human Microbiome Project (HMP) Reference Genomes	Desulfovibrio sp. 3_1_syn3	Bacteria	Proteobacteria	Deltaproteobacteria	Desulfovibrionales	Desulfovibrionaceae	Desulfovibrio	sp.	3_1_syn3	3725567	659	960	58	Free living	Host-associated	-1	-1	-1	Host	Gastrointestinal tract	-1	-1	Gram-	-1	Motile	Nonsporulating	Rod-shaped	-1	Anaerobe	Nanaerobe	Comparative analysis, Human Microbiome Project (HMP), Medical	None	-1	Non-Pathogen	Non-Pathogen	9.83051	100	2	0	0.934579	1
Seed457400.3.30032	646206261	457400	646206261	Draft	Human Microbiome Project (HMP) Reference Genomes	Escherichia sp. 1_1_43	Bacteria	Proteobacteria	Gammaproteobacteria	Enterobacteriales	Enterobacteriaceae	Escherichia	sp.	1_1_43	2235585	594	1010	43	Free living	Host-associated	-1	-1	-1	Host	Gastrointestinal tract	-1	-1	Gram-	-1	Motile	Nonsporulating	Rod-shaped	-1	Facultative	Obligatory anaerobe	Human Microbiome Project (HMP), Medical	-1	-1	Unknown	Unknown	17.4711	79	NA	0	0.738318	1
Seed457401.3.30032	2562617151	457401	2562617151	Draft	Human Microbiome Project (HMP) Reference Genomes	Escherichia sp. 4_1_40B	Bacteria	Proteobacteria	Gammaproteobacteria	Enterobacteriales	Enterobacteriaceae	Escherichia	sp.	4_1_40B	4856975	1164	1615	126	Free living	Host-associated	-1	-1	-1	Host	Gastrointestinal tract	-1	-1	Gram-	-1	Motile	Nonsporulating	Rod-shaped	-1	Facultative	Aerobe	Human Microbiome Project (HMP), Medical	-1	-1	Unknown	Unknown	17.3134	105	1	0	0.981308	2
Seed457405.3.30032	646206252	457405	646206252	Draft	Human Microbiome Project (HMP) Reference Genomes	Fusobacterium nucleatum animalis 7_1	Bacteria	Fusobacteria	Fusobacteria	Fusobacteriales	Fusobacteriaceae	Fusobacterium	sp.	7_1	2510873	548	826	18	Free living	Host-associated	-1	-1	-1	Host	Gastrointestinal tract	-1	-1	Gram-	-1	Nonmotile	Nonsporulating	Filament-shaped	Chemoorganotroph	Anaerobe	Obligatory anaerobe	Human Microbiome Project (HMP), Medical	-1	-1	Pathogen	Pathogen	34.6267	99	4	0	0.925234	1
Seed457412.4.30032	2562617160	457412	2562617160	Draft	Human Microbiome Project (HMP) Reference Genomes	Ruminococcus sp. 5_1_39BFAA	Bacteria	Firmicutes	Clostridia	Clostridiales	Ruminococcaceae	Ruminococcus	sp.	5_1_39BFAA	3882394	783	1000	47	Free living	Host-associated	-1	-1	-1	Host	Gastrointestinal tract	-1	-1	Gram+	-1	Nonmotile	Nonsporulating	Coccus-shaped	-1	Anaerobe	Obligatory anaerobe	Human Microbiome Project (HMP), Medical	-1	-1	Non-Pathogen	Non-Pathogen	3.48918	103	3	0	0.962617	1
Seed457416.3.30032	647533241	457416	647533241	Draft	Human Microbiome Project (HMP) Reference Genomes	Veillonella sp. 3_1_44	Bacteria	Firmicutes	Negativicutes	Selenomonadales	Veillonellaceae	Veillonella	sp.	3_1_44	2163458	602	895	16	Free living	Host-associated	-1	-1	-1	Host	Gastrointestinal tract	Descending colon	-1	Gram-	-1	Nonmotile	Nonsporulating	Coccus-shaped	-1	Anaerobe	Nanaerobe	Human Microbiome Project (HMP), Medical	-1	-1	Non-Pathogen	Non-Pathogen	2.99778	104	2	0	0.971963	1
Seed457421.5.30032	643886007	457421	643886007	Draft	Human Microbiome Project (HMP) Reference Genomes	Clostridiales sp. 1_7_47FAA	Bacteria	Firmicutes	Clostridia	Clostridiales	unclassified	unclassified	unclassified	1_7_47FAA	6514450	1292	1079	172	Free living	Host-associated	-1	-1	-1	Feces, Gastrointestinal tract, Host	Gastrointestinal tract	-1	-1	Gram+	-1	-1	-1	-1	-1	-1	Obligatory anaerobe	Human Microbiome Project (HMP), Medical	-1	-1	Non-Pathogen	Non-Pathogen	8.60705	103	3	0	0.962617	1
Seed457424.5.30032	645058788	457424	645058788	Draft	Human Microbiome Project (HMP) Reference Genomes	Bacteroides fragilis 3_1_12	Bacteria	Bacteroidetes	Bacteroidia	Bacteroidales	Bacteroidaceae	Bacteroides	fragilis	3_1_12	5486240	775	989	104	Free living	Host-associated	-1	-1	-1	Host	Gastrointestinal tract	-1	-1	Gram-	-1	Nonmotile	Nonsporulating	Rod-shaped	-1	Anaerobe	Nanaerobe	Comparative analysis, Human Microbiome Project (HMP), Medical	-1	-1	Non-Pathogen	Non-Pathogen	8.85636	103	2	0	0.962617	2
Seed469585.3.30032	648861000	469585	648861000	Draft	Human Microbiome Project (HMP) Reference Genomes	Bacteroides sp. 1_1_14	Bacteria	Bacteroidetes	Bacteroidia	Bacteroidales	Bacteroidaceae	Bacteroides	sp.	1_1_14	6446424	841	956	57	Free living	Host-associated	-1	-1	-1	Host, Human intestinal microflora	Gastrointestinal tract	Transverse colon	-1	Gram-	-1	-1	-1	-1	-1	-1	Nanaerobe	Comparative analysis, Human Microbiome Project (HMP), Medical	-1	-1	Non-Pathogen	Non-Pathogen	12.5063	101	4	0	0.943925	1
Seed469586.3.30032	646206272	469586	646206272	Draft	Human Microbiome Project (HMP) Reference Genomes	Bacteroides sp. 1_1_6	Bacteria	Bacteroidetes	Bacteroidia	Bacteroidales	Bacteroidaceae	Bacteroides	sp.	1_1_6	6855195	815	962	71	Free living	Host-associated	-1	-1	-1	Host, Human fecal, Human intestinal microflora	Gastrointestinal tract	-1	-1	Gram-	-1	Nonmotile	Nonsporulating	Rod-shaped	-1	Anaerobe	Nanaerobe	Comparative analysis, Human Microbiome Project (HMP), Medical	-1	-1	Non-Pathogen	Non-Pathogen	17.3134	101	3	0	0.943925	1
Seed469588.3.30032	647533111	469588	647533111	Draft	Human Microbiome Project (HMP) Reference Genomes	Bacteroides sp. 2_1_22	Bacteria	Bacteroidetes	Bacteroidia	Bacteroidales	Bacteroidaceae	Bacteroides	sp.	2_1_22	6003748	794	948	36	Free living	Host-associated	-1	-1	-1	Host	Gastrointestinal tract	-1	-1	Gram-	-1	Nonmotile	Nonsporulating	Rod-shaped	-1	Anaerobe	Nanaerobe	Comparative analysis, Human Microbiome Project (HMP), Medical	-1	-1	Non-Pathogen	Non-Pathogen	16.8906	104	2	0	0.971963	1
Seed469589.3.30032	647533112	469589	647533112	Draft	Human Microbiome Project (HMP) Reference Genomes	Bacteroides sp. 2_1_33B	Bacteria	Bacteroidetes	Bacteroidia	Bacteroidales	Bacteroidaceae	Bacteroides	sp.	2_1_33B	4927045	744	1071	24	Free living	Host-associated	-1	-1	-1	Host	Gastrointestinal tract	-1	-1	Gram-	-1	Nonmotile	Nonsporulating	Rod-shaped	-1	Anaerobe	Nanaerobe	Comparative analysis, Human Microbiome Project (HMP), Medical	-1	-1	Non-Pathogen	Non-Pathogen	4.17068	105	1	0	0.981308	1
Seed469590.5.30032	646206266	469590	646206266	Draft	Human Microbiome Project (HMP) Reference Genomes	Bacteroides sp. 2_2_4	Bacteria	Bacteroidetes	Bacteroidia	Bacteroidales	Bacteroidaceae	Bacteroides	sp.	2_2_4	7101224	852	984	64	Free living	Host-associated	-1	-1	-1	Host, Human fecal, Human intestinal microflora	Gastrointestinal tract	-1	-1	Gram-	-1	Nonmotile	Nonsporulating	Rod-shaped	-1	Anaerobe	Nanaerobe	Comparative analysis, Human Microbiome Project (HMP), Medical	-1	-1	Non-Pathogen	Non-Pathogen	17.0824	103	3	0	0.962617	2
Seed469591.4.30032	648861001	469591	648861001	Draft	Human Microbiome Project (HMP) Reference Genomes	Bacteroides sp. 20_3	Bacteria	Bacteroidetes	Bacteroidia	Bacteroidales	Bacteroidaceae	Bacteroides	sp.	20_3	5749901	788	1096	61	Free living	Host-associated	-1	-1	-1	Host, Human intestinal microflora	Gastrointestinal tract	Colon	-1	Gram-	-1	-1	-1	-1	-1	-1	Nanaerobe	Comparative analysis, Human Microbiome Project (HMP), Medical	-1	-1	Non-Pathogen	Non-Pathogen	17.3134	104	2	0	0.971963	1
Seed469592.4.30032	648861002	469592	648861002	Draft	Human Microbiome Project (HMP) Reference Genomes	Bacteroides sp. 3_1_19	Bacteria	Bacteroidetes	Bacteroidia	Bacteroidales	Bacteroidaceae	Bacteroides	sp.	3_1_19	5250116	789	1083	36	Free living	Host-associated	-1	-1	-1	Host	Gastrointestinal tract	-1	-1	Gram-	-1	Nonmotile	Nonsporulating	Rod-shaped	-1	Facultative	Nanaerobe	Human Microbiome Project (HMP), Medical	-1	-1	Non-Pathogen	Non-Pathogen	12.5063	103	3	0	0.962617	1
Seed469593.3.30032	649989913	469593	649989913	Draft	Human Microbiome Project (HMP) Reference Genomes	Bacteroides sp. 3_1_40A	Bacteria	Bacteroidetes	Bacteroidia	Bacteroidales	Bacteroidaceae	Bacteroides	sp.	3_1_40A	5439708	764	1008	186	Free living	Host-associated	-1	-1	-1	Host, Human intestinal microflora	Gastrointestinal tract	Rectal	-1	Gram-	-1	-1	-1	-1	-1	-1	Nanaerobe	Human Microbiome Project (HMP), Medical	-1	-1	Non-Pathogen	Non-Pathogen	4.39205	102	4	0	0.953271	1
Seed469595.3.30032	646206256	469595	646206256	Draft	Human Microbiome Project (HMP) Reference Genomes	Citrobacter sp. 30_2	Bacteria	Proteobacteria	Gammaproteobacteria	Enterobacteriales	Enterobacteriaceae	Citrobacter	sp.	30_2	5125150	1252	1606	18	Free living	Host-associated	-1	-1	-1	Feces, Gastrointestinal tract, Host, Human fecal, Human intestinal microflora	Gastrointestinal tract	-1	-1	Gram-	-1	Motile	-1	Rod-shaped	-1	Facultative	Aerobe	Comparative analysis, Human Microbiome Project (HMP), Medical	-1	-1	Unknown	Unknown	10.941	104	2	0	0.971963	1
Seed469596.3.30032	649989924	469596	649989924	Draft	Human Microbiome Project (HMP) Reference Genomes	Coprobacillus sp. 29_1	Bacteria	Firmicutes	Erysipelotrichia	Erysipelotrichales	Erysipelotrichaceae	Coprobacillus	sp.	29_1	3841269	800	932	80	Free living	Host-associated	-1	-1	-1	Host	Gastrointestinal tract	-1	-1	Gram+	-1	-1	Sporulating	-1	-1	Anaerobe	Obligatory anaerobe	Human Microbiome Project (HMP), Medical	-1	-1	Unknown	Unknown	8.85419	102	4	0	0.953271	1
Seed469598.5.30032	646206259	469598	646206259	Draft	Human Microbiome Project (HMP) Reference Genomes	Escherichia sp. 3_2_53FAA	Bacteria	Proteobacteria	Gammaproteobacteria	Enterobacteriales	Enterobacteriaceae	Escherichia	sp.	3_2_53FAA	5175730	1229	1597	56	Free living	Host-associated	-1	-1	-1	Host	Gastrointestinal tract	-1	-1	Gram-	-1	Motile	Nonsporulating	Rod-shaped	-1	Facultative	Aerobe	Human Microbiome Project (HMP), Medical	-1	-1	Unknown	Unknown	2.63795	105	1	0	0.981308	1
Seed469599.3.30032	646206262	469599	646206262	Draft	Human Microbiome Project (HMP) Reference Genomes	Fusobacterium sp. 2_1_31	Bacteria	Fusobacteria	Fusobacteria	Fusobacteriales	Fusobacteriaceae	Fusobacterium	sp.	2_1_31	2532453	552	849	35	Free living	Host-associated	-1	-1	-1	Host	Gastrointestinal tract	-1	-1	Gram-	-1	Nonmotile	Nonsporulating	Filament-shaped	Chemoorganotroph	Anaerobe	Obligatory anaerobe	Human Microbiome Project (HMP), Medical	-1	-1	Pathogen	Pathogen	8.5412	100	4	0	0.934579	1
Seed469602.3.30032	2563366552	469602	2563366552	Draft	Human Microbiome Project (HMP) Reference Genomes	Fusobacterium nucleatum vincentii 3_1_27	Bacteria	Fusobacteria	Fusobacteria	Fusobacteriales	Fusobacteriaceae	Fusobacterium	sp.	3_1_27	2211034	551	814	46	Free living	Host-associated	-1	-1	-1	Host	Gastrointestinal tract	-1	-1	Gram-	-1	Nonmotile	Nonsporulating	Filament-shaped	Chemoorganotroph	Anaerobe	Obligatory anaerobe	Comparative analysis, Human Microbiome Project (HMP), Medical	-1	-1	Pathogen	Pathogen	7.23415	100	4	0	0.934579	1
Seed469603.3.30032	2562617153	469603	2562617153	Draft	Human Microbiome Project (HMP) Reference Genomes	Fusobacterium sp. 3_1_33	Bacteria	Fusobacteria	Fusobacteria	Fusobacteriales	Fusobacteriaceae	Fusobacterium	sp.	3_1_33	2307769	554	815	40	Free living	Host-associated	-1	-1	-1	Host	Gastrointestinal tract	-1	-1	Gram-	-1	Nonmotile	Nonsporulating	Filament-shaped	Chemoorganotroph	Anaerobe	Obligatory anaerobe	Comparative analysis, Human Microbiome Project (HMP), Medical	-1	-1	Pathogen	Pathogen	20.2816	100	4	0	0.934579	1
Seed469605.3.30032	645951866	469605	645951866	Draft	Human Microbiome Project (HMP) Reference Genomes	Fusobacterium sp. 3_1_5R	Bacteria	Fusobacteria	Fusobacteria	Fusobacteriales	Fusobacteriaceae	Fusobacterium	sp.	3_1_5R	1848430	523	815	99	Free living	Host-associated	-1	-1	-1	Host	Gastrointestinal tract	-1	-1	Gram-	-1	Nonmotile	Nonsporulating	Filament-shaped	Chemoorganotroph	Anaerobe	Obligatory anaerobe	Human Microbiome Project (HMP), Medical	-1	-1	Pathogen	Pathogen	8.65669	98	4	0	0.915888	1
Seed469606.3.30032	646206253	469606	646206253	Draft	Human Microbiome Project (HMP) Reference Genomes	Fusobacterium sp. 4_1_13	Bacteria	Fusobacteria	Fusobacteria	Fusobacteriales	Fusobacteriaceae	Fusobacterium	sp.	4_1_13	2268505	538	811	12	Free living	Host-associated	-1	-1	-1	Host	Gastrointestinal tract	-1	-1	Gram-	-1	Nonmotile	Nonsporulating	Filament-shaped	Chemoorganotroph	Anaerobe	Obligatory anaerobe	Human Microbiome Project (HMP), Medical	-1	-1	Pathogen	Pathogen	34.6267	100	4	0	0.934579	1
Seed469607.5.124632	2554235311	469607	2554235311	Finished	Human Microbiome Project (HMP) Reference Genomes	Fusobacterium sp. 4_8	Bacteria	Fusobacteria	Fusobacteria	Fusobacteriales	Fusobacteriaceae	Fusobacterium	sp.	4_8	2261267	551	885	1	Free living	Host-associated	-1	-1	-1	Host	Gastrointestinal tract	Sigmoid colon	-1	Gram-	-1	Nonmotile	Nonsporulating	Filament-shaped	Chemoorganotroph	Anaerobe	Obligatory anaerobe	Human Microbiome Project (HMP), Medical	-1	-1	Pathogen	Pathogen	13.8483	99	4	81	0.925234	5
Seed469608.3.30032	647533174	469608	647533174	Draft	Human Microbiome Project (HMP) Reference Genomes	Klebsiella sp. 1_1_55	Bacteria	Proteobacteria	Gammaproteobacteria	Enterobacteriales	Enterobacteriaceae	Klebsiella	sp.	1_1_55	5459739	1462	1658	19	Free living	Host-associated	-1	-1	-1	Host, Human intestinal microflora	Gastrointestinal tract	-1	-1	Gram-	-1	Nonmotile	-1	Rod-shaped	-1	Facultative	Aerobe	Comparative analysis, Human Microbiome Project (HMP), Medical	-1	-1	Unknown	Unknown	5.96817	104	1	0	0.971963	1
Seed469609.3.30032	647533231	469609	647533231	Draft	Human Microbiome Project (HMP) Reference Genomes	Streptococcus sp. 2_1_36FAA	Bacteria	Firmicutes	Bacilli	Lactobacillales	Streptococcaceae	Streptococcus	sp.	2_1_36FAA	2229964	573	925	10	Free living	Host-associated	-1	-1	-1	Host	Gastrointestinal tract	-1	-1	Gram+	-1	Nonmotile	Nonsporulating	Coccus-shaped	-1	Facultative	Obligatory anaerobe	Comparative analysis, Human Microbiome Project (HMP), Medical	-1	-1	Non-Pathogen	Non-Pathogen	17.3134	102	4	0	0.953271	1
Seed469610.4.30032	648861006	469610	648861006	Draft	Human Microbiome Project (HMP) Reference Genomes	Burkholderiales bacterium 1_1_47	Bacteria	Proteobacteria	Betaproteobacteria	Burkholderiales	unclassified	unclassified	unclassified	1_1_47	2655653	565	885	37	Free living	Host-associated	-1	-1	-1	Feces, Gastrointestinal tract, Host	Gastrointestinal tract	-1	-1	Gram-	-1	Motile	-1	Rod-shaped	-1	Facultative	Nanaerobe	Human Microbiome Project (HMP), Medical	-1	Pathogen	Unknown	Unknown	8.5412	104	1	0	0.971963	1
Seed469613.3.30032	2562617148	469613	2562617148	Draft	Human Microbiome Project (HMP) Reference Genomes	Enterobacter cancerogenus ATCC 35316	Bacteria	Proteobacteria	Gammaproteobacteria	Enterobacteriales	Enterobacteriaceae	unclassified	unclassified	9_2_54FAA	4669394	1149	1518	62	Free living	Host-associated	-1	-1	-1	Host	Gastrointestinal tract	-1	-1	Gram-	-1	-1	-1	-1	-1	-1	Aerobe	Human Microbiome Project (HMP), Medical	-1	-1	Unknown	Unknown	8.5412	105	1	0	0.981308	1
Seed469615.3.30032	645951804	469615	645951804	Draft	Human Microbiome Project (HMP) Reference Genomes	Fusobacterium gonidiaformans ATCC 25563	Bacteria	Fusobacteria	Fusobacteria	Fusobacteriales	Fusobacteriaceae	Fusobacterium	gonidiaformans	ATCC 25563	1679672	519	814	55	Free living	Host-associated	-1	-1	-1	Host	Gastrointestinal tract	-1	-1	Gram-	-1	Nonmotile	Nonsporulating	Filament-shaped	Chemoorganotroph	Anaerobe	Obligatory anaerobe	Comparative analysis, Human Microbiome Project (HMP), Medical	-1	-1	Pathogen	Pathogen	17.4818	99	4	0	0.925234	1
Seed469616.3.30032	646206254	469616	646206254	Draft	Human Microbiome Project (HMP) Reference Genomes	Fusobacterium mortiferum ATCC 9817	Bacteria	Fusobacteria	Fusobacteria	Fusobacteriales	Fusobacteriaceae	Fusobacterium	mortiferum	ATCC 9817	2691446	721	1022	28	Free living	Host-associated	-1	-1	-1	Host	Gastrointestinal tract	-1	-1	Gram-	-1	Nonmotile	Nonsporulating	Filament-shaped	Chemoorganotroph	Anaerobe	Obligatory anaerobe	Comparative analysis, Human Microbiome Project (HMP), Medical	-1	-1	Pathogen	Pathogen	5.30014	100	4	0	0.934579	1
Seed469617.3.30032	2562617154	469617	2562617154	Draft	Human Microbiome Project (HMP) Reference Genomes	Fusobacterium ulcerans ATCC 49185	Bacteria	Fusobacteria	Fusobacteria	Fusobacteriales	Fusobacteriaceae	Fusobacterium	ulcerans	ATCC 49185	3437293	801	1056	123	Free living	Host-associated	-1	-1	-1	Host	Gastrointestinal tract	-1	-1	Gram-	-1	Nonmotile	Nonsporulating	Filament-shaped	Chemoorganotroph	Anaerobe	Obligatory anaerobe	Human Microbiome Project (HMP), Medical	-1	-1	Pathogen	Pathogen	2.70236	100	5	0	0.934579	1
Seed469618.3.30032	646206275	469618	646206275	Draft	Human Microbiome Project (HMP) Reference Genomes	Fusobacterium varium ATCC 27725	Bacteria	Fusobacteria	Fusobacteria	Fusobacteriales	Fusobacteriaceae	Fusobacterium	varium	ATCC 27725	3321664	811	1064	31	Free living	Host-associated	-1	-1	-1	Host	Gastrointestinal tract	-1	-1	Gram-	-1	Nonmotile	Nonsporulating	Filament-shaped	Chemoorganotroph	Anaerobe	Obligatory anaerobe	Comparative analysis, Human Microbiome Project (HMP), Medical	-1	-1	Pathogen	Pathogen	14.6623	100	5	0	0.934579	1
Seed469621.3.30032	647533168	469621	647533168	Draft	Human Microbiome Project (HMP) Reference Genomes	Fusobacterium sp. 1_1_41FAA	Bacteria	Fusobacteria	Fusobacteria	Fusobacteriales	Fusobacteriaceae	Fusobacterium	sp.	1_1_41FAA	2479455	568	858	31	Free living	Host-associated	-1	-1	-1	Host	Gastrointestinal tract	-1	-1	Gram-	-1	Nonmotile	Nonsporulating	Filament-shaped	Chemoorganotroph	Anaerobe	Obligatory anaerobe	Human Microbiome Project (HMP), Medical	-1	-1	Pathogen	Pathogen	9.05801	99	4	0	0.925234	1
Seed470145.6.30032	642791613	470145	642791613	Draft	Human Microbiome Project (HMP) Reference Genomes	Bacteroides coprocola M16, DSM 17136	Bacteria	Bacteroidetes	Bacteroidia	Bacteroidales	Bacteroidaceae	Bacteroides	coprocola	M16, DSM 17136	4295617	640	928	135	Free living	Host-associated	-1	-1	-1	Feces, Gastrointestinal tract, Host, Human fecal, Human intestinal microflora	Gastrointestinal tract	-1	-1	Gram-	-1	Nonmotile	Nonsporulating	Rod-shaped	-1	Anaerobe	Nanaerobe	Human Gut Microbiome Initiative (HGMI), Human Microbiome Project (HMP), Medical	None	-1	Non-Pathogen	Non-Pathogen	2.13928	104	2	0	0.971963	2
Seed470146.3.30032	643886116	470146	643886116	Draft	Human Microbiome Project (HMP) Reference Genomes	Coprococcus comes ATCC 27758	Bacteria	Firmicutes	Clostridia	Clostridiales	Lachnospiraceae	Coprococcus	comes	ATCC 27758	3238915	736	932	46	Free living	Host-associated	-1	-1	-1	Feces, Gastrointestinal tract, Host, Human intestinal microflora	Gastrointestinal tract	-1	-1	Gram+	-1	Nonmotile	Nonsporulating	Rod-shaped	-1	Anaerobe	Micraerobe	Human Gut Microbiome Initiative (HGMI), Human Microbiome Project (HMP), Medical	None	Non-Pathogen	Non-Pathogen	Non-Pathogen	17.0824	97	4	0	0.906542	3
Seed471870.8.30032	642791621	471870	642791621	Draft	Human Microbiome Project (HMP) Reference Genomes	Bacteroides intestinalis 341, DSM 17393	Bacteria	Bacteroidetes	Bacteroidia	Bacteroidales	Bacteroidaceae	Bacteroides	intestinalis	341, DSM 17393	6052596	785	979	8	Free living	Host-associated	-1	-1	-1	Feces, Gastrointestinal tract, Host, Human fecal, Human intestinal microflora	Gastrointestinal tract	-1	-1	Gram-	-1	Nonmotile	Nonsporulating	Rod-shaped	-1	Anaerobe	Nanaerobe	Human Gut Microbiome Initiative (HGMI), Human Microbiome Project (HMP), Medical	None	-1	Non-Pathogen	Non-Pathogen	9.83051	104	2	0	0.971963	2
Seed471872.6.30032	641736171	471872	641736171	Draft	Human Microbiome Project (HMP) Reference Genomes	Streptococcus infantarius infantarius ATCC BAA-102	Bacteria	Firmicutes	Bacilli	Lactobacillales	Streptococcaceae	Streptococcus	infantarius	ATCC BAA-102	1925087	588	876	22	Free living	Host-associated	-1	-1	-1	Feces, Gastrointestinal tract, Host, Human intestinal microflora	Gastrointestinal tract	-1	-1	Gram+	-1	Nonmotile	Nonsporulating	Coccus-shaped	-1	Facultative	Obligatory anaerobe	Human Gut Microbiome Initiative (HGMI), Human Microbiome Project (HMP), Medical	None	-1	Non-Pathogen	Non-Pathogen	17.4818	103	2	0	0.962617	1
Seed471874.6.30032	641736172	471874	641736172	Draft	Human Microbiome Project (HMP) Reference Genomes	Providencia stuartii ATCC 25827	Bacteria	Proteobacteria	Gammaproteobacteria	Enterobacteriales	Enterobacteriaceae	Providencia	stuartii	ATCC 25827	4603561	969	1449	120	Free living	Host-associated	-1	-1	-1	Feces, Gastrointestinal tract, Host, Human intestinal microflora	Gastrointestinal tract	-1	-1	Gram-	-1	Motile	Nonsporulating	Rod-shaped	-1	Anaerobe	Aerobe	Human Gut Microbiome Initiative (HGMI), Human Microbiome Project (HMP), Medical	Opportunisitc urinary tract infection, Septicemia, Surgical wound infection	Opportunistic Pathogen	Opportunistic Pathogen	Opportunistic Pathogen	8.65669	103	3	0	0.962617	1
Seed471875.6.30032	642791604	471875	642791604	Draft	Human Microbiome Project (HMP) Reference Genomes	Ruminococcus lactaris ATCC 29176	Bacteria	Firmicutes	Clostridia	Clostridiales	Ruminococcaceae	Ruminococcus	lactaris	ATCC 29176	2729735	595	870	62	Free living	Host-associated	-1	-1	-1	Feces, Gastrointestinal tract, Host, Human intestinal microflora	Gastrointestinal tract	-1	-1	Gram+	-1	Nonmotile	Nonsporulating	Coccus-shaped	-1	Anaerobe	Obligatory anaerobe	Human Gut Microbiome Initiative (HGMI), Human Microbiome Project (HMP), Medical	None	-1	Non-Pathogen	Non-Pathogen	17.0824	103	3	0	0.962617	1
Seed471881.3.30032	643886117	471881	643886117	Draft	Human Microbiome Project (HMP) Reference Genomes	Proteus penneri ATCC 35198	Bacteria	Proteobacteria	Gammaproteobacteria	Enterobacteriales	Enterobacteriaceae	Proteus	penneri	ATCC 35198	3747729	1287	1335	26	Free living	Host-associated	-1	-1	-1	Feces, Gastrointestinal tract, Host, Human intestinal microflora	Gastrointestinal tract	-1	-1	Gram-	-1	Motile	Nonsporulating	Rod-shaped	-1	Facultative	Aerobe	Human Gut Microbiome Initiative (HGMI), Human Microbiome Project (HMP), Medical	Opportunisitc urinary tract infection, Septicemia, Surgical wound infection	Opportunistic Pathogen	Opportunistic Pathogen	Opportunistic Pathogen	17.0824	91	5	0	0.850467	1
Seed474186.10.124632	2511231133	474186	2511231133	Finished	Enterococcus faecalis OG1RF, ATCC 47077	Enterococcus faecalis OG1RF, ATCC 47077	Bacteria	Firmicutes	Bacilli	Lactobacillales	Enterococcaceae	Enterococcus	faecalis	OG1RF	2739625	732	1064	1	Free living	Host-associated	-1	-1	-1	Host, Intestinal microflora, Wastewater	Gastrointestinal tract	-1	-1	Gram+	-1	Nonmotile	-1	-1	Chemoorganotroph	Facultative	Aerobe	Comparative analysis, Human Pathogen, Medical	Bacteremia, Endocarditis, Urinary infection	Pathogen	Commensal	Opportunistic Pathogen	17.0824	102	4	79	0.953271	6
Seed476272.5.30032	643886199	476272	643886199	Draft	Human Microbiome Project (HMP) Reference Genomes	Blautia hydrogenotrophica DSM 10507	Bacteria	Firmicutes	Clostridia	Clostridiales	Lachnospiraceae	Blautia	hydrogenotrophica	DSM 10507	3565428	818	936	233	Free living	Host-associated	-1	-1	-1	Feces, Gastrointestinal tract, Host, Human intestinal microflora	Gastrointestinal tract	Intestinal tract	-1	Gram+	-1	Nonmotile	Nonsporulating	Coccus-shaped	-1	Anaerobe	Obligatory anaerobe	Human Gut Microbiome Initiative (HGMI), Human Microbiome Project (HMP), Medical	None	-1	Non-Pathogen	Non-Pathogen	17.3134	98	5	0	0.915888	1
Seed478749.5.30032	2562617090	478749	2562617090	Draft	Human Microbiome Project (HMP) Reference Genomes	Marvinbryantia formatexigens I-52, DSM 14469	Bacteria	Firmicutes	Clostridia	Clostridiales	Lachnospiraceae	Marvinbryantia	formatexigens	I-52, DSM 14469	4500172	777	926	123	Free living	Host-associated	-1	-1	-1	Feces, Gastrointestinal tract, Host, Human fecal, Human intestinal microflora	Gastrointestinal tract	-1	-1	Gram+	Cellulose degrader	Nonmotile	Nonsporulating	Rod-shaped	-1	Anaerobe	Obligatory anaerobe	Human Gut Microbiome Initiative (HGMI), Human Microbiome Project (HMP), Medical	None	-1	Non-Pathogen	Non-Pathogen	6.87693	101	5	0	0.943925	3
Seed479436.15.124632	646311965	479436	646311965	Finished	A Genomic Encyclopedia of Bacteria and Archaea (GEBA)	Veillonella parvula Te3, DSM 2008	Bacteria	Firmicutes	Negativicutes	Selenomonadales	Veillonellaceae	Veillonella	parvula	Te3, DSM 2008	2132142	599	989	1	Free living	Host-associated	-1	-1	-1	Host	Gastrointestinal tract	-1	-1	Gram-	-1	Nonmotile	Nonsporulating	Coccus-shaped	-1	Anaerobe	Nanaerobe	GEBA, Human Pathogen, Medical, Tree of Life	Bacteremia, Endocarditis, Opportunistic infection	Nonfermentative, Pathogen	Non-Pathogen	Opportunistic Pathogen	11.6174	104	2	91	0.971963	6
Seed483215.6.30032	2562617142	483215	2562617142	Draft	Human Microbiome Project (HMP) Reference Genomes	Bacteroides finegoldii DSM 17565	Bacteria	Bacteroidetes	Bacteroidia	Bacteroidales	Bacteroidaceae	Bacteroides	finegoldii	DSM 17565	4818030	713	934	266	Free living	Host-associated	-1	-1	-1	Feces, Gastrointestinal tract, Host, Human fecal, Human intestinal microflora	Gastrointestinal tract	-1	-1	Gram-	-1	Nonmotile	Nonsporulating	Rod-shaped	-1	Anaerobe	Nanaerobe	Human Gut Microbiome Initiative (HGMI), Human Microbiome Project (HMP), Medical	None	Non-Pathogen	Non-Pathogen	Non-Pathogen	14.9949	103	3	0	0.962617	2
Seed483216.6.30032	642979334	483216	642979334	Draft	Human Microbiome Project (HMP) Reference Genomes	Bacteroides eggerthii DSM 20697	Bacteria	Bacteroidetes	Bacteroidia	Bacteroidales	Bacteroidaceae	Bacteroides	eggerthii	DSM 20697	4157980	692	938	70	Free living	Host-associated	-1	-1	-1	Feces, Gastrointestinal tract, Host, Human fecal, Human intestinal microflora	Gastrointestinal tract	-1	-1	Gram-	-1	Nonmotile	Nonsporulating	Rod-shaped	-1	Anaerobe	Nanaerobe	Human Gut Microbiome Initiative (HGMI), Human Microbiome Project (HMP), Medical	None	Non-Pathogen	Non-Pathogen	Non-Pathogen	4.2741	102	3	0	0.953271	1
Seed483217.6.30032	642979370	483217	642979370	Draft	Human Microbiome Project (HMP) Reference Genomes	Bacteroides dorei DSM 17855	Bacteria	Bacteroidetes	Bacteroidia	Bacteroidales	Bacteroidaceae	Bacteroides	dorei	DSM 17855	5487768	784	992	121	Free living	Host-associated	-1	-1	-1	Feces, Gastrointestinal tract, Host, Human fecal, Human intestinal microflora	Gastrointestinal tract	-1	-1	Gram-	-1	Nonmotile	Nonsporulating	Rod-shaped	-1	Anaerobe	Nanaerobe	Human Gut Microbiome Initiative (HGMI), Human Microbiome Project (HMP), Medical	None	Non-Pathogen	Non-Pathogen	Non-Pathogen	8.5412	104	2	0	0.971963	2
Seed483218.5.30032	642979337	483218	642979337	Draft	Human Microbiome Project (HMP) Reference Genomes	Bacteroides pectinophilus ATCC 43243	Bacteria	Firmicutes	Clostridia	Clostridiales	unclassified	unclassified	pectinophilus	ATCC 43243	3025526	589	831	37	Free living	Host-associated	-1	-1	-1	Feces, Gastrointestinal tract, Host, Human fecal, Human intestinal microflora	Gastrointestinal tract	-1	-1	Gram-	-1	Nonmotile	Nonsporulating	Rod-shaped	-1	Anaerobe	Obligatory anaerobe	Human Microbiome Project (HMP), Medical	None	-1	Non-Pathogen	Non-Pathogen	4.03115	102	1	0	0.953271	2
Seed484018.6.30032	642979351	484018	642979351	Draft	Human Microbiome Project (HMP) Reference Genomes	Bacteroides plebeius M12, DSM 17135	Bacteria	Bacteroidetes	Bacteroidia	Bacteroidales	Bacteroidaceae	Bacteroides	plebeius	M12, DSM 17135	4421324	674	926	25	Free living	Host-associated	-1	-1	-1	Feces, Gastrointestinal tract, Host, Human fecal, Human intestinal microflora	Gastrointestinal tract	-1	-1	Gram-	-1	Nonmotile	Nonsporulating	Rod-shaped	-1	Anaerobe	Obligatory anaerobe	Human Gut Microbiome Initiative (HGMI), Human Microbiome Project (HMP), Medical	None	Non-Pathogen	Non-Pathogen	Non-Pathogen	8.61794	103	3	0	0.962617	2
Seed484020.6.124632	2526164719	484020	2526164719	Finished	Bifidobacterium bifidum BGN4	Bifidobacterium bifidum BGN4	Bacteria	Actinobacteria	Actinobacteria	Bifidobacteriales	Bifidobacteriaceae	Bifidobacterium	bifidum	BGN4	2223664	497	867	1	Free living	Host-associated	-1	-1	-1	Feces, Gastrointestinal tract, Host, Intestinal microflora	Gastrointestinal tract	-1	-1	Gram+	-1	Nonmotile	Nonsporulating	Rod-shaped	-1	Anaerobe	Obligatory anaerobe	Anticancer agent, Biotechnological, Food industry	None	Non-Pathogen, Probiotic	Probiotic	Probiotic	16.3096	101	3	159	0.943925	5
Seed491074.3.30032	643886065	491074	643886065	Draft	Human Microbiome Project (HMP) Reference Genomes	Enterococcus faecalis TX0104	Bacteria	Firmicutes	Bacilli	Lactobacillales	Enterococcaceae	Enterococcus	faecalis	TX0104	3106826	759	1025	237	Free living	Host-associated	-1	-1	-1	Host, Intestinal microflora, Wastewater	Gastrointestinal tract	-1	-1	Gram+	-1	Nonmotile	-1	-1	Chemoorganotroph	Aerobe	Nanaerobe	Comparative analysis, Human Microbiome Project (HMP), Human Pathogen, Medical	Bacteremia, Endocarditis, Urinary infection	Pathogen	Commensal	Opportunistic Pathogen	0.914468	101	5	0	0.943925	3
Seed491077.3.30032	650716048	491077	650716048	Finished	Human Microbiome Project (HMP) Reference Genomes	Lactobacillus reuteri SD2112, ATCC 55730	Bacteria	Firmicutes	Bacilli	Lactobacillales	Lactobacillaceae	Lactobacillus	reuteri	SD2112	2316838	568	923	5	Free living	Host-associated	-1	-1	-1	Birds intestinal microflora, Host, Human intestinal microflora, Mammalian intestinal microflora	Gastrointestinal tract	Intestinal tract	-1	Gram+	-1	Nonmotile	-1	Rod-shaped	-1	Microaerophilic	Nanaerobe	Biotechnological, Comparative analysis, Food industry, Human Microbiome Project (HMP), Medical	None	Non-Pathogen, Probiotic	Non-Pathogen	Probiotic	8.5412	105	1	0	0.981308	1
Seed500632.7.30032	642979369	500632	642979369	Draft	Human Microbiome Project (HMP) Reference Genomes	Clostridium nexile DSM 1787	Bacteria	Firmicutes	Clostridia	Clostridiales	Clostridiaceae	Clostridium	nexile	DSM 1787	3861016	633	880	316	Free living	Host-associated	-1	-1	-1	Feces, Gastrointestinal tract, Host, Human intestinal microflora	Gastrointestinal tract	-1	-1	Gram+	-1	Motile	Sporulating	Rod-shaped	Chemoorganotroph	Anaerobe	Micraerobe	Human Gut Microbiome Initiative (HGMI), Human Microbiome Project (HMP), Medical	None	-1	Non-Pathogen	Non-Pathogen	34.9421	101	5	0	0.943925	3
Seed500633.7.30032	642979371	500633	642979371	Draft	Human Microbiome Project (HMP) Reference Genomes	Clostridium hiranonis TO-931 DSM 13275	Bacteria	Firmicutes	Clostridia	Clostridiales	Peptostreptococcaceae	Clostridium	hiranonis	DSM 13275	2423348	565	838	101	Free living	Host-associated	-1	-1	-1	Feces, Gastrointestinal tract, Host, Human intestinal microflora	Gastrointestinal tract	-1	-1	Gram+	-1	Motile	Sporulating	Rod-shaped	Chemoorganotroph	Anaerobe	Obligatory anaerobe	Human Gut Microbiome Initiative (HGMI), Human Microbiome Project (HMP), Medical	None	-1	Non-Pathogen	Non-Pathogen	8.5412	100	5	0	0.934579	1
Seed500635.8.30032	2562617158	500635	2562617158	Draft	Human Microbiome Project (HMP) Reference Genomes	Mitsuokella multacida DSM 20544	Bacteria	Firmicutes	Negativicutes	Selenomonadales	Veillonellaceae	Mitsuokella	multacida	A 405-1, DSM 20544	2574975	695	968	130	Free living	Host-associated	-1	-1	-1	Feces, Gastrointestinal tract, Host, Human intestinal microflora	Gastrointestinal tract	-1	-1	Gram-	-1	Nonmotile	Nonsporulating	Rod-shaped	-1	Anaerobe	Nanaerobe	Human Gut Microbiome Initiative (HGMI), Human Microbiome Project (HMP), Medical	None	-1	Unknown	Unknown	2.7985	101	4	0	0.943925	1
Seed500637.6.30032	642979318	500637	642979318	Draft	Human Microbiome Project (HMP) Reference Genomes	Providencia rustigianii DSM 4541	Bacteria	Proteobacteria	Gammaproteobacteria	Enterobacteriales	Enterobacteriaceae	Providencia	rustigianii	DSM 4541	3896203	1805	1324	127	Free living	Host-associated	-1	-1	-1	Feces, Gastrointestinal tract, Host, Human intestinal microflora	Gastrointestinal tract	-1	-1	Gram-	-1	Motile	Nonsporulating	Rod-shaped	-1	Anaerobe	Aerobe	Human Gut Microbiome Initiative (HGMI), Human Microbiome Project (HMP), Medical	None	-1	Unknown	Unknown	7.20098	103	3	0	0.962617	1
Seed500638.3.30032	647000237	500638	647000237	Draft	Human Microbiome Project (HMP) Reference Genomes	Edwardsiella tarda ATCC 23685	Bacteria	Proteobacteria	Gammaproteobacteria	Enterobacteriales	Enterobacteriaceae	Edwardsiella	tarda	ATCC 23685	3631524	939	1349	372	Free living	Host-associated	-1	-1	-1	Feces, Gastrointestinal tract, Host, Human intestinal microflora	Gastrointestinal tract	Intestinal tract	-1	Gram-	-1	Motile	Nonsporulating	Rod-shaped	-1	Facultative	Nanaerobe	Animal Pathogen, Fish Pathogen, Human Gut Microbiome Initiative (HGMI), Human Microbiome Project (HMP), Human Pathogen, Medical	Gastroenteritis, Septicemia, Wound infection	Pathogen	Opportunistic Pathogen	Opportunistic Pathogen	8.5412	104	2	0	0.971963	1
Seed500639.8.30032	2562617162	500639	2562617162	Draft	Human Microbiome Project (HMP) Reference Genomes	Enterobacteriaceae bacterium 9_2_54FAA	Bacteria	Proteobacteria	Gammaproteobacteria	Enterobacteriales	Enterobacteriaceae	Enterobacter	cancerogenus	ATCC 35316	4602105	1148	1530	83	Free living	Host-associated	-1	-1	-1	Feces, Gastrointestinal tract, Host, Human intestinal microflora	Gastrointestinal tract	-1	-1	Gram-	-1	Motile	-1	Rod-shaped	-1	Facultative	Aerobe	Human Gut Microbiome Initiative (HGMI), Human Microbiome Project (HMP), Medical	Wound infection	-1	Pathogen	Pathogen	8.05057	96	2	0	0.897196	1
Seed500640.5.30032	2562617093	500640	2562617093	Draft	Human Microbiome Project (HMP) Reference Genomes	Citrobacter youngae ATCC 29220	Bacteria	Proteobacteria	Gammaproteobacteria	Enterobacteriales	Enterobacteriaceae	Citrobacter	youngae	ATCC 29220	5143204	1252	1608	70	Free living	Host-associated	-1	-1	-1	Feces, Gastrointestinal tract, Host, Human fecal, Human intestinal microflora	Gastrointestinal tract	-1	-1	Gram-	-1	Motile	-1	Rod-shaped	-1	Facultative	Aerobe	Human Gut Microbiome Initiative (HGMI), Human Microbiome Project (HMP), Medical	None	-1	Unknown	Unknown	6.25675	104	1	0	0.971963	1
Seed502558.6.124632	650716034	502558	650716034	Finished	Eggerthella sp. YY7918	Eggerthella sp. YY7918	Bacteria	Actinobacteria	Actinobacteria	Coriobacteriales	Coriobacteriaceae	Eggerthella	sp.	YY7918	3123671	605	907	1	-1	Host-associated	-1	-1	-1	Host	Gastrointestinal tract	Intestinal tract	-1	Gram+	-1	-1	-1	-1	-1	-1	Nanaerobe	-1	-1	-1	Non-Pathogen	Non-Pathogen	17.0824	102	3	121	0.953271	5
Seed511145.12.30032	2554235122	511145	2554235122	Draft	Escherichia coli str. K-12 substr. MG1655 Genome sequencing	Escherichia coli K-12 subMG1655	Bacteria	Proteobacteria	Gammaproteobacteria	Enterobacteriales	Enterobacteriaceae	Escherichia	coli	K-12 subMG1655	4656144	1161	1619	2	-1	-1	-1	-1	-1	-1	-1	-1	-1	-1	-1	-1	-1	-1	-1	-1	Aerobe	-1	-1	-1	Commensal	Non-Pathogen	32.2114	105	1	0	0.981308	1
Seed511680.4.30032	645951834	511680	645951834	Draft	Human Microbiome Project (HMP) Reference Genomes	Butyrivibrio crossotus DSM 2876	Bacteria	Firmicutes	Clostridia	Clostridiales	Lachnospiraceae	Butyrivibrio	crossotus	DSM 2876	2482791	532	786	51	Free living	Host-associated	-1	-1	-1	Feces, Gastrointestinal tract, Host, Human fecal, Human intestinal microflora	Gastrointestinal tract	-1	-1	Gram+	-1	Motile	Nonsporulating	Rod-shaped	-1	Anaerobe	Obligatory anaerobe	Human Gut Microbiome Initiative (HGMI), Human Microbiome Project (HMP), Medical	None	-1	Non-Pathogen	Non-Pathogen	8.65669	102	4	0	0.953271	3
Seed515619.16.124632	644736367	515619	644736367	Finished	Eubacterium rectale ATCC 33656	Eubacterium rectale ATCC 33656	Bacteria	Firmicutes	Clostridia	Clostridiales	Eubacteriaceae	Eubacterium	rectale	ATCC 33656	3449685	651	1028	1	Free living	Host-associated	-1	-1	-1	Feces, Gastrointestinal tract, Host, Intestinal microflora	Gastrointestinal tract	-1	-1	Gram+	-1	-1	Nonsporulating	Rod-shaped	-1	Anaerobe	Micraerobe	Biotechnological, Medical	None	-1	Non-Pathogen	Non-Pathogen	4.1284	101	4	78	0.943925	6
Seed518635.5.30032	2562617143	518635	2562617143	Draft	Human Microbiome Project (HMP) Reference Genomes	Bifidobacterium angulatum DSM 20098	Bacteria	Actinobacteria	Actinobacteria	Bifidobacteriales	Bifidobacteriaceae	Bifidobacterium	angulatum	DSM 20098	2000615	505	711	40	Free living	Host-associated	-1	-1	-1	Feces, Gastrointestinal tract, Host, Human fecal, Human intestinal microflora	Gastrointestinal tract	-1	-1	Gram+	-1	Nonmotile	Nonsporulating	Rod-shaped	-1	Anaerobe	Obligatory anaerobe	Human Gut Microbiome Initiative (HGMI), Human Microbiome Project (HMP), Medical	None	-1	Non-Pathogen	Non-Pathogen	12.5063	102	1	0	0.953271	1
Seed518636.5.30032	643886112	518636	643886112	Draft	Human Microbiome Project (HMP) Reference Genomes	Clostridium asparagiforme DSM 15981	Bacteria	Firmicutes	Clostridia	Clostridiales	Clostridiaceae	Clostridium	asparagiforme	DSM 15981	6224391	1210	1123	640	Free living	Host-associated	-1	-1	-1	Feces, Gastrointestinal tract, Host, Human fecal, Human intestinal microflora	Gastrointestinal tract	-1	-1	Gram+	-1	Motile	Sporulating	Rod-shaped	Chemoorganotroph	Obligate anaerobe	Obligatory anaerobe	Human Gut Microbiome Initiative (HGMI), Human Microbiome Project (HMP), Medical	None	-1	Non-Pathogen	Non-Pathogen	8.5412	97	7	0	0.906542	2
Seed518637.5.30032	642979360	518637	642979360	Draft	Human Microbiome Project (HMP) Reference Genomes	Eubacterium biforme DSM 3989	Bacteria	Firmicutes	Erysipelotrichia	Erysipelotrichales	Erysipelotrichaceae	Eubacterium	biforme	VPI C17-5, DSM 3989	2415920	542	752	161	Free living	Host-associated	-1	-1	-1	Feces, Gastrointestinal tract, Host, Human intestinal microflora	Gastrointestinal tract	-1	-1	Gram+	-1	-1	Sporulating	Rod-shaped	-1	Anaerobe	Obligatory anaerobe	Human Gut Microbiome Initiative (HGMI), Human Microbiome Project (HMP), Medical	None	-1	Non-Pathogen	Non-Pathogen	13.8512	100	4	0	0.934579	1
Seed520999.6.30032	642979317	520999	642979317	Draft	Human Microbiome Project (HMP) Reference Genomes	Providencia alcalifaciens DSM 30120	Bacteria	Proteobacteria	Gammaproteobacteria	Enterobacteriales	Enterobacteriaceae	Providencia	alcalifaciens	DSM 30120	4029346	904	1328	79	Free living	Host-associated	-1	-1	-1	Feces, Gastrointestinal tract, Host, Human intestinal microflora	Gastrointestinal tract	-1	-1	Gram-	-1	Motile	Nonsporulating	Rod-shaped	-1	Facultative	Aerobe	Human Gut Microbiome Initiative (HGMI), Human Microbiome Project (HMP), Medical	Gastroenteritis	-1	Unknown	Unknown	8.61794	102	3	0	0.953271	1
Seed521000.6.30032	2562617097	521000	2562617097	Draft	Human Microbiome Project (HMP) Reference Genomes	Providencia rettgeri DSM 1131	Bacteria	Proteobacteria	Gammaproteobacteria	Enterobacteriales	Enterobacteriaceae	Providencia	rettgeri	DSM 1131	4657150	1099	1443	283	Free living	Host-associated	-1	-1	-1	Feces, Gastrointestinal tract, Host, Human intestinal microflora	Gastrointestinal tract	-1	-1	Gram-	-1	Motile	Nonsporulating	Rod-shaped	-1	Facultative	Aerobe	Human Gut Microbiome Initiative (HGMI), Human Microbiome Project (HMP), Medical	Gastroenteritis	-1	Pathogen	Pathogen	3.5465	103	3	0	0.962617	1
Seed521003.7.30032	2562617146	445975	2562617146	Draft	Human Microbiome Project (HMP) Reference Genomes	Collinsella intestinalis DSM 13280	Bacteria	Actinobacteria	Actinobacteria	Coriobacteriales	Coriobacteriaceae	Collinsella	stercoris	DSM 13279	2399821	427	682	177	Free living	Host-associated	-1	-1	-1	Feces, Gastrointestinal tract, Host	Gastrointestinal tract	-1	-1	Gram+	-1	Nonmotile	Nonsporulating	Rod-shaped	-1	Anaerobe	Obligatory anaerobe	Human Gut Microbiome Initiative (HGMI), Human Microbiome Project (HMP), Medical	None	-1	Unknown	Unknown	8.70649	103	2	0	0.962617	1
Seed525258.3.30032	647000227	525258	647000227	Draft	Human Microbiome Project (HMP) Reference Genomes	Clostridium difficile NAP07	Bacteria	Firmicutes	Clostridia	Clostridiales	Peptostreptococcaceae	Clostridium	difficile	NAP07	3862058	859	1068	100	Free living	Host-associated	-1	-1	-1	Feces, Gastrointestinal tract, Host, Human fecal, Human intestinal microflora	Gastrointestinal tract	Intestinal tract	-1	Gram+	-1	Motile	Sporulating	Rod-shaped	Chemoorganotroph	Anaerobe	Obligatory anaerobe	Human Microbiome Project (HMP), Medical	None	Non-Pathogen	Opportunistic Pathogen	Opportunistic Pathogen	8.5412	101	5	0	0.943925	1
Seed525259.3.30032	647000228	525259	647000228	Draft	Human Microbiome Project (HMP) Reference Genomes	Clostridium difficile NAP08	Bacteria	Firmicutes	Clostridia	Clostridiales	Peptostreptococcaceae	Clostridium	difficile	NAP08	4022033	861	1072	111	Free living	Host-associated	-1	-1	-1	Feces, Gastrointestinal tract, Host, Human fecal, Human intestinal microflora	Gastrointestinal tract	-1	-1	Gram+	-1	Motile	Sporulating	Rod-shaped	Chemoorganotroph	Anaerobe	Obligatory anaerobe	Human Microbiome Project (HMP), Medical	None	Non-Pathogen	Opportunistic Pathogen	Opportunistic Pathogen	8.70407	101	5	0	0.943925	1
Seed525278.3.30032	643886064	525278	643886064	Draft	Human Microbiome Project (HMP) Reference Genomes	Enterococcus faecalis TX1322	Bacteria	Firmicutes	Bacilli	Lactobacillales	Enterococcaceae	Enterococcus	faecalis	TX1322	2929602	788	1030	116	Free living	Host-associated	-1	-1	-1	Host	Gastrointestinal tract	-1	-1	Gram+	-1	Nonmotile	-1	-1	Chemoorganotroph	Aerobe	Nanaerobe	Human Microbiome Project (HMP), Medical	-1	-1	Commensal	Opportunistic Pathogen	8.5412	101	5	0	0.943925	1
Seed525279.3.30032	643886120	525279	643886120	Draft	Human Microbiome Project (HMP) Reference Genomes	Enterococcus faecium TX1330	Bacteria	Firmicutes	Bacilli	Lactobacillales	Enterococcaceae	Enterococcus	faecium	TX1330	2721167	698	929	156	Free living	Host-associated	-1	-1	-1	Host	Gastrointestinal tract	-1	-1	Gram+	-1	Nonmotile	-1	-1	-1	Facultative	Obligatory anaerobe	Human Microbiome Project (HMP), Medical	-1	-1	Commensal	Opportunistic Pathogen	8.5412	103	3	0	0.962617	1
Seed525306.3.30032	643886014	525306	643886014	Draft	Human Microbiome Project (HMP) Reference Genomes	Lactobacillus acidophilus ATCC 4796	Bacteria	Firmicutes	Bacilli	Lactobacillales	Lactobacillaceae	Lactobacillus	acidophilus	ATCC 4796	1999667	529	664	69	Free living	Host-associated	-1	-1	-1	Host	Gastrointestinal tract	-1	-1	Gram+	-1	-1	-1	Rod-shaped	-1	Microaerophilic	Obligatory anaerobe	Human Microbiome Project (HMP), Medical	None	-1	Non-Pathogen	Non-Pathogen	8.5412	105	1	0	0.981308	1
Seed525309.3.30032	645951838	525309	645951838	Draft	Human Microbiome Project (HMP) Reference Genomes	Lactobacillus antri DSM 16041	Bacteria	Firmicutes	Bacilli	Lactobacillales	Lactobacillaceae	Lactobacillus	antri	DSM 16041	2242444	596	925	76	Free living	Host-associated	-1	-1	-1	Host	Gastrointestinal tract	Stomach	-1	Gram+	-1	-1	-1	Rod-shaped	-1	Microaerophilic	Nanaerobe	Human Microbiome Project (HMP), Medical	None	-1	Non-Pathogen	Non-Pathogen	8.44529	103	2	0	0.962617	1
Seed525310.3.30032	643886059	525310	643886059	Draft	Human Microbiome Project (HMP) Reference Genomes	Lactobacillus brevis gravesensis ATCC 27305	Bacteria	Firmicutes	Bacilli	Lactobacillales	Lactobacillaceae	Lactobacillus	brevis	ATCC 27305	3077715	792	1075	178	Free living	Host-associated	-1	-1	-1	Host	Gastrointestinal tract	-1	-1	Gram+	-1	-1	-1	Rod-shaped	-1	Microaerophilic	Nanaerobe	Human Microbiome Project (HMP), Medical	None	-1	Non-Pathogen	Non-Pathogen	8.5412	100	5	0	0.934579	1
Seed525318.3.30032	643886062	525318	643886062	Draft	Human Microbiome Project (HMP) Reference Genomes	Lactobacillus buchneri ATCC 11577	Bacteria	Firmicutes	Bacilli	Lactobacillales	Lactobacillaceae	Lactobacillus	buchneri	ATCC 11577	2858741	758	1017	165	Free living	Host-associated	-1	-1	-1	Host	Gastrointestinal tract	-1	-1	Gram+	-1	-1	-1	Rod-shaped	-1	Microaerophilic	Nanaerobe	Human Microbiome Project (HMP), Medical	None	-1	Non-Pathogen	Non-Pathogen	8.5412	101	4	0	0.943925	1
Seed525325.3.30032	643886061	525325	643886061	Draft	Human Microbiome Project (HMP) Reference Genomes	Lactobacillus fermentum ATCC 14931	Bacteria	Firmicutes	Bacilli	Lactobacillales	Lactobacillaceae	Lactobacillus	fermentum	ATCC 14931	1796949	577	887	145	Free living	Host-associated	-1	-1	-1	Host, Human vaginal microflora	Gastrointestinal tract	-1	-1	Gram+	-1	Nonmotile	-1	Rod-shaped	-1	Microaerophilic	Nanaerobe	Human Microbiome Project (HMP), Medical	None	-1	Non-Pathogen	Non-Pathogen	8.5412	102	2	0	0.953271	1
Seed525327.3.30032	643886044	525327	643886044	Draft	Human Microbiome Project (HMP) Reference Genomes	Lactobacillus hilgardii ATCC 8290	Bacteria	Firmicutes	Bacilli	Lactobacillales	Lactobacillaceae	Lactobacillus	hilgardii	ATCC 8290	2619588	721	1026	233	Free living	Host-associated	-1	-1	-1	Host	Gastrointestinal tract	-1	-1	Gram+	-1	Nonmotile	-1	Rod-shaped	-1	Microaerophilic	Nanaerobe	Human Microbiome Project (HMP), Medical	None	-1	Non-Pathogen	Non-Pathogen	8.02644	102	2	0	0.953271	1
Seed525337.3.30032	643886051	525337	643886051	Draft	Human Microbiome Project (HMP) Reference Genomes	Lactobacillus paracasei ATCC 25302	Bacteria	Firmicutes	Bacilli	Lactobacillales	Lactobacillaceae	Lactobacillus	paracasei	ATCC 25302	2885587	686	957	174	Free living	Host-associated	-1	-1	-1	Host	Gastrointestinal tract	-1	-1	Gram+	-1	Nonmotile	-1	Rod-shaped	-1	Microaerophilic	Nanaerobe	Human Microbiome Project (HMP), Medical	None	-1	Non-Pathogen	Non-Pathogen	34.6267	103	3	0	0.962617	1
Seed525338.3.30032	2562617181	525338	2562617181	Draft	Human Microbiome Project (HMP) Reference Genomes	Lactobacillus plantarum ATCC 14917	Bacteria	Firmicutes	Bacilli	Lactobacillales	Lactobacillaceae	Lactobacillus	plantarum	ATCC 14917	3214389	783	1052	109	Free living	Host-associated	-1	-1	-1	Host	Gastrointestinal tract	-1	-1	Gram+	-1	Nonmotile	-1	Rod-shaped	-1	Microaerophilic	Nanaerobe	Comparative analysis, Human Microbiome Project (HMP), Medical	None	-1	Non-Pathogen	Non-Pathogen	2.08108	103	3	0	0.962617	1
Seed525341.3.30032	2502171173	525341	2502171173	Finished	Human Microbiome Project (HMP) Reference Genomes	Lactobacillus reuteri CF48-3A (Improved draft)	Bacteria	Firmicutes	Bacilli	Lactobacillales	Lactobacillaceae	Lactobacillus	reuteri	CF48-3A	2056895	566	922	244	Free living	Host-associated	-1	-1	-1	Feces, Gastrointestinal tract, Host	Gastrointestinal tract	-1	-1	Gram+	-1	Nonmotile	-1	Rod-shaped	-1	Microaerophilic	Nanaerobe	Comparative analysis, Human Microbiome Project (HMP), Medical	None	-1	Non-Pathogen	Non-Pathogen	17.0824	104	1	0	0.971963	1
Seed525361.3.30032	643886127	525361	643886127	Draft	Human Microbiome Project (HMP) Reference Genomes	Lactobacillus rhamnosus LMS2-1	Bacteria	Firmicutes	Bacilli	Lactobacillales	Lactobacillaceae	Lactobacillus	rhamnosus	LMS2-1	3109803	748	975	162	Free living	Host-associated	-1	-1	-1	Feces, Gastrointestinal tract, Host	Gastrointestinal tract	-1	-1	Gram+	-1	Nonmotile	-1	Rod-shaped	-1	Facultative	Nanaerobe	Human Microbiome Project (HMP), Medical	None	Probiotic	Probiotic	Probiotic	8.5412	102	4	0	0.953271	1
Seed525362.3.30032	2537562022	525362	2537562022	Draft	Human Microbiome Project (HMP) Reference Genomes	Lactobacillus ruminis ATCC 25644	Bacteria	Firmicutes	Bacilli	Lactobacillales	Lactobacillaceae	Lactobacillus	ruminis	E 194e, ATCC 25644	2081585	556	876	169	Free living	Host-associated	-1	-1	-1	Birds intestinal microflora, Host, Human intestinal microflora, Mammalian intestinal microflora	Gastrointestinal tract	-1	-1	Gram+	-1	Nonmotile	-1	Rod-shaped	-1	Microaerophilic	Obligatory anaerobe	Biotechnological, Food industry, Human Microbiome Project (HMP), Medical	None	Non-Pathogen, Probiotic	Non-Pathogen	Probiotic	5.61174	104	2	0	0.971963	1
Seed525364.3.30032	643886048	525364	643886048	Draft	Human Microbiome Project (HMP) Reference Genomes	Lactobacillus salivarius HO66, ATCC 11741	Bacteria	Firmicutes	Bacilli	Lactobacillales	Lactobacillaceae	Lactobacillus	salivarius	HO66, ATCC 11741	1995868	545	832	54	Free living	Host-associated	-1	-1	-1	Host, Human intestinal microflora, Human oral microflora	Gastrointestinal tract, Oral	-1	-1	Gram+	-1	Nonmotile	Nonsporulating	Rod-shaped	-1	Microaerophilic	Nanaerobe	Human Microbiome Project (HMP), Medical	None	-1	Non-Pathogen	Probiotic	17.1604	105	1	0	0.981308	1
Seed525365.3.30032	643886047	525365	643886047	Draft	Human Microbiome Project (HMP) Reference Genomes	Lactobacillus ultunensis DSM 16047	Bacteria	Firmicutes	Bacilli	Lactobacillales	Lactobacillaceae	Lactobacillus	ultunensis	DSM 16047	2168059	541	812	116	Free living	Host-associated	-1	-1	-1	Host	Gastrointestinal tract	Stomach	-1	Gram+	-1	Nonmotile	-1	Rod-shaped	-1	Microaerophilic	Nanaerobe	Human Microbiome Project (HMP), Medical	None	-1	Non-Pathogen	Non-Pathogen	34.6267	105	1	0	0.981308	1
Seed525367.9.30032	2562617157	525367	2562617157	Draft	Human Microbiome Project (HMP) Reference Genomes	Listeria grayi DSM 20601	Bacteria	Firmicutes	Bacilli	Bacillales	Listeriaceae	Listeria	grayi	DSM 20601	2571861	758	1106	67	Free living	Host-associated	-1	-1	-1	Host	Gastrointestinal tract	-1	-1	Gram+	-1	Motile	Nonsporulating	Rod-shaped	Chemoorganotroph	Aerobe	Aerobe	Human Microbiome Project (HMP), Medical	-1	-1	Pathogen	Pathogen	8.5412	102	5	0	0.953271	1
Seed525379.3.30032	649990006	525379	649990006	Draft	Human Microbiome Project (HMP) Reference Genomes	Streptococcus equinus ATCC 9812	Bacteria	Firmicutes	Bacilli	Lactobacillales	Streptococcaceae	Streptococcus	equinus	ATCC 9812	1718633	564	855	57	Free living	Host-associated	-1	-1	-1	Feces, Gastrointestinal tract, Host	Gastrointestinal tract	Gut	-1	Gram+	-1	Nonmotile	Nonsporulating	Coccus-shaped	-1	Facultative	Obligatory anaerobe	Human Microbiome Project (HMP), Medical	-1	-1	Opportunistic Pathogen	Opportunistic Pathogen	8.89728	104	2	0	0.971963	1
Seed536231.5.30032	2562617159	536231	2562617159	Draft	Human Microbiome Project (HMP) Reference Genomes	Roseburia intestinalis L1-82	Bacteria	Firmicutes	Clostridia	Clostridiales	Lachnospiraceae	Roseburia	intestinalis	L1-82, DSM 14610	4240502	751	967	730	Free living	Host-associated	-1	-1	-1	Feces, Gastrointestinal tract, Host, Human fecal, Human intestinal microflora	Gastrointestinal tract	-1	-1	Gram+	-1	Motile	Nonsporulating	Rod-shaped	-1	Anaerobe	Obligatory anaerobe	Human Gut Microbiome Initiative (HGMI), Human Microbiome Project (HMP), Medical	None	-1	Unknown	Unknown	8.05057	104	2	0	0.971963	1
Seed537006.5.30032	642979358	537006	642979358	Draft	Human Microbiome Project (HMP) Reference Genomes	Parabacteroides johnsonii DSM 18315	Bacteria	Bacteroidetes	Bacteroidia	Bacteroidales	Porphyromonadaceae	Parabacteroides	johnsonii	M-165, DSM 18315	4612238	728	1086	527	Free living	Host-associated	-1	-1	-1	Feces, Gastrointestinal tract, Host, Human fecal, Human intestinal microflora	Gastrointestinal tract	-1	-1	Gram-	-1	Nonmotile	Nonsporulating	Rod-shaped	-1	Anaerobe	Nanaerobe	Human Gut Microbiome Initiative (HGMI), Human Microbiome Project (HMP), Medical	None	Non-Pathogen	Non-Pathogen	Non-Pathogen	17.3134	101	2	0	0.943925	2
Seed537007.6.30032	2562617096	537007	2562617096	Draft	Human Microbiome Project (HMP) Reference Genomes	Blautia hansenii VPI C7-24, DSM 20583	Bacteria	Firmicutes	Clostridia	Clostridiales	Lachnospiraceae	Blautia	hansenii	VPI C7-24, DSM 20583	3022863	627	876	110	Free living	Host-associated	-1	-1	-1	Feces, Gastrointestinal tract, Host, Human fecal, Human intestinal microflora	Gastrointestinal tract	-1	-1	Gram+	-1	Nonmotile	Nonsporulating	Coccus-shaped	-1	Anaerobe	Obligatory anaerobe	Human Gut Microbiome Initiative (HGMI), Human Microbiome Project (HMP), Medical	None	-1	Non-Pathogen	Non-Pathogen	12.5063	102	4	0	0.953271	3
Seed537011.5.30032	2562617166	537011	2562617166	Draft	Human Microbiome Project (HMP) Reference Genomes	Prevotella copri CB7, DSM 18205	Bacteria	Bacteroidetes	Bacteroidia	Bacteroidales	Prevotellaceae	Prevotella	copri	CB7, DSM 18205	3347346	1075	834	266	Free living	Host-associated	-1	-1	-1	Feces, Gastrointestinal tract, Host, Human fecal, Human intestinal microflora	Gastrointestinal tract	-1	-1	Gram-	-1	Nonmotile	Nonsporulating	Rod-shaped	-1	Anaerobe	Nanaerobe	Human Gut Microbiome Initiative (HGMI), Human Microbiome Project (HMP), Medical	None	-1	Opportunistic Pathogen	Opportunistic Pathogen	8.05057	104	1	0	0.971963	1
Seed537012.5.30032	643886111	537012	643886111	Draft	Human Microbiome Project (HMP) Reference Genomes	Bacteroides cellulosilyticus DSM 14838	Bacteria	Bacteroidetes	Bacteroidia	Bacteroidales	Bacteroidaceae	Bacteroides	cellulosilyticus	CRE21, DSM 14838	6726268	843	985	525	Free living	Host-associated	-1	-1	-1	Host, Human fecal, Human intestinal microflora	Gastrointestinal tract	-1	-1	Gram-	Cellulose degrader	Nonmotile	Nonsporulating	Rod-shaped	-1	Anaerobe	Nanaerobe	Human Gut Microbiome Initiative (HGMI), Human Microbiome Project (HMP), Medical	None	-1	Non-Pathogen	Non-Pathogen	17.3134	103	2	0	0.962617	2
Seed537013.3.30032	643886206	537013	643886206	Draft	Human Microbiome Project (HMP) Reference Genomes	Clostridium methylpentosum R2, DSM 5476	Bacteria	Firmicutes	Clostridia	Clostridiales	Clostridiaceae	Clostridium	methylpentosum	R2, DSM 5476	3406326	498	756	146	Free living	Host-associated	-1	-1	-1	Feces, Gastrointestinal tract, Host, Human intestinal microflora	Gastrointestinal tract	-1	-1	Gram+	-1	Motile	Sporulating	Rod-shaped	Chemoorganotroph	Obligate anaerobe	Obligatory anaerobe	Human Gut Microbiome Initiative (HGMI), Human Microbiome Project (HMP), Medical	None	-1	Non-Pathogen	Non-Pathogen	17.3134	102	3	0	0.953271	1
Seed537937.5.30032	643886216	537937	643886216	Draft	Human Microbiome Project (HMP) Reference Genomes	Bifidobacterium longum longum CCUG 52486	Bacteria	Actinobacteria	Actinobacteria	Bifidobacteriales	Bifidobacteriaceae	Bifidobacterium	longum	CCUG 52486	2453376	506	765	55	Free living	Host-associated	-1	-1	-1	Feces, Gastrointestinal tract, Host	Gastrointestinal tract	Gut	-1	Gram+	-1	Nonmotile	Nonsporulating	Rod-shaped	-1	Anaerobe	Obligatory anaerobe	Comparative analysis, Human Microbiome Project (HMP), Medical	None	-1	Non-Pathogen	Non-Pathogen	13.1287	103	1	0	0.962617	3
Seed537970.15.124632	647533173	537970	647533173	Draft	Helicobacter canadensis MIT 98-5491, ATCC 700968	Helicobacter canadensis MIT 98-5491, ATCC 700968	Bacteria	Proteobacteria	Epsilonproteobacteria	Campylobacterales	Helicobacteraceae	Helicobacter	canadensis	MIT 98-5491, ATCC 700968	1623845	506	902	1	Free living	Host-associated	-1	-1	-1	Host	Gastrointestinal tract	-1	-1	Gram-	-1	Motile	Nonsporulating	Spiral-shaped	-1	Microaerophilic	Aerobe	Comparative analysis, Medical	Gastroenteritis	Pathogen	Pathogen	Pathogen	2.61396	102	2	75	0.953271	5
Seed537971.5.30032	643886141	537971	643886141	Draft	Human Microbiome Project (HMP) Reference Genomes	Helicobacter cinaedi CCUG 18818	Bacteria	Proteobacteria	Epsilonproteobacteria	Campylobacterales	Helicobacteraceae	Helicobacter	cinaedi	CCUG 18818	2182709	519	928	96	Free living	Host-associated	-1	-1	-1	Host	Gastrointestinal tract	-1	-1	Gram-	-1	Motile	Nonsporulating	Spiral-shaped	-1	Microaerophilic	Aerobe	Human Microbiome Project (HMP), Human Pathogen, Medical	Arthritis, Bacteremia, Cellulitis	-1	Pathogen	Pathogen	2.68458	98	2	0	0.915888	1
Seed537972.5.30032	643886218	537972	643886218	Draft	Human Microbiome Project (HMP) Reference Genomes	Helicobacter pullorum MIT 98-5489	Bacteria	Proteobacteria	Epsilonproteobacteria	Campylobacterales	Helicobacteraceae	Helicobacter	pullorum	MIT 98-5489	1919070	514	840	131	Free living	Host-associated	-1	-1	-1	Host	Gastrointestinal tract	-1	-1	Gram-	-1	Motile	Nonsporulating	Spiral-shaped	-1	Microaerophilic	Aerobe	Comparative analysis, Human Microbiome Project (HMP), Medical	Gastroenteritis	-1	Pathogen	Pathogen	8.65669	100	4	0	0.934579	1
Seed537973.8.30032	643886139	537973	643886139	Draft	Human Microbiome Project (HMP) Reference Genomes	Lactobacillus paracasei 8700:2	Bacteria	Firmicutes	Bacilli	Lactobacillales	Lactobacillaceae	Lactobacillus	paracasei	362.501	2978271	733	967	90	-1	-1	-1	-1	-1	-1	-1	-1	-1	-1	-1	-1	-1	-1	-1	-1	Nanaerobe	-1	-1	-1	Non-Pathogen	Non-Pathogen	3.75373	102	2	0	0.953271	1
Seed543734.4.30032	642555134	543734	642555134	Finished	Lactobacillus casei casei BL23	Lactobacillus casei casei BL23	Bacteria	Firmicutes	Bacilli	Lactobacillales	Lactobacillaceae	Lactobacillus	casei	BL23	3079196	736	971	1	Free living	Host-associated	-1	-1	-1	Host, Intestinal microflora	Gastrointestinal tract	Intestinal tract	-1	Gram+	-1	Nonmotile	-1	Rod-shaped	-1	Facultative	Nanaerobe	Biotechnological, Comparative analysis, Food industry, Lactic acid production, Medical	None	Probiotic	Probiotic	Probiotic	8.44529	104	2	0	0.971963	1
Seed545696.5.30032	643886103	545696	643886103	Draft	Human Microbiome Project (HMP) Reference Genomes	Holdemania filiformis VPI J1-31B-1, DSM 12042	Bacteria	Firmicutes	Erysipelotrichia	Erysipelotrichales	Erysipelotrichaceae	Holdemania	filiformis	VPI J1-31B-1, DSM 12042	3803745	709	761	289	Free living	Host-associated	-1	-1	-1	Feces, Gastrointestinal tract, Host	Gastrointestinal tract	-1	-1	Gram+	-1	-1	Nonsporulating	Rod-shaped	-1	Anaerobe	Obligatory anaerobe	Human Microbiome Project (HMP), Medical	None	-1	Commensal	Non-Pathogen	34.6267	100	2	0	0.934579	1
Seed547042.5.30032	643886197	547042	643886197	Draft	Human Microbiome Project (HMP) Reference Genomes	Bacteroides coprophilus DSM 18228	Bacteria	Bacteroidetes	Bacteroidia	Bacteroidales	Bacteroidaceae	Bacteroides	coprophilus	DSM 18228	3855443	636	909	285	Free living	Host-associated	-1	-1	-1	Host, Human fecal, Human intestinal microflora	Gastrointestinal tract	-1	-1	Gram-	-1	-1	Nonsporulating	Rod-shaped	-1	Anaerobe	Nanaerobe	Human Gut Microbiome Initiative (HGMI), Human Microbiome Project (HMP), Medical	None	-1	Non-Pathogen	Non-Pathogen	8.77534	104	2	0	0.971963	2
Seed547043.6.30032	2562617145	547043	2562617145	Draft	Human Microbiome Project (HMP) Reference Genomes	Bifidobacterium pseudocatenulatum DSM 20438	Bacteria	Actinobacteria	Actinobacteria	Bifidobacteriales	Bifidobacteriaceae	Bifidobacterium	pseudocatenulatum	DSM 20438	2265534	530	745	37	Free living	Host-associated	-1	-1	-1	Host	Gastrointestinal tract	-1	-1	Gram+	-1	Nonmotile	Nonsporulating	Rod-shaped	-1	Anaerobe	Obligatory anaerobe	Human Gut Microbiome Initiative (HGMI), Human Microbiome Project (HMP), Medical	-1	-1	Non-Pathogen	Non-Pathogen	17.6763	102	1	0	0.953271	3
Seed548480.3.30032	643886140	548480	643886140	Draft	Human Microbiome Project (HMP) Reference Genomes	Bifidobacterium longum longum ATCC 55813	Bacteria	Actinobacteria	Actinobacteria	Bifidobacteriales	Bifidobacteriaceae	Bifidobacterium	longum	ATCC 55813	2372858	521	765	140	Free living	Host-associated	-1	-1	-1	Feces, Gastrointestinal tract, Host, Human fecal, Human intestinal microflora	Gastrointestinal tract	Gut	-1	Gram+	-1	Nonmotile	Nonsporulating	Rod-shaped	-1	Anaerobe	Obligatory anaerobe	Human Microbiome Project (HMP), Medical	None	-1	Non-Pathogen	Non-Pathogen	16.8906	103	1	0	0.962617	1
Seed548485.3.30032	2502171170	548485	2502171170	Draft	Human Microbiome Project (HMP) Reference Genomes	Lactobacillus reuteri MM4-1A (Improved draft)	Bacteria	Firmicutes	Bacilli	Lactobacillales	Lactobacillaceae	Lactobacillus	reuteri	MM4-1	1945596	554	936	32	Free living	Host-associated	-1	-1	-1	Birds intestinal microflora, Host, Human intestinal microflora, Mammalian intestinal microflora	Gastrointestinal tract	-1	-1	Gram+	-1	Nonmotile	-1	Rod-shaped	-1	Microaerophilic	Nanaerobe	Biotechnological, Food industry, Human Microbiome Project (HMP), Medical	None	Non-Pathogen, Probiotic	Non-Pathogen	Probiotic	8.5412	104	2	0	0.971963	1
Seed552396.3.30032	2562617161	552396	2562617161	Draft	Human Microbiome Project (HMP) Reference Genomes	Erysipelotrichaceae bacterium 5_2_54FAA	Bacteria	Firmicutes	Erysipelotrichia	Erysipelotrichales	Erysipelotrichaceae	unclassified	unclassified	5_2_54FAA	3193878	613	880	48	Free living	Host-associated	-1	-1	-1	Host	Gastrointestinal tract	-1	-1	Gram+	-1	Nonmotile	-1	Rod-shaped	-1	-1	Obligatory anaerobe	Human Microbiome Project (HMP), Medical	-1	-1	Unknown	Unknown	8.05057	104	1	0	0.971963	1
Seed552398.3.30032	2562617183	552398	2562617183	Draft	Human Microbiome Project (HMP) Reference Genomes	Ruminococcaceae bacterium D16	Bacteria	Firmicutes	Clostridia	Clostridiales	Ruminococcaceae	unclassified	unclassified	D16	3210947	647	880	104	Free living	Host-associated	-1	-1	-1	Host	Gastrointestinal tract	-1	-1	Gram+	-1	-1	-1	-1	-1	-1	Obligatory anaerobe	Comparative analysis, Human Microbiome Project (HMP), Medical	-1	-1	Unknown	Unknown	32.1344	104	2	0	0.971963	1
Seed552531.5.124632	646862308	552531	646862308	Finished	Bifidobacterium animalis lactis BB-12	Bifidobacterium animalis lactis BB-12	Bacteria	Actinobacteria	Actinobacteria	Bifidobacteriales	Bifidobacteriaceae	Bifidobacterium	animalis	BB-12	1942198	479	836	1	Free living	Host-associated	-1	-1	-1	Host, Intestinal microflora	Gastrointestinal tract	-1	-1	Gram-	-1	Nonmotile	Nonsporulating	Rod-shaped	-1	Anaerobe	Obligatory anaerobe	Biotechnological, Food industry	None	Non-Pathogen, Probiotic	Probiotic	Probiotic	17.0824	102	1	161	0.953271	5
Seed553973.6.30032	642979359	553973	642979359	Draft	Human Microbiome Project (HMP) Reference Genomes	Clostridium hylemonae DSM 15053	Bacteria	Firmicutes	Clostridia	Clostridiales	Clostridiaceae	Clostridium	hylemonae	TN-271, DSM 15053	3802096	904	1019	118	Free living	Host-associated	-1	-1	-1	Feces, Gastrointestinal tract, Host, Human intestinal microflora	Gastrointestinal tract	-1	-1	Gram+	-1	Motile	Sporulating	Rod-shaped	Chemoorganotroph	Anaerobe	Obligatory anaerobe	Human Gut Microbiome Initiative (HGMI), Human Microbiome Project (HMP), Medical	None	Non-Pathogen	Non-Pathogen	Non-Pathogen	8.5412	100	3	0	0.934579	1
Seed555970.12.124632	644736330	555970	644736330	Finished	Bifidobacterium animalis lactis DSM 10140	Bifidobacterium animalis lactis DSM 10140	Bacteria	Actinobacteria	Actinobacteria	Bifidobacteriales	Bifidobacteriaceae	Bifidobacterium	animalis	DSM 10140	1938483	476	836	1	Free living	Host-associated	-1	-1	-1	Host, Intestinal microflora	Gastrointestinal tract	-1	-1	Gram+	-1	Nonmotile	Nonsporulating	Rod-shaped	-1	Anaerobe	Obligatory anaerobe	Biotechnological, Food industry	None	Non-Pathogen, Probiotic	Probiotic	Probiotic	8.05057	102	1	161	0.953271	5
Seed556258.5.30032	646206264	556258	646206264	Draft	Human Microbiome Project (HMP) Reference Genomes	Bacteroides sp. D1	Bacteria	Bacteroidetes	Bacteroidia	Bacteroidales	Bacteroidaceae	Bacteroides	sp.	D1	5986762	794	948	58	Free living	Host-associated	-1	-1	-1	Host, Human fecal, Human intestinal microflora	Gastrointestinal tract	-1	-1	Gram-	-1	Nonmotile	Nonsporulating	Rod-shaped	-1	Anaerobe	Nanaerobe	Comparative analysis, Human Microbiome Project (HMP), Medical	-1	-1	Non-Pathogen	Non-Pathogen	17.3134	104	2	0	0.971963	1
Seed556259.3.30032	2562617173	556259	2562617173	Draft	Human Microbiome Project (HMP) Reference Genomes	Bacteroides sp. D2	Bacteria	Bacteroidetes	Bacteroidia	Bacteroidales	Bacteroidaceae	Bacteroides	sp.	D2	6901960	844	987	88	Free living	Host-associated	-1	-1	-1	Host, Human fecal, Human intestinal microflora	Gastrointestinal tract	-1	-1	Gram-	-1	Nonmotile	Nonsporulating	Rod-shaped	-1	Anaerobe	Nanaerobe	Comparative analysis, Human Microbiome Project (HMP), Medical	-1	-1	Non-Pathogen	Non-Pathogen	12.5063	101	5	0	0.943925	1
Seed556263.3.30032	2562617180	556263	2562617180	Draft	Human Microbiome Project (HMP) Reference Genomes	Fusobacterium sp. D12	Bacteria	Fusobacteria	Fusobacteria	Fusobacteriales	Fusobacteriaceae	Fusobacterium	sp.	D12	2081571	599	888	224	Free living	Host-associated	-1	-1	-1	Host	Gastrointestinal tract	-1	-1	Gram-	-1	Nonmotile	Nonsporulating	Filament-shaped	Chemoorganotroph	Anaerobe	Obligatory anaerobe	Human Microbiome Project (HMP), Medical	-1	-1	Pathogen	Pathogen	12.5063	94	4	0	0.878505	1
Seed556264.3.30032	645058833	556264	645058833	Draft	Human Microbiome Project (HMP) Reference Genomes	Fusobacterium sp. D11	Bacteria	Fusobacteria	Fusobacteria	Fusobacteriales	Fusobacteriaceae	Fusobacterium	sp.	D11	2343156	571	817	355	Free living	Host-associated	-1	-1	-1	Host, Human skin	Gastrointestinal tract	-1	-1	Gram+	-1	Nonmotile	Nonsporulating	Rod-shaped	-1	Anaerobe	Obligatory anaerobe	Comparative analysis, Human Microbiome Project (HMP), Medical	Opportunistic infection	-1	Pathogen	Pathogen	12.5063	99	4	0	0.925234	1
Seed556267.4.30032	646206255	556267	646206255	Draft	Human Microbiome Project (HMP) Reference Genomes	Helicobacter winghamensis ATCC BAA-430	Bacteria	Proteobacteria	Epsilonproteobacteria	Campylobacterales	Helicobacteraceae	Helicobacter	winghamensis	ATCC BAA-430	1690216	492	847	21	Free living	Host-associated	-1	-1	-1	Host	Gastrointestinal tract	-1	-1	Gram-	-1	Motile	Nonsporulating	Spiral-shaped	-1	Aerobe	Aerobe	Human Microbiome Project (HMP), Medical	-1	-1	Pathogen	Pathogen	34.6267	101	2	0	0.943925	1
Seed556268.6.30032	646206250	556268	646206250	Draft	Human Microbiome Project (HMP) Reference Genomes	Oxalobacter formigenes HOxBLS	Bacteria	Proteobacteria	Betaproteobacteria	Burkholderiales	Oxalobacteraceae	Oxalobacter	formigenes	HOxBLS	2509362	525	794	19	Free living	Host-associated	-1	-1	-1	Feces, Gastrointestinal tract, Host, Intestinal microflora	Gastrointestinal tract	-1	-1	Gram-	Oxalic acid degrader	-1	-1	Rod-shaped	-1	Anaerobe	Obligatory anaerobe	Human Microbiome Project (HMP), Medical	-1	-1	Unknown	Unknown	17.3134	104	1	0	0.971963	1
Seed556269.4.30032	646206265	556269	646206265	Draft	Human Microbiome Project (HMP) Reference Genomes	Oxalobacter formigenes OXCC13	Bacteria	Proteobacteria	Betaproteobacteria	Burkholderiales	Oxalobacteraceae	Oxalobacter	formigenes	OXCC13	2436766	542	835	9	Free living	Host-associated	-1	-1	-1	Feces, Gastrointestinal tract, Host, Intestinal microflora	Gastrointestinal tract	-1	-1	Gram-	Oxalic acid degrader	-1	-1	Rod-shaped	-1	Anaerobe	Obligatory anaerobe	Comparative analysis, Human Microbiome Project (HMP), Medical	-1	-1	Unknown	Unknown	5.02202	103	1	0	0.962617	1
Seed556270.3.30032	646206251	556270	646206251	Draft	Human Microbiome Project (HMP) Reference Genomes	Coprobacillus sp. D7	Bacteria	Firmicutes	Erysipelotrichia	Erysipelotrichales	Erysipelotrichaceae	Coprobacillus	sp.	D7	3561737	771	939	95	Free living	Host-associated	-1	-1	-1	Host	Gastrointestinal tract	Colon	-1	Gram-	-1	-1	-1	-1	-1	-1	Aerobe	Human Microbiome Project (HMP), Medical	-1	-1	Unknown	Unknown	17.3134	99	5	0	0.925234	3
Seed557433.3.30032	640427118	299033	640427118	Finished	Lactobacillus, XX strains	Lactobacillus reuteri F275, JCM 1112	Bacteria	Firmicutes	Bacilli	Lactobacillales	Lactobacillaceae	Lactobacillus	reuteri	F275, JCM 1112	1999618	543	905	1	Free living	Host-associated	-1	-1	-1	Birds intestinal microflora, Feces, Gastrointestinal tract, Host, Human intestinal microflora, Mammalian intestinal microflora	Gastrointestinal tract	Intestinal tract	-1	Gram+	-1	Nonmotile	Nonsporulating	Rod-shaped	-1	Facultative	Nanaerobe	Biotechnological, Food industry	None	Non-Pathogen, Probiotic	Non-Pathogen	Probiotic	8.56015	103	2	0	0.962617	1
Seed557598.5.124632	643692026	557598	643692026	Finished	Laribacter hongkongensis HLHK9	Laribacter hongkongensis HLHK9	Bacteria	Proteobacteria	Betaproteobacteria	Neisseriales	Neisseriaceae	Laribacter	hongkongensis	HLHK9	3169329	750	1146	1	Free living	Host-associated	-1	-1	-1	Fish, Host	Gastrointestinal tract	-1	-1	Gram-	-1	Motile	Nonsporulating	Rod-shaped	-1	Anaerobe	Facultative anaerobe	Comparative analysis, Human Pathogen, Medical	Gastroenteritis, Opportunistic infection	Pathogen	Opportunistic Pathogen	Opportunistic Pathogen	6.25675	103	1	53	0.962617	5
Seed561177.4.30032	642979323	561177	642979323	Draft	Human Microbiome Project (HMP) Reference Genomes	Anaerococcus hydrogenalis DSM 7454	Bacteria	Firmicutes	Clostridia	Clostridiales	Clostridiales Family XI. Incertae Sedis	Anaerococcus	hydrogenalis	DSM 7454	1889366	585	761	52	Free living	Host-associated	-1	-1	-1	Feces, Gastrointestinal tract, Host, Human intestinal microflora	Gastrointestinal tract	-1	-1	Gram+	-1	Nonmotile	Nonsporulating	Coccus-shaped	-1	Anaerobe	Obligatory anaerobe	Human Gut Microbiome Initiative (HGMI), Human Microbiome Project (HMP), Medical	-1	-1	Non-Pathogen	Non-Pathogen	8.29085	102	1	0	0.953271	1
Seed561180.4.30032	2562617144	561180	2562617144	Draft	Human Microbiome Project (HMP) Reference Genomes	Bifidobacterium gallicum DSM 20093	Bacteria	Actinobacteria	Actinobacteria	Bifidobacteriales	Bifidobacteriaceae	Bifidobacterium	gallicum	DSM 20093	2016380	468	704	48	Free living	Host-associated	-1	-1	-1	Host, Human intestinal microflora	Gastrointestinal tract	-1	-1	Gram+	-1	Nonmotile	Nonsporulating	Rod-shaped	-1	Anaerobe	Obligatory anaerobe	Comparative analysis, Human Gut Microbiome Initiative (HGMI), Human Microbiome Project (HMP), Medical	-1	-1	Non-Pathogen	Non-Pathogen	17.6757	102	1	0	0.953271	1
Seed563191.3.30032	643886056	563191	643886056	Draft	Human Microbiome Project (HMP) Reference Genomes	Acidaminococcus sp. D21	Bacteria	Firmicutes	Negativicutes	Selenomonadales	Acidaminococcaceae	Acidaminococcus	sp.	D21	2238973	562	756	79	Free living	Host-associated	-1	-1	-1	Host, Human intestinal microflora	Gastrointestinal tract	Intestinal tract	-1	Gram+	-1	-1	-1	Coccus-shaped	-1	Anaerobe	Obligatory anaerobe	Comparative analysis, Human Microbiome Project (HMP), Medical	None	-1	Non-Pathogen	Non-Pathogen	8.5412	103	2	0	0.962617	1
Seed563192.3.30032	2562617176	563192	2562617176	Draft	Human Microbiome Project (HMP) Reference Genomes	Bilophila wadsworthia 3_1_6	Bacteria	Proteobacteria	Deltaproteobacteria	Desulfovibrionales	Desulfovibrionaceae	Bilophila	wadsworthia	3_1_6	4374199	802	1002	185	Free living	Host-associated	-1	-1	-1	Feces, Gastrointestinal tract, Host, Human fecal, Human intestinal microflora	Gastrointestinal tract	Sigmoid colon	-1	Gram-	-1	-1	-1	Rod-shaped	-1	Anaerobe	Nanaerobe	Human Microbiome Project (HMP), Medical	-1	Catalase positive	Non-Pathogen	Non-Pathogen	7.8929	101	2	0	0.943925	1
Seed563193.3.30032	646206279	563193	646206279	Draft	Human Microbiome Project (HMP) Reference Genomes	Parabacteroides sp. D13	Bacteria	Bacteroidetes	Bacteroidia	Bacteroidales	Porphyromonadaceae	Parabacteroides	sp.	D13	5370710	796	1083	22	Free living	Host-associated	-1	-1	-1	Feces, Gastrointestinal tract, Host, Human fecal, Human intestinal microflora	Gastrointestinal tract	-1	-1	Gram-	-1	Nonmotile	Nonsporulating	Rod-shaped	-1	Anaerobe	Nanaerobe	Comparative analysis, Human Microbiome Project (HMP), Medical	None	Non-Pathogen	Non-Pathogen	Non-Pathogen	8.65669	103	3	0	0.962617	1
Seed563194.3.30032	647533194	563194	647533194	Draft	Human Microbiome Project (HMP) Reference Genomes	Pediococcus acidilactici 7_4	Bacteria	Firmicutes	Bacilli	Lactobacillales	Lactobacillaceae	Pediococcus	acidilactici	7_4	2017988	581	817	9	Free living	Host-associated	-1	-1	-1	Host, Human intestinal microflora	Gastrointestinal tract	-1	-1	Gram+	-1	Nonmotile	Nonsporulating	Coccus-shaped	-1	Aerobe	Obligatory anaerobe	Comparative analysis, Human Microbiome Project (HMP), Medical	-1	-1	Probiotic	Probiotic	17.3134	103	3	0	0.962617	1
Seed565040.3.30032	649633017	565040	649633017	Finished	Human Microbiome Project (HMP) Reference Genomes	Bifidobacterium longum infantis 157F-NC	Bacteria	Actinobacteria	Actinobacteria	Bifidobacteriales	Bifidobacteriaceae	Bifidobacterium	longum	157F-NC	2408831	511	768	3	Free living	Host-associated	-1	-1	-1	Host	Gastrointestinal tract	-1	-1	Gram+	-1	Nonmotile	Nonsporulating	Rod-shaped	-1	Anaerobe	Obligatory anaerobe	Food industry, Human Microbiome Project (HMP), Medical	None	Commensal	Non-Pathogen	Non-Pathogen	5.20584	103	1	0	0.962617	1
Seed565042.11.124632	649633019	565042	649633019	Finished	Human Microbiome Project (HMP) Reference Genomes	Bifidobacterium longum longum JCM 1217	Bacteria	Actinobacteria	Actinobacteria	Bifidobacteriales	Bifidobacteriaceae	Bifidobacterium	longum	JCM 1217	2385164	506	914	1	Free living	Host-associated	-1	-1	-1	Host	Gastrointestinal tract	Intestinal tract	-1	Gram+	-1	Nonmotile	Nonsporulating	Rod-shaped	-1	Anaerobe	Obligatory anaerobe	Food industry, Human Microbiome Project (HMP), Medical	None	Commensal	Probiotic	Probiotic	16.8906	101	3	152	0.943925	5
Seed565047.3.124632	650377957	565047	650377957	Finished	Reassessment of the Listeria monocytogenes pan-genome	Listeria monocytogenes 4a L99	Bacteria	Firmicutes	Bacilli	Bacillales	Listeriaceae	Listeria	monocytogenes	L99	2979198	805	1185	1	Free living	Host-associated	-1	-1	-1	Food, Fresh water, Host, Intestinal microflora, Soil	Gastrointestinal tract	Intestinal tract	-1	Gram+	-1	Motile	Nonsporulating	Rod-shaped	Chemoorganotroph	Facultative	Facultative anaerobe	Animal Pathogen, Cattle Pathogen, Comparative analysis, Human Pathogen, Medical, Poultry Pathogen, Swine Pathogen	Food poisoning, Gastroenteritis, Listeriosis, Meningitis	Pathogen	Opportunistic Pathogen	Opportunistic Pathogen	16.3096	102	4	56	0.953271	6
Seed566552.4.30032	642979312	566552	642979312	Draft	Human Microbiome Project (HMP) Reference Genomes	Bifidobacterium catenulatum DSM 16992	Bacteria	Actinobacteria	Actinobacteria	Bifidobacteriales	Bifidobacteriaceae	Bifidobacterium	catenulatum	DSM 16992	2058429	515	721	31	Free living	Host-associated	-1	-1	-1	Host, Human fecal, Human intestinal microflora	Gastrointestinal tract	-1	-1	Gram+	-1	Nonmotile	Nonsporulating	Rod-shaped	-1	Anaerobe	Obligatory anaerobe	Human Gut Microbiome Initiative (HGMI), Human Microbiome Project (HMP), Medical	-1	-1	Non-Pathogen	Non-Pathogen	8.44529	102	1	0	0.953271	3
Seed568703.33.124632	646862332	568703	646862332	Finished	Human Microbiome Project (HMP) Reference Genomes	Lactobacillus rhamnosus GG, ATCC 53103	Bacteria	Firmicutes	Bacilli	Lactobacillales	Lactobacillaceae	Lactobacillus	rhamnosus	GG, ATCC 53103	3005051	767	1050	1	Free living	Host-associated	-1	-1	-1	Feces, Gastrointestinal tract, Host, Intestinal microflora	Gastrointestinal tract	Intestinal tract	-1	Gram+	-1	Nonmotile	-1	Rod-shaped	-1	Microaerophilic	Nanaerobe	Biotechnological, Food industry, Human Microbiome Project (HMP), Medical	None	Non-Pathogen, Probiotic	Non-Pathogen	Probiotic	8.65669	103	3	104	0.962617	6
Seed568816.8.124632	2511231106	568816	2511231106	Finished	Acidaminococcus intestini RyC-MR95	Acidaminococcus intestini RyC-MR95	Bacteria	Firmicutes	Negativicutes	Selenomonadales	Acidaminococcaceae	Acidaminococcus	intestini	RYC-MR95	2487765	603	903	1	-1	Host-associated	-1	-1	-1	Host, Human intestinal microflora	Gastrointestinal tract	-1	-1	Gram-	-1	-1	-1	Coccus-shaped	-1	Anaerobe	Obligatory anaerobe	Medical	Opportunistic infection	-1	Unknown	Unknown	17.0824	103	2	107	0.962617	5
Seed573236.5.124632	646862309	573236	646862309	Finished	Bifidobacterium animalis lactis V9	Bifidobacterium animalis lactis V9	Bacteria	Actinobacteria	Actinobacteria	Bifidobacteriales	Bifidobacteriaceae	Bifidobacterium	animalis	V9	1944050	478	836	1	Free living	Host-associated	Air	-1	-1	Feces, Gastrointestinal tract, Host, Intestinal microflora	Gastrointestinal tract	Intestinal tract	-1	Gram+	-1	Nonmotile	Nonsporulating	Rod-shaped	-1	Anaerobe	Obligatory anaerobe	Biotechnological, Food industry	None	Non-Pathogen, Probiotic	Probiotic	Probiotic	17.3134	102	1	161	0.953271	5
Seed575587.3.30032	646206269	575587	646206269	Draft	Human Microbiome Project (HMP) Reference Genomes	Acinetobacter junii SH205	Bacteria	Proteobacteria	Gammaproteobacteria	Pseudomonadales	Moraxellaceae	Acinetobacter	junii	SH205	3463059	748	1157	44	Free living	Host-associated	-1	-1	-1	Host, Human fecal, Human skin	Gastrointestinal tract, Skin	-1	-1	Gram-	-1	Nonmotile	-1	Rod-shaped	-1	Anaerobe	Aerobe	Comparative analysis, Human Microbiome Project (HMP), Medical	-1	-1	Pathogen	Pathogen	17.0824	104	2	0	0.971963	1
Seed575595.3.30032	647533176	575595	647533176	Draft	Human Microbiome Project (HMP) Reference Genomes	Lactobacillus crispatus 125-2-CHN	Bacteria	Firmicutes	Bacilli	Lactobacillales	Lactobacillaceae	Lactobacillus	crispatus	125-2-CHN	2305246	522	659	30	Free living	Host-associated	-1	-1	-1	Host, Human vaginal microflora	Gastrointestinal tract, Urogenital tract	Vaginal	-1	Gram+	-1	Nonmotile	-1	Rod-shaped	-1	Microaerophilic	Nanaerobe	Comparative analysis, Human Microbiome Project (HMP), Medical	None	-1	Non-Pathogen	Non-Pathogen	17.0824	105	1	0	0.981308	1
Seed580050.13.124632	644736329	580050	644736329	Finished	Bifidobacterium animalis lactis Bl-04, ATCC SD5219	Bifidobacterium animalis lactis Bl-04, ATCC SD5219	Bacteria	Actinobacteria	Actinobacteria	Bifidobacteriales	Bifidobacteriaceae	Bifidobacterium	animalis	Bl-04, ATCC SD5219	1938709	476	836	1	Free living	Host-associated	-1	-1	-1	Feces, Gastrointestinal tract, Host, Intestinal microflora	Gastrointestinal tract	-1	-1	Gram+	-1	Nonmotile	Nonsporulating	Rod-shaped	-1	Anaerobe	Obligatory anaerobe	Biotechnological, Food industry	None	Non-Pathogen, Probiotic	Probiotic	Probiotic	16.8906	102	1	161	0.953271	5
Seed585506.3.30032	645058793	585506	645058793	Draft	Human Microbiome Project (HMP) Reference Genomes	Weissella paramesenteroides ATCC 33313	Bacteria	Firmicutes	Bacilli	Lactobacillales	Leuconostocaceae	Weissella	paramesenteroides	ATCC 33313	1962173	555	853	36	Free living	Host-associated	-1	-1	-1	Host	Gastrointestinal tract	-1	-1	Gram+	-1	-1	-1	Coccus-shaped	-1	Aerobe	Nanaerobe	Human Microbiome Project (HMP), Medical	-1	-1	Non-Pathogen	Non-Pathogen	3.70627	102	3	0	0.953271	1
Seed585517.3.30032	2502171171	585517	2502171171	Finished	Human Microbiome Project (HMP) Reference Genomes	Lactobacillus reuteri MM2-3 (Improved draft)	Bacteria	Firmicutes	Bacilli	Lactobacillales	Lactobacillaceae	Lactobacillus	reuteri	MM2-3	1960066	556	936	167	Free living	Host-associated	-1	-1	-1	Birds intestinal microflora, Host, Human intestinal microflora, Mammalian intestinal microflora	Gastrointestinal tract	-1	-1	Gram+	-1	Nonmotile	-1	Rod-shaped	-1	Microaerophilic	Nanaerobe	Biotechnological, Comparative analysis, Food industry, Human Microbiome Project (HMP), Medical	None	Non-Pathogen, Probiotic	Non-Pathogen	Probiotic	8.04069	102	2	0	0.953271	1
Seed585520.4.30032	645951865	585520	645951865	Draft	Human Microbiome Project (HMP) Reference Genomes	Lactobacillus helveticus DSM 20075	Bacteria	Firmicutes	Bacilli	Lactobacillales	Lactobacillaceae	Lactobacillus	helveticus	DSM 20075	1808667	503	755	235	Free living	Host-associated	-1	-1	-1	Host, Human intestinal microflora	Gastrointestinal tract	-1	-1	Gram+	-1	Nonmotile	-1	Rod-shaped	-1	Microaerophilic	Obligatory anaerobe	Comparative analysis, Human Microbiome Project (HMP), Medical	None	-1	Non-Pathogen	Non-Pathogen	3.11985	105	1	0	0.981308	1
Seed585524.3.30032	647000263	585524	647000263	Draft	Human Microbiome Project (HMP) Reference Genomes	Lactobacillus amylolyticus DSM 11664	Bacteria	Firmicutes	Bacilli	Lactobacillales	Lactobacillaceae	Lactobacillus	amylolyticus	DSM 11664	1540806	425	688	73	Free living	Host-associated	-1	-1	-1	Host	Gastrointestinal tract	-1	-1	Gram+	-1	-1	-1	Rod-shaped	-1	Microaerophilic	Obligatory anaerobe	Comparative analysis, Human Microbiome Project (HMP), Medical	None	-1	Non-Pathogen	Non-Pathogen	2.42307	105	1	0	0.981308	1
Seed585543.3.30032	647533114	585543	647533114	Draft	Human Microbiome Project (HMP) Reference Genomes	Bacteroides sp. D20	Bacteria	Bacteroidetes	Bacteroidia	Bacteroidales	Bacteroidaceae	Bacteroides	sp.	D20	4487454	758	957	15	Free living	Host-associated	-1	-1	-1	Host, Human intestinal microflora	Gastrointestinal tract	-1	-1	Gram-	-1	Nonmotile	Nonsporulating	Filament-shaped	Chemoorganotroph	Anaerobe	Nanaerobe	Comparative analysis, Human Microbiome Project (HMP), Medical	-1	-1	Non-Pathogen	Non-Pathogen	4.29081	102	3	0	0.953271	1
Seed585544.3.30032	648861004	585544	648861004	Draft	Human Microbiome Project (HMP) Reference Genomes	Bacteroides sp. D22	Bacteria	Bacteroidetes	Bacteroidia	Bacteroidales	Bacteroidaceae	Bacteroides	sp.	D22	6344045	801	946	94	Free living	Host-associated	-1	-1	-1	Host	Gastrointestinal tract	-1	-1	Gram-	-1	Nonmotile	Nonsporulating	Rod-shaped	-1	Anaerobe	Nanaerobe	Comparative analysis, Human Microbiome Project (HMP), Medical	-1	-1	Non-Pathogen	Non-Pathogen	8.15481	103	3	0	0.962617	1
Seed586220.3.30032	643886109	586220	643886109	Draft	Human Microbiome Project (HMP) Reference Genomes	Leuconostoc mesenteroides cremoris ATCC 19254	Bacteria	Firmicutes	Bacilli	Lactobacillales	Leuconostocaceae	Leuconostoc	mesenteroides	ATCC 19254	1638511	563	783	126	Free living	Host-associated	-1	-1	-1	Host	Gastrointestinal tract	-1	-1	Gram+	-1	Nonmotile	Nonsporulating	Coccus-shaped	-1	Aerobe	Nanaerobe	Human Microbiome Project (HMP), Medical	None	-1	Unknown	Unknown	8.60813	103	1	0	0.962617	1
Seed592010.4.124632	2562617177	592010	2562617177	Draft	Human Microbiome Project (HMP) Reference Genomes	Abiotrophia defectiva ATCC 49176	Bacteria	Firmicutes	Bacilli	Lactobacillales	Aerococcaceae	Abiotrophia	defectiva	ATCC 49176	3477404	607	984	26	-1	Host-associated	-1	-1	-1	Host, Human oral microflora	Oral	-1	-1	Gram+	-1	Nonmotile	Nonsporulating	Coccus-shaped	-1	Facultative	Aerobe	Human Microbiome Project (HMP), Medical	-1	-1	Pathogen	Pathogen	7.94605	103	3	120	0.962617	6
Seed592015.5.30032	647000209	592015	647000209	Permanent Draft	Human Microbiome Project (HMP) Reference Genomes	Anaerobaculum hydrogeniformans OS1, ATCC BAA-1850	Bacteria	Synergistetes	Synergistia	Synergistales	Synergistaceae	Anaerobaculum	sp.	OS1, ATCC BAA-1850	2308705	668	872	205	Free living	Host-associated	-1	-1	-1	Host, Human intestinal microflora	Gastrointestinal tract, Oral	Intestinal tract	-1	Gram-	-1	Motile	Nonsporulating	Rod-shaped	-1	Obligate anaerobe	Obligatory anaerobe	Human Gut Microbiome Initiative (HGMI), Human Microbiome Project (HMP), Medical	-1	-1	Unknown	Unknown	17.3134	101	3	0	0.943925	1
Seed613026.4.30032	2562617155	613026	2562617155	Draft	Human Microbiome Project (HMP) Reference Genomes	Helicobacter bilis ATCC 43879	Bacteria	Proteobacteria	Epsilonproteobacteria	Campylobacterales	Helicobacteraceae	Helicobacter	bilis	ATCC 43879	2599875	512	879	99	Free living	Host-associated	-1	-1	-1	Feces, Gastrointestinal tract, Host	Gastrointestinal tract	-1	-1	Gram-	-1	Motile	Nonsporulating	Spiral-shaped	-1	Aerobe	Aerobe	Human Microbiome Project (HMP), Medical	-1	-1	Pathogen	Pathogen	7.35927	101	2	0	0.943925	1
Seed622312.4.30032	643886006	622312	643886006	Draft	Human Microbiome Project (HMP) Reference Genomes	Roseburia inulinivorans DSM 16841	Bacteria	Firmicutes	Clostridia	Clostridiales	Lachnospiraceae	Roseburia	inulinivorans	A2-194	4048462	668	948	179	Free living	Host-associated	-1	-1	-1	Feces, Gastrointestinal tract, Host	Gastrointestinal tract	-1	-1	Gram+	-1	Motile	Nonsporulating	Rod-shaped	-1	Anaerobe	Obligatory anaerobe	Human Gut Microbiome Initiative (HGMI), Human Microbiome Project (HMP), Medical	-1	-1	Unknown	Unknown	8.5412	102	2	0	0.953271	1
Seed626939.3.30032	649989983	626939	649989983	Draft	Human Microbiome Project (HMP) Reference Genomes	Phascolarctobacterium sp. YIT 12067	Bacteria	Firmicutes	Negativicutes	Selenomonadales	Acidaminococcaceae	Phascolarctobacterium	sp.	YIT 12067	2122261	562	887	118	Free living	Host-associated	-1	-1	-1	Feces, Gastrointestinal tract, Host, Human fecal, Human intestinal microflora	Gastrointestinal tract	Intestinal tract	-1	Gram-	-1	-1	-1	-1	-1	-1	Obligatory anaerobe	Human Microbiome Project (HMP), Medical	None	Non-Pathogen	Unknown	Unknown	8.5412	102	2	0	0.953271	1
Seed644042.15.124632	644736381	644042	644736381	Finished	Lactobacillus plantarum JDM1	Lactobacillus plantarum JDM1	Bacteria	Firmicutes	Bacilli	Lactobacillales	Lactobacillaceae	Lactobacillus	plantarum	JDM1	3197759	790	1088	1	Free living	Host-associated	-1	-1	-1	Host	Gastrointestinal tract	-1	-1	Gram+	-1	Nonmotile	-1	Rod-shaped	-1	Microaerophilic	Nanaerobe	Comparative analysis, Medical	None	-1	Probiotic	Probiotic	4.76526	103	3	74	0.962617	6
Seed645462.11.124632	646311914	645462	646311914	Finished	Clostridium difficile CD196	Clostridium difficile CD196	Bacteria	Firmicutes	Clostridia	Clostridiales	Peptostreptococcaceae	Clostridium	difficile	CD196	4110554	882	1125	1	Free living	Host-associated	-1	-1	-1	Host	Gastrointestinal tract	-1	-1	Gram+	-1	Motile	Sporulating	Rod-shaped	Chemoorganotroph	Obligate anaerobe	Obligatory anaerobe	Animal Pathogen, Human Pathogen, Medical, Swine Pathogen	Colitis, Diarrhea, Peritonitis	Pathogen	Non-Pathogen	Pathogen	17.0824	100	5	86	0.934579	6
Seed645463.20.124632	646311915	645463	646311915	Finished	Clostridium difficile R20291	Clostridium difficile R20291	Bacteria	Firmicutes	Clostridia	Clostridiales	Peptostreptococcaceae	Clostridium	difficile	R20291	4191339	883	1125	1	Free living	Host-associated	Air	-1	-1	Host	Gastrointestinal tract	-1	-1	Gram+	-1	Motile	Sporulating	Rod-shaped	Chemoorganotroph	Obligate anaerobe	Obligatory anaerobe	Animal Pathogen, Human Pathogen, Medical, Swine Pathogen	Colitis, Diarrhea, Peritonitis	Pathogen	Pathogen	Pathogen	17.3134	100	5	86	0.934579	6
Seed645464.7.124632	648231701	645464	648231701	Finished	Campylobacter jejuni jejuni M1	Campylobacter jejuni jejuni M1	Bacteria	Proteobacteria	Epsilonproteobacteria	Campylobacterales	Campylobacteraceae	Campylobacter	jejuni	M1	1616648	510	923	1	Free living	Host-associated	-1	-1	-1	Host, Wastewater	Gastrointestinal tract	-1	-1	Gram-	Auxotroph	Motile	Nonsporulating	Spiral-shaped	-1	Microaerophilic	Micraerobe	Animal Pathogen, Human Pathogen, Medical, Poultry Pathogen	Food poisoning	Food poisoning, Pathogen	Pathogen	Pathogen	8.77534	103	3	78	0.962617	5
Seed657308.3.30032	650377943	657308	650377943	Finished	Human Microbiome Project (HMP) Reference Genomes	Gordonibacter pamelaeae 7-10-1-bT, DSM 19378	Bacteria	Actinobacteria	Actinobacteria	Coriobacteriales	Coriobacteriaceae	Gordonibacter	pamelaeae	7-10-1-bT	3608022	586	819	1	Free living	Host-associated	-1	-1	-1	Host, Human intestinal microflora	Gastrointestinal tract	Colon	-1	Gram+	-1	Motile	Nonsporulating	Rod-shaped	-1	Obligate anaerobe	Nanaerobe	Human Microbiome Project (HMP), Medical	-1	-1	Unknown	Unknown	1.10791	90	3	0	0.841121	1
Seed657309.4.30032	650377911	657309	650377911	Finished	Human Microbiome Project (HMP) Reference Genomes	Bacteroides xylanisolvens XB1A	Bacteria	Bacteroidetes	Bacteroidia	Bacteroidales	Bacteroidaceae	Bacteroides	xylanisolvens	XB1A	5976145	797	938	1	Free living	Host-associated	-1	-1	-1	Feces, Gastrointestinal tract, Host	Gastrointestinal tract	-1	-1	Gram-	Xylan degrader	-1	Nonsporulating	Rod-shaped	-1	Anaerobe	Nanaerobe	Human Microbiome Project (HMP), Medical	None	-1	Non-Pathogen	Non-Pathogen	7.20098	103	3	0	0.962617	1
Seed657310.3.30032	650377930	657310	650377930	Finished	Human Microbiome Project (HMP) Reference Genomes	Enterococcus sp. 7L76	Bacteria	Firmicutes	Bacilli	Lactobacillales	Enterococcaceae	Enterococcus	sp.	7L76	3096657	763	1011	1	Free living	Host-associated	-1	-1	-1	Feces, Gastrointestinal tract, Host, Wastewater	Gastrointestinal tract	-1	-1	Gram+	-1	Nonmotile	Nonsporulating	Coccus-shaped	Chemoorganotroph	Facultative	Nanaerobe	Human Microbiome Project (HMP), Medical	Nocosomial infection, Opportunistic infection	Pathogen	Opportunistic Pathogen	Opportunistic Pathogen	11.0043	100	4	0	0.934579	1
Seed657313.3.30032	650377970	33039	650377970	Finished	Human Microbiome Project (HMP) Reference Genomes	Ruminococcus torques L2-14	Bacteria	Firmicutes	Clostridia	Clostridiales	Lachnospiraceae	Ruminococcus	torques	L2-14	3341681	748	1001	1	Free living	Host-associated	-1	-1	-1	Host	Gastrointestinal tract	-1	-1	Gram+	Cellulose degrader	Nonmotile	Nonsporulating	Coccus-shaped	-1	Anaerobe	Micraerobe	Human Microbiome Project (HMP), Medical	None	-1	Non-Pathogen	Non-Pathogen	17.3134	102	3	0	0.953271	1
Seed657314.3.30032	650377967	40520	650377967	Finished	Human Microbiome Project (HMP) Reference Genomes	Ruminococcus obeum A2-162	Bacteria	Firmicutes	Clostridia	Clostridiales	Lachnospiraceae	Ruminococcus	obeum	A2-162	3757491	770	985	1	Free living	Host-associated	-1	-1	-1	Host	Gastrointestinal tract	-1	-1	Gram+	Cellulose degrader	Nonmotile	Nonsporulating	Coccus-shaped	-1	Anaerobe	Micraerobe	Human Microbiome Project (HMP), Medical	None	-1	Non-Pathogen	Non-Pathogen	6.91223	103	3	0	0.962617	1
Seed657316.3.30032	650377958	158847	650377958	Finished	Human Microbiome Project (HMP) Reference Genomes	Megamonas hypermegale ART12/1	Bacteria	Firmicutes	Negativicutes	Selenomonadales	Veillonellaceae	Megamonas	hypermegale	ART12/1	2209938	900	1005	1	Free living	Host-associated	-1	-1	-1	Host	Gastrointestinal tract	-1	-1	Gram+	-1	-1	-1	-1	-1	-1	Nanaerobe	Human Microbiome Project (HMP), Medical	None	-1	Unknown	Unknown	16.9266	85	6	0	0.794393	1
Seed657317.3.30032	650377937	39491	650377937	Finished	Human Microbiome Project (HMP) Reference Genomes	Eubacterium rectale M104/1	Bacteria	Firmicutes	Clostridia	Clostridiales	Eubacteriaceae	Eubacterium	rectale	M104/1	3698419	662	952	1	Free living	Host-associated	-1	-1	-1	Host	Gastrointestinal tract	-1	-1	Gram+	-1	-1	-1	Rod-shaped	-1	Anaerobe	Micraerobe	Human Microbiome Project (HMP), Medical	-1	-1	Non-Pathogen	Non-Pathogen	9.83051	102	4	0	0.953271	1
Seed657319.3.30032	650377938	39492	650377938	Finished	Human Microbiome Project (HMP) Reference Genomes	Eubacterium siraeum 70/3	Bacteria	Firmicutes	Clostridia	Clostridiales	Eubacteriaceae	Eubacterium	siraeum	70/3	2943413	511	749	1	Free living	Host-associated	-1	-1	-1	Host	Gastrointestinal tract	-1	-1	Gram+	-1	-1	-1	Rod-shaped	-1	Anaerobe	Obligatory anaerobe	Human Microbiome Project (HMP), Medical	-1	-1	Non-Pathogen	Non-Pathogen	8.65669	100	3	0	0.934579	1
Seed657321.5.30032	650377966	40518	650377966	Finished	Human Microbiome Project (HMP) Reference Genomes	Ruminococcus bromii L2-63	Bacteria	Firmicutes	Clostridia	Clostridiales	Ruminococcaceae	Ruminococcus	bromii	L2-63	2249085	473	667	1	Free living	Host-associated	-1	-1	-1	Feces, Gastrointestinal tract, Host, Human fecal, Human intestinal microflora	Gastrointestinal tract	-1	-1	Gram+	Cellulose degrader, Ethanol production	Nonmotile	Nonsporulating	Coccus-shaped	-1	Obligate anaerobe	Micraerobe	Comparative analysis, Human Microbiome Project (HMP), Medical	None	-1	Probiotic	Probiotic	16.9266	104	2	0	0.971963	1
Seed657323.3.30032	650377968	41978	650377968	Finished	Human Microbiome Project (HMP) Reference Genomes	Ruminococcus sp. SR1/5	Bacteria	Firmicutes	Clostridia	Clostridiales	Ruminococcaceae	Ruminococcus	sp.	SR1/5	3545606	811	996	1	Free living	Host-associated	-1	-1	-1	Feces, Gastrointestinal tract, Host	Gastrointestinal tract	-1	-1	Gram+	Cellulose degrader	Nonmotile	Nonsporulating	Coccus-shaped	-1	Anaerobe	Obligatory anaerobe	Human Microbiome Project (HMP), Medical	None	-1	Non-Pathogen	Non-Pathogen	2.62964	99	3	0	0.925234	1
Seed657324.3.30032	650377919	831	650377919	Finished	Human Microbiome Project (HMP) Reference Genomes	Butyrivibrio fibrisolvens 16/4	Bacteria	Firmicutes	Clostridia	Clostridiales	Lachnospiraceae	Butyrivibrio	fibrisolvens	41745	3164379	722	993	1	Free living	Host-associated	-1	-1	-1	Host	Gastrointestinal tract	Gut	-1	Gram+	Cellulose degrader	-1	-1	Rod-shaped	-1	Anaerobe	Obligatory anaerobe	Bioenergy, Comparative analysis, Human Microbiome Project (HMP), Medical	None	-1	Non-Pathogen	Non-Pathogen	0.967803	97	2	0	0.906542	1
Seed658089.3.30032	649989957	658089	649989957	Draft	Human Microbiome Project (HMP) Reference Genomes	Lachnospiraceae bacterium sp. 5_1_63FAA	Bacteria	Firmicutes	Clostridia	Clostridiales	Lachnospiraceae	unclassified	unclassified	5_1_63FAA	3029557	854	990	94	Free living	Host-associated	-1	-1	-1	Host	Gastrointestinal tract	-1	-1	Gram+	-1	-1	-1	-1	-1	-1	Obligatory anaerobe	Human Microbiome Project (HMP), Medical	-1	-1	Unknown	Unknown	16.1011	99	4	0	0.925234	1
Seed658659.3.30032	649989945	658659	649989945	Draft	Human Microbiome Project (HMP) Reference Genomes	Erysipelotrichaceae bacterium sp. 3_1_53	Bacteria	Firmicutes	Erysipelotrichia	Erysipelotrichales	Erysipelotrichaceae	unclassified	unclassified	3_1_53	4458363	996	965	163	Free living	Host-associated	-1	-1	-1	Feces, Gastrointestinal tract, Host	Gastrointestinal tract	-1	-1	Gram+	-1	Nonmotile	-1	Rod-shaped	Chemoorganotroph	-1	Obligatory anaerobe	Human Microbiome Project (HMP), Medical	None	-1	Unknown	Unknown	8.05057	99	2	0	0.925234	1
Seed658664.3.30032	649989994	658664	649989994	Draft	Human Microbiome Project (HMP) Reference Genomes	Ralstonia sp. 5_7_47FAA	Bacteria	Proteobacteria	Betaproteobacteria	Burkholderiales	Burkholderiaceae	Ralstonia	sp.	5_7_47FAA	5231733	1120	1341	93	Free living	Host-associated	-1	-1	-1	Host, Human fecal	Gastrointestinal tract	Sigmoid colon	-1	Gram-	-1	Motile	-1	Rod-shaped	-1	Aerobe	Aerobe	Comparative analysis, Human Microbiome Project (HMP), Medical	-1	-1	Unknown	Unknown	12.5063	105	1	0	0.981308	1
Seed665937.3.30032	649989907	665937	649989907	Draft	Human Microbiome Project (HMP) Reference Genomes	Anaerostipes sp. 3_2_56FAA	Bacteria	Firmicutes	Clostridia	Clostridiales	Lachnospiraceae	Anaerostipes	sp.	3_2_56FAA	3254804	1003	1030	114	Free living	Host-associated	-1	-1	-1	Host, Human intestinal microflora	Gastrointestinal tract	-1	-1	Gram+	-1	-1	-1	Rod-shaped	-1	Anaerobe	Obligatory anaerobe	Human Microbiome Project (HMP), Medical	None	Non-Pathogen	Non-Pathogen	Non-Pathogen	12.3155	101	3	0	0.943925	1
Seed665943.3.30032	649989930	665943	649989930	Draft	Human Microbiome Project (HMP) Reference Genomes	Eggerthella sp. 1_3_56FAA	Bacteria	Actinobacteria	Actinobacteria	Coriobacteriales	Coriobacteriaceae	Eggerthella	sp.	1_3_56FAA	3388691	625	858	159	Free living	Host-associated	-1	-1	-1	Host	Gastrointestinal tract	Terminal ileum	-1	Gram+	-1	-1	-1	-1	-1	-1	Nanaerobe	Human Microbiome Project (HMP), Medical	None	-1	Non-Pathogen	Non-Pathogen	12.5063	102	2	0	0.953271	1
Seed665951.3.30032	649989958	665951	649989958	Draft	Human Microbiome Project (HMP) Reference Genomes	Lachnospiraceae bacterium sp. 8_1_57FAA	Bacteria	Firmicutes	Clostridia	Clostridiales	Lachnospiraceae	unclassified	unclassified	8_1_57FAA	2909170	585	846	115	Free living	Host-associated	-1	-1	-1	Host	Gastrointestinal tract	-1	-1	Gram-	-1	Nonmotile	-1	Rod-shaped	-1	Facultative	Obligatory anaerobe	Human Microbiome Project (HMP), Medical	-1	-1	Unknown	Unknown	4.96611	104	2	0	0.971963	1
Seed665953.3.30032	649989912	665953	649989912	Draft	Human Microbiome Project (HMP) Reference Genomes	Bacteroides eggerthii 1_2_48FAA	Bacteria	Bacteroidetes	Bacteroidia	Bacteroidales	Bacteroidaceae	Bacteroides	eggerthii	1_2_48FAA	4571407	733	954	85	Free living	Host-associated	-1	-1	-1	Host, Human intestinal microflora	Gastrointestinal tract	Terminal ileum	-1	Gram-	-1	-1	-1	-1	-1	-1	Nanaerobe	Human Microbiome Project (HMP), Medical	-1	-1	Non-Pathogen	Non-Pathogen	8.65669	102	3	0	0.953271	2
Seed6666666.58838.128522	641736193	445971	641736193	Draft	Human Microbiome Project (HMP) Reference Genomes	Anaerofustis stercorihominis DSM 17244	Bacteria	Firmicutes	Clostridia	Clostridiales	Eubacteriaceae	Anaerofustis	stercorihominis	DSM 17244	2284603	586	873	6	Free living	Host-associated	-1	-1	-1	Feces, Gastrointestinal tract, Host, Human intestinal microflora	Gastrointestinal tract	-1	-1	Gram+	-1	-1	Nonsporulating	Rod-shaped	-1	Anaerobe	Obligatory anaerobe	Human Gut Microbiome Initiative (HGMI), Human Microbiome Project (HMP), Medical	None	Non-Pathogen	Non-Pathogen	Non-Pathogen	17.4818	104	2	123	0.971963	6
Seed6666666.58844.128522	643348510	405534	643348510	Finished	Bacillus cereus AH187 (F4810/72)	Bacillus cereus AH187 (F4810/72)	Bacteria	Firmicutes	Bacilli	Bacillales	Bacillaceae	Bacillus	cereus	AH187 (F4810/72)	5599857	1128	1441	5	Free living	Host-associated	-1	-1	-1	Host, Soil	Gastrointestinal tract	-1	-1	Gram+	-1	Motile	Sporulating	Rod-shaped	-1	Facultative	Facultative anaerobe	Biothreat, Human Pathogen, Medical	Food poisoning	Pathogen	Pathogen	Pathogen	9.83051	95	12	46	0.88785	6
Seed6666666.58845.128522	643348513	405531	643348513	Finished	Bacillus cereus G9842	Bacillus cereus G9842	Bacteria	Firmicutes	Bacilli	Bacillales	Bacillaceae	Bacillus	cereus	G9842	5736823	1125	1428	3	Free living	Host-associated	-1	-1	-1	Host, Soil	Gastrointestinal tract	-1	-1	Gram+	-1	Motile	Sporulating	Rod-shaped	-1	Facultative	Facultative anaerobe	Biothreat, Human Pathogen, Medical	Food poisoning	Pathogen	Pathogen	Pathogen	17.3134	97	10	47	0.906542	6
Seed6666666.58860.128522	637000024	272559	637000024	Finished	Bacteroides fragilis NCTC 9343	Bacteroides fragilis NCTC 9343	Bacteria	Bacteroidetes	Bacteroidia	Bacteroidales	Bacteroidaceae	Bacteroides	fragilis	NCTC 9343	5241700	768	1031	2	Free living	Host-associated	-1	-1	-1	Host, Intestinal microflora	Gastrointestinal tract	Intestinal tract	-1	Gram-	-1	-1	-1	Rod-shaped	Chemoorganotroph	Obligate anaerobe	Nanaerobe	Animal Pathogen, Human Pathogen, Medical	Abscesses, Diarrhea	Pathogen	Non-Pathogen	Non-Pathogen	14.3488	102	3	79	0.953271	5
Seed6666666.58861.128522	637000025	295405	637000025	Finished	Bacteroides fragilis YCH46	Bacteroides fragilis YCH46	Bacteria	Bacteroidetes	Bacteroidia	Bacteroidales	Bacteroidaceae	Bacteroides	fragilis	YCH46	5310990	769	1045	2	Free living	Host-associated	-1	-1	-1	Host, Intestinal microflora	Gastrointestinal tract	Intestinal tract	-1	Gram-	-1	-1	-1	Rod-shaped	Chemoorganotroph	Obligate anaerobe	Nanaerobe	Animal Pathogen, Human Pathogen, Medical	Abscesses, Diarrhea	Pathogen	Non-Pathogen	Non-Pathogen	12.5063	102	3	87	0.953271	5
Seed6666666.58896.128522	637000026	226186	637000026	Finished	Bacteroides thetaiotaomicron VPI-5482	Bacteroides thetaiotaomicron VPI-5482	Bacteria	Bacteroidetes	Bacteroidia	Bacteroidales	Bacteroidaceae	Bacteroides	thetaiotaomicron	VPI-5482	6293399	806	1014	2	Free living	Host-associated	-1	-1	-1	Feces, Gastrointestinal tract, Host, Intestinal microflora	Gastrointestinal tract	Intestinal tract	-1	Gram-	-1	-1	-1	-1	-1	Obligate anaerobe	Obligatory anaerobe	Medical	Peritonitis	Pathogen	Probiotic	Probiotic	24.8203	102	4	79	0.953271	5
Seed6666666.58908.128522	2541047014	1203540	2541047014	Draft	Human Microbiome Project (HMP) Reference Genomes	Bifidobacterium breve HPH0326	Bacteria	Actinobacteria	Actinobacteria	Bifidobacteriales	Bifidobacteriaceae	Bifidobacterium	breve	HPH0326	2502557	549	899	6	-1	-1	-1	-1	-1	Host	Gastrointestinal tract	Ileal-anal pouch	-1	Gram+	-1	-1	-1	-1	-1	-1	Obligatory anaerobe	Human Microbiome Project (HMP), Medical	-1	-1	Probiotic	Probiotic	12.5063	103	1	149	0.962617	5
Seed6666666.58910.128522	641736189	473819	641736189	Draft	Human Microbiome Project (HMP) Reference Genomes	Bifidobacterium dentium ATCC 27678	Bacteria	Actinobacteria	Actinobacteria	Bifidobacteriales	Bifidobacteriaceae	Bifidobacterium	dentium	ATCC 27678	2642081	588	920	2	Free living	Host-associated	-1	-1	-1	Feces, Gastrointestinal tract, Host, Human fecal, Human intestinal microflora	Gastrointestinal tract	-1	-1	Gram+	-1	Nonmotile	Nonsporulating	Rod-shaped	-1	Anaerobe	Obligatory anaerobe	Human Gut Microbiome Initiative (HGMI), Human Microbiome Project (HMP), Medical	None	Non-Pathogen, Probiotic	Non-Pathogen	Non-Pathogen	6.96822	101	2	149	0.943925	5
Seed6666666.58915.128522	642555107	205913	642555107	Finished	Lactic Acid Bacteria	Bifidobacterium longum DJO10A	Bacteria	Actinobacteria	Actinobacteria	Bifidobacteriales	Bifidobacteriaceae	Bifidobacterium	longum	DJO10A	2389526	511	915	3	Free living	Host-associated	-1	-1	-1	Host, Intestinal microflora	Gastrointestinal tract	-1	-1	Gram+	-1	Nonmotile	Nonsporulating	Rod-shaped	-1	Anaerobe	Obligatory anaerobe	Biotechnological, Food industry	None	Non-Pathogen, Probiotic	Probiotic	Probiotic	8.73553	103	1	148	0.962617	5
Seed6666666.58931.128522	640753009	360104	640753009	Finished	Campylobacter concisus 13826	Campylobacter concisus 13826	Bacteria	Proteobacteria	Epsilonproteobacteria	Campylobacterales	Campylobacteraceae	Campylobacter	concisus	13826	2099413	501	930	3	Free living	Host-associated	-1	-1	-1	Feces, Gastrointestinal tract, Host, Wastewater	Gastrointestinal tract	-1	-1	Gram-	-1	Motile	Nonsporulating	Spiral-shaped	-1	Microaerophilic	Obligatory anaerobe	Human Pathogen, Medical	Gastroenteritis, Gingivitis, Periodontitis, Periodontosis	Food poisoning, Pathogen	Pathogen	Pathogen	12.8038	102	2	76	0.953271	5
Seed6666666.58932.128522	640753011	360107	640753011	Finished	Campylobacter hominis ATCC BAA-381	Campylobacter hominis ATCC BAA-381	Bacteria	Proteobacteria	Epsilonproteobacteria	Campylobacterales	Campylobacteraceae	Campylobacter	hominis	ATCC BAA-381	1714951	469	881	2	Free living	Host-associated	-1	-1	-1	Feces, Gastrointestinal tract, Host	Gastrointestinal tract	-1	-1	Gram-	-1	Motile	Nonsporulating	Spiral-shaped	-1	Microaerophilic	Obligatory anaerobe	Medical	None	Non-Pathogen	Non-Pathogen	Non-Pathogen	17.3134	103	3	90	0.962617	5
Seed6666666.58933.128522	641736195	354242	641736195	Draft	Campylobacter jejuni jejuni 81-176	Campylobacter jejuni jejuni 81-176	Bacteria	Proteobacteria	Epsilonproteobacteria	Campylobacterales	Campylobacteraceae	Campylobacter	jejuni	81-176	1616175	507	925	1	Free living	Host-associated	-1	-1	-1	Host, Wastewater	-1	-1	-1	Gram-	-1	Motile	Nonsporulating	Spiral-shaped	-1	Microaerophilic	Micraerobe	Human Pathogen, Medical	Food poisoning	Food poisoning, Pathogen	Pathogen	Pathogen	8.44529	102	2	78	0.953271	5
Seed6666666.58937.128522	2551306568	1295400	2551306568	Draft	Campylobacter jejuni jejuni ICDCCJ07004	Campylobacter jejuni jejuni ICDCCJ07004	Bacteria	Proteobacteria	Epsilonproteobacteria	Campylobacterales	Campylobacteraceae	Campylobacter	jejuni jejuni	ICDCCJ07004	1695092	561	930	73	-1	-1	-1	-1	-1	-1	-1	-1	-1	Gram-	-1	-1	-1	-1	-1	-1	Micraerobe	Medical	-1	-1	Pathogen	Pathogen	6.90457	102	3	77	0.953271	5
Seed6666666.58943.128522	640753015	290338	640753015	Finished	Citrobacter koseri ATCC BAA-895	Citrobacter koseri ATCC BAA-895	Bacteria	Proteobacteria	Gammaproteobacteria	Enterobacteriales	Enterobacteriaceae	Citrobacter	koseri	ATCC BAA-895	4735357	1228	1602	3	Free living	Host-associated	-1	-1	-1	Food, Fresh water, Host, Intestinal microflora, Soil	Gastrointestinal tract	Intestinal tract	-1	Gram-	-1	Motile	-1	-1	-1	Facultative	Aerobe	Animal Pathogen, Human Pathogen, Medical	Bacteremia, Brain abscesses, Meningoencephalitis, Neonatal meningitis	Pathogen	Pathogen	Pathogen	0.493013	102	4	38	0.953271	5
Seed6666666.58973.128522	642791615	471871	642791615	Draft	Human Microbiome Project (HMP) Reference Genomes	Clostridium sporogenes ATCC 15579	Bacteria	Firmicutes	Clostridia	Clostridiales	Clostridiaceae	Clostridium	sporogenes	ATCC 15579	4102125	812	1142	4	Free living	Host-associated	-1	-1	-1	Feces, Gastrointestinal tract, Host, Human intestinal microflora	Gastrointestinal tract	-1	-1	Gram+	-1	Motile	Sporulating	Rod-shaped	Chemoorganotroph	Anaerobe	Obligatory anaerobe	Human Gut Microbiome Initiative (HGMI), Human Microbiome Project (HMP), Medical	None	-1	Non-Pathogen	Non-Pathogen	4.45603	99	6	66	0.925234	6
Seed6666666.59001.128522	648231704	718251	648231704	Finished	Edwardsiella tarda FL6-60	Edwardsiella tarda FL6-60	Bacteria	Proteobacteria	Gammaproteobacteria	Enterobacteriales	Enterobacteriaceae	Edwardsiella	tarda	FL6-60	3728801	938	1406	2	Free living	Host-associated	-1	-1	-1	Host, Human intestinal microflora	Gastrointestinal tract	-1	-1	Gram-	-1	Motile	Nonsporulating	Rod-shaped	-1	Facultative	Aerobe	Fish Pathogen, Human Pathogen, Medical	Septicemia, Wound infection	Pathogen	Opportunistic Pathogen	Opportunistic Pathogen	8.65669	104	2	57	0.971963	5
Seed6666666.59017.128522	637000101	226185	637000101	Finished	Enterococcus faecalis V583	Enterococcus faecalis V583	Bacteria	Firmicutes	Bacilli	Lactobacillales	Enterococcaceae	Enterococcus	faecalis	V583	3359974	766	1082	4	Free living	Host-associated	-1	-1	-1	Host, Intestinal microflora, Wastewater	Gastrointestinal tract	Intestinal tract	-1	Gram+	-1	Nonmotile	-1	-1	Chemoorganotroph	Facultative	Nanaerobe	Human Pathogen, Medical	Bacteremia, Endocarditis, Urinary infection	Pathogen	Commensal	Opportunistic Pathogen	6.92211	101	5	70	0.943925	6
Seed6666666.59080.128522	643348551	409438	643348551	Finished	Human Microbiome Project (HMP) Reference Genomes	Escherichia coli SE11	Bacteria	Proteobacteria	Gammaproteobacteria	Enterobacteriales	Enterobacteriaceae	Escherichia	coli	SE11	5155626	1180	1632	7	Free living	Host-associated	-1	-1	-1	Host, Human intestinal microflora	Gastrointestinal tract	-1	-1	Gram-	-1	Motile	Nonsporulating	Rod-shaped	-1	Facultative	Aerobe	Dairy industry, Human Microbiome Project (HMP)	None	Non-Pathogen	Commensal	Non-Pathogen	3.81589	105	1	32	0.981308	5
Seed68766.4.124632	2554235746	68766	2554235746	Finished	Human Microbiome Project (HMP) Reference Genomes	Fusobacterium sp. 3_1_36A2	Bacteria	Fusobacteria	Fusobacteria	Fusobacteriales	Fusobacteriaceae	Fusobacterium	sp.	3_1_36A2	2268272	550	902	1	Free living	Host-associated	-1	-1	-1	Host	Gastrointestinal tract	-1	-1	Gram-	-1	Nonmotile	Nonsporulating	Filament-shaped	Chemoorganotroph	Anaerobe	Obligatory anaerobe	Comparative analysis, Human Microbiome Project (HMP), Medical	-1	-1	Pathogen	Pathogen	24.8203	100	4	85	0.934579	5
Seed702443.3.30032	647000213	702443	647000213	Draft	Human Microbiome Project (HMP) Reference Genomes	Bacteroides ovatus SD CMC 3f	Bacteria	Bacteroidetes	Bacteroidia	Bacteroidales	Bacteroidaceae	Bacteroides	ovatus	SD CMC 3f	6775279	828	960	156	Free living	Host-associated	-1	-1	-1	Host, Human intestinal microflora	Gastrointestinal tract	Intestinal tract	-1	Gram-	-1	-1	-1	Rod-shaped	-1	Anaerobe	Nanaerobe	Australian Human Microbiome Project, Human Microbiome Project (HMP), Medical	-1	-1	Non-Pathogen	Non-Pathogen	17.0824	103	3	0	0.962617	1
Seed702444.3.30032	647000212	702444	647000212	Draft	Human Microbiome Project (HMP) Reference Genomes	Bacteroides ovatus SD CC 2a	Bacteria	Bacteroidetes	Bacteroidia	Bacteroidales	Bacteroidaceae	Bacteroides	ovatus	SD CC 2a	6050198	820	955	305	Free living	Host-associated	-1	-1	-1	Host, Human intestinal microflora	Gastrointestinal tract	Intestinal tract	-1	Gram-	-1	-1	-1	Rod-shaped	-1	Anaerobe	Nanaerobe	Human Gut Microbiome Initiative (HGMI), Human Microbiome Project (HMP), Medical	-1	-1	Non-Pathogen	Non-Pathogen	17.0824	104	2	0	0.971963	1
Seed702447.3.30032	647000215	702447	647000215	Draft	Human Microbiome Project (HMP) Reference Genomes	Bacteroides xylanisolvens SD CC 1b	Bacteria	Bacteroidetes	Bacteroidia	Bacteroidales	Bacteroidaceae	Bacteroides	xylanisolvens	1b	6059812	812	953	236	Free living	Host-associated	-1	-1	-1	Host	Gastrointestinal tract	Intestinal tract	-1	Gram-	-1	Nonmotile	Nonsporulating	Rod-shaped	-1	Anaerobe	Nanaerobe	Australian Human Microbiome Project, Bioenergy, Biotechnological, Human Microbiome Project (HMP)	None	-1	Non-Pathogen	Non-Pathogen	15.062	103	2	0	0.962617	1
Seed702459.6.124632	649633015	702459	649633015	Finished	Bifidobacterium bifidum PRL2010	Bifidobacterium bifidum PRL2010	Bacteria	Actinobacteria	Actinobacteria	Bifidobacteriales	Bifidobacteriaceae	Bifidobacterium	bifidum	PRL2010	2214656	500	862	1	Free living	Host-associated	-1	-1	-1	Feces, Gastrointestinal tract, Host, Intestinal microflora	Gastrointestinal tract	-1	-1	Gram+	-1	Nonmotile	Nonsporulating	Rod-shaped	-1	Anaerobe	Obligatory anaerobe	Anticancer agent, Biotechnological, Food industry, Medical	None	Non-Pathogen, Probiotic	Probiotic	Probiotic	8.5412	101	3	153	0.943925	5
Seed709991.5.124632	649633078	709991	649633078	Finished	A Genomic Encyclopedia of Bacteria and Archaea (GEBA)	Odoribacter splanchnicus 1651/6, DSM 20712	Bacteria	Bacteroidetes	Bacteroidia	Bacteroidales	Porphyromonadaceae	Odoribacter	splanchnicus	1651/6	4392288	682	1004	1	Free living	Host-associated	-1	-1	-1	Host, Human	Gastrointestinal tract	-1	-1	Gram-	Nitrate reducer	Nonmotile	Nonsporulating	Fusiform	Chemoorganotroph	Anaerobe	Obligatory anaerobe	GEBA, Tree of Life	None	-1	Opportunistic Pathogen	Opportunistic Pathogen	8.65669	100	4	77	0.934579	5
Seed718252.3.30032	650377941	718252	650377941	Finished	Human Microbiome Project (HMP) Reference Genomes	Faecalibacterium prausnitzii L2-6	Bacteria	Firmicutes	Clostridia	Clostridiales	Ruminococcaceae	Faecalibacterium	prausnitzii	L2-6	3321367	628	891	1	Free living	Host-associated	-1	-1	-1	Host	Gastrointestinal tract	Colon	-1	Gram+	-1	-1	-1	-1	-1	-1	Micraerobe	Human Microbiome Project (HMP), Medical	None	-1	Commensal	Non-Pathogen	8.77534	102	3	0	0.953271	1
Seed742729.5.124632	2540341089	742729	2540341089	Finished	Bifidobacterium animalis subsp. lactis Bi-07 Genome sequencing	Bifidobacterium animalis lactis Bi-07	Bacteria	Actinobacteria	Actinobacteria	Bifidobacteriales	Bifidobacteriaceae	Bifidobacterium	animalis	Bi-07	1938822	476	836	1	-1	-1	-1	-1	-1	-1	Gastrointestinal tract	Gut	-1	Gram+	-1	-1	-1	-1	-1	-1	Obligatory anaerobe	Industrial, Medical	-1	-1	Probiotic	Probiotic	12.5063	102	1	161	0.953271	5
Seed742740.3.30032	649989922	742740	649989922	Draft	Human Microbiome Project (HMP) Reference Genomes	Clostridium symbiosum WAL-14163	Bacteria	Firmicutes	Clostridia	Clostridiales	Clostridiaceae	Clostridium	symbiosum	WAL-14163	5312064	983	1035	142	Free living	Host-associated	-1	-1	-1	Feces, Gastrointestinal tract, Host, Human intestinal microflora	Gastrointestinal tract	-1	-1	Gram+	Saccharolytic	Motile	Sporulating	Rod-shaped	Chemoorganotroph	Obligate anaerobe	Micraerobe	Human Microbiome Project (HMP), Medical	None	Beta-hemolytic	Non-Pathogen	Non-Pathogen	8.5412	101	5	0	0.943925	1
Seed742741.3.30032	649989923	742741	649989923	Draft	Human Microbiome Project (HMP) Reference Genomes	Clostridium symbiosum WAL-14673	Bacteria	Firmicutes	Clostridia	Clostridiales	Clostridiaceae	Clostridium	symbiosum	WAL-14673	4857801	952	1035	195	Free living	Host-associated	-1	-1	-1	Feces, Gastrointestinal tract, Host, Human intestinal microflora	Gastrointestinal tract	-1	-1	Gram+	Saccharolytic	Motile	Sporulating	Rod-shaped	Chemoorganotroph	Obligate anaerobe	Micraerobe	Human Microbiome Project (HMP), Medical	None	Beta-hemolytic	Non-Pathogen	Non-Pathogen	8.77534	101	4	0	0.943925	1
Seed742820.3.30032	649990001	742820	649990001	Draft	Human Microbiome Project (HMP) Reference Genomes	Streptococcus anginosus 1_2_62CV	Bacteria	Firmicutes	Bacilli	Lactobacillales	Streptococcaceae	Streptococcus	anginosus	1_2_62CV	1815537	532	809	18	Free living	Host-associated	-1	-1	-1	Feces, Gastrointestinal tract, Host, Human intestinal microflora	Gastrointestinal tract	-1	-1	Gram+	-1	-1	-1	Coccus-shaped	-1	Anaerobe	Obligatory anaerobe	Human Microbiome Project (HMP), Medical	-1	-1	Non-Pathogen	Non-Pathogen	8.65669	103	3	0	0.962617	1
Seed742821.3.30032	649990021	742821	649990021	Draft	Human Microbiome Project (HMP) Reference Genomes	Sutterella wadsworthensis 3_1_45B	Bacteria	Proteobacteria	Betaproteobacteria	Burkholderiales	Sutterellaceae	Sutterella	wadsworthensis	3_1_45B	2958117	605	952	61	Free living	Host-associated	-1	-1	-1	Blood, Host, Human vaginal microflora	Gastrointestinal tract	-1	-1	Gram-	-1	-1	-1	-1	-1	-1	Nanaerobe	Human Microbiome Project (HMP), Medical	None	-1	Non-Pathogen	Non-Pathogen	1.79341	103	1	0	0.962617	1
Seed748224.3.30032	649989951	748224	649989951	Draft	Human Microbiome Project (HMP) Reference Genomes	Faecalibacterium cf. prausnitzii KLE1255	Bacteria	Firmicutes	Clostridia	Clostridiales	Ruminococcaceae	Faecalibacterium	cf. prausnitzii	KLE1255	2926561	648	932	249	Free living	Host-associated	-1	-1	-1	Host	Gastrointestinal tract	Colon	-1	Gram+	-1	Nonmotile	Nonsporulating	Rod-shaped	-1	Facultative	Micraerobe	Human Microbiome Project (HMP), Medical	None	-1	Commensal	Non-Pathogen	8.44529	102	2	0	0.953271	1
Seed749518.3.30032	648276641	749518	648276641	Draft	Human Microbiome Project (HMP) Reference Genomes	Enterococcus faecalis TX2134	Bacteria	Firmicutes	Bacilli	Lactobacillales	Enterococcaceae	Enterococcus	faecalis	TX2134	3120725	758	1007	98	-1	Host-associated	-1	-1	-1	Host	Gastrointestinal tract	Intestinal tract	-1	Gram+	-1	-1	-1	-1	-1	-1	Nanaerobe	Human Microbiome Project (HMP), Medical	-1	-1	Commensal	Opportunistic Pathogen	1.99132	101	5	0	0.943925	1
Seed759350.9.124632	646564512	759350	646564512	Finished	Bifidobacterium longum longum JDM301	Bifidobacterium longum longum JDM301	Bacteria	Actinobacteria	Actinobacteria	Bifidobacteriales	Bifidobacteriaceae	Bifidobacterium	longum	JDM301	2477838	537	920	1	Free living	Host-associated	-1	-1	-1	Host, Human vaginal microflora	Gastrointestinal tract	Gut	-1	Gram+	-1	Nonmotile	Nonsporulating	Rod-shaped	-1	-1	Obligatory anaerobe	Food industry	None	-1	Probiotic	Probiotic	17.3134	103	1	153	0.962617	5
Seed762983.3.30032	649990019	762983	649990019	Draft	Human Microbiome Project (HMP) Reference Genomes	Succinatimonas hippei YIT 12066	Bacteria	Proteobacteria	Gammaproteobacteria	Aeromonadales	Succinivibrionaceae	Succinatimonas	hippei	YIT 12066	2305942	615	942	169	Free living	Host-associated	-1	-1	-1	Feces, Gastrointestinal tract, Host, Human intestinal microflora	Gastrointestinal tract	Intestinal tract	-1	Gram-	-1	Nonmotile	Nonsporulating	Rod-shaped	-1	Obligate anaerobe	Nanaerobe	Human Microbiome Project (HMP), Medical	None	-1	Non-Pathogen	Non-Pathogen	17.7946	103	2	0	0.962617	1
Seed85962.8.30032	637000132	85962	637000132	Finished	Helicobacter pylori 26695	Helicobacter pylori 26695	Bacteria	Proteobacteria	Epsilonproteobacteria	Campylobacterales	Helicobacteraceae	Helicobacter	pylori	26695	1667867	443	877	1	Free living	Host-associated	-1	-1	-1	Host, Human stomach	Gastrointestinal tract	Stomach	-1	Gram-	-1	Motile	Nonsporulating	Spiral-shaped	-1	Aerobe	Micraerobe	Human Pathogen, Medical	Gastric inflammation, Ulcer	Pathogen	Pathogen	Pathogen	8.89728	103	2	0	0.962617	1
Seed862514.3.30032	649989981	862514	649989981	Draft	Human Microbiome Project (HMP) Reference Genomes	Pediococcus acidilactici DSM 20284	Bacteria	Firmicutes	Bacilli	Lactobacillales	Lactobacillaceae	Pediococcus	acidilactici	DSM 20284	1929953	573	807	12	Free living	Host-associated	-1	-1	-1	Host	Gastrointestinal tract	-1	-1	Gram+	-1	Nonmotile	Nonsporulating	Coccus-shaped	-1	Aerobe	Obligatory anaerobe	Human Microbiome Project (HMP), Medical	-1	-1	Probiotic	Probiotic	12.5063	103	3	0	0.962617	1
Seed862962.26.124632	650377910	817	650377910	Draft	Bacteroides fragilis 610	Bacteroides fragilis 638R	Bacteria	Bacteroidetes	Bacteroidia	Bacteroidales	Bacteroidaceae	Bacteroides	fragilis	638R	7468760	787	1021	5283	Free living	-1	-1	-1	-1	Human intestinal microflora, Intestinal microflora	Gastrointestinal tract	Intestinal tract	-1	Gram-	-1	Nonmotile	Nonsporulating	Rod-shaped	Chemoorganotroph	Obligate anaerobe	Nanaerobe	Animal Pathogen, Bacterial Pathogen, Human Pathogen, Medical	Abscesses, Bacteremia, Diarrhea	Pathogen	Non-Pathogen	Non-Pathogen	6.18728	103	3	74	0.962617	5
Seed863767.5.124632	2561511150	863767	2561511150	Finished	Listeria monocytogenes serotype 7 SLCC 2482	Listeria monocytogenes serotype 7 SLCC 2482	Bacteria	Firmicutes	Bacilli	Bacillales	Listeriaceae	Listeria	monocytogenes	SLCC 2482	2936689	828	1191	1	Free living	Host-associated	-1	-1	-1	Food, Fresh water, Host, Intestinal microflora, Soil	Gastrointestinal tract	Intestinal tract	-1	Gram+	-1	Motile	Nonsporulating	Rod-shaped	Chemoorganotroph	Facultative	Facultative anaerobe	Animal Pathogen, Cattle Pathogen, Human Pathogen, Medical, Poultry Pathogen, Swine Pathogen	Abortion, Food poisoning, Listeriosis, Meningitis, Septicemia	Pathogen	Opportunistic Pathogen	Opportunistic Pathogen	32.2114	101	5	62	0.943925	6
Seed864566.3.30032	648276627	864566	648276627	Draft	Human Microbiome Project (HMP) Reference Genomes	Campylobacter coli JV20	Bacteria	Proteobacteria	Epsilonproteobacteria	Campylobacterales	Campylobacteraceae	Campylobacter	coli	JV20	1678593	516	863	34	Free living	Host-associated	-1	-1	-1	Blood, Host, Intestinal microflora	Gastrointestinal tract	-1	-1	Gram-	-1	Motile	Nonsporulating	Spiral-shaped	-1	Microaerophilic	Aerobe	Human Microbiome Project (HMP), Medical	Gastroenteritis, Septicemia	Pathogen	Pathogen	Pathogen	15.8798	103	3	0	0.962617	1
Seed879088.6.124632	2526164717	879088	2526164717	Finished	Listeria monocytogenes SLCC 2378	Listeria monocytogenes SLCC 2378	Bacteria	Firmicutes	Bacilli	Bacillales	Listeriaceae	Listeria	monocytogenes	SLCC 2378	2941360	824	1190	1	Free living	Host-associated	-1	-1	-1	Food, Fresh water, Host, Intestinal microflora, Soil	Gastrointestinal tract	Intestinal tract	-1	Gram+	-1	Motile	Nonsporulating	Rod-shaped	Chemoorganotroph	Facultative	Facultative anaerobe	Animal Pathogen, Cattle Pathogen, Human Pathogen, Medical, Poultry Pathogen, Swine Pathogen	Abortion, Food poisoning, Listeriosis, Meningitis, Septicemia	Pathogen	Opportunistic Pathogen	Opportunistic Pathogen	16.3096	102	4	55	0.953271	6
Seed879089.6.124632	2526164720	879089	2526164720	Finished	Reassessment of the Listeria monocytogenes pan-genome	Listeria monocytogenes SLCC 2540	Bacteria	Firmicutes	Bacilli	Bacillales	Listeriaceae	Listeria	monocytogenes	SLCC 2540	2976958	829	1191	1	Free living	Host-associated	-1	-1	-1	Food, Fresh water, Host, Intestinal microflora, Soil	Gastrointestinal tract	Intestinal tract	-1	Gram+	-1	Motile	Nonsporulating	Rod-shaped	Chemoorganotroph	Facultative	Facultative anaerobe	Animal Pathogen, Cattle Pathogen, Human Pathogen, Medical, Poultry Pathogen, Swine Pathogen	Abortion, Food poisoning, Listeriosis, Meningitis, Septicemia	Pathogen	Opportunistic Pathogen	Opportunistic Pathogen	2.84943	102	4	59	0.953271	6
Seed879090.7.124632	2540341143	879090	2540341143	Finished	Listeria monocytogenes SLCC 7179	Listeria monocytogenes SLCC 7179	Bacteria	Firmicutes	Bacilli	Bacillales	Listeriaceae	Listeria	monocytogenes	SLCC 7179	2882234	820	1189	1	Free living	Host-associated	-1	-1	-1	Food, Fresh water, Host, Intestinal microflora, Soil	Gastrointestinal tract	Intestinal tract	-1	Gram+	-1	Motile	Nonsporulating	Rod-shaped	Chemoorganotroph	Facultative	Facultative anaerobe	Animal Pathogen, Cattle Pathogen, Human Pathogen, Medical, Poultry Pathogen, Swine Pathogen	Abortion, Food poisoning, Listeriosis, Meningitis, Septicemia	Pathogen	Opportunistic Pathogen	Opportunistic Pathogen	12.3155	102	4	60	0.953271	6
Seed883062.8.124632	649633016	883062	649633016	Finished	Bifidobacterium bifidum S17	Bifidobacterium bifidum S17	Bacteria	Actinobacteria	Actinobacteria	Bifidobacteriales	Bifidobacteriaceae	Bifidobacterium	bifidum	S17	2186882	495	865	1	Free living	Host-associated	-1	-1	-1	Host, Human intestinal microflora	Gastrointestinal tract	Gut	-1	Gram+	-1	Nonmotile	Nonsporulating	Rod-shaped	-1	Anaerobe	Obligatory anaerobe	Food industry, Medical	None	Probiotic	Probiotic	Probiotic	1.44392	101	3	153	0.943925	5
Seed888826.3.30032	649989919	888826	649989919	Draft	Human Microbiome Project (HMP) Reference Genomes	Campylobacter upsaliensis JV21	Bacteria	Proteobacteria	Epsilonproteobacteria	Campylobacterales	Campylobacteraceae	Campylobacter	upsaliensis	JV21	1621689	480	824	49	Free living	Host-associated	-1	-1	-1	Host	Gastrointestinal tract	-1	-1	Gram-	-1	Motile	Nonsporulating	Spiral-shaped	-1	Microaerophilic	Aerobe	Human Microbiome Project (HMP), Medical	Bacteremia, Diarrhea, Gastroenteritis, Septicemia	Pathogen	Pathogen	Pathogen	12.4115	104	2	0	0.971963	1
Seed888832.3.30032	649989989	888832	649989989	Draft	Human Microbiome Project (HMP) Reference Genomes	Prevotella salivae DSM 15606	Bacteria	Bacteroidetes	Bacteroidia	Bacteroidales	Prevotellaceae	Prevotella	salivae	DSM 15606	3140543	504	774	258	Free living	Host-associated	-1	-1	-1	Host, Human oral microflora	Gastrointestinal tract	Foregut	-1	Gram-	-1	Nonmotile	Nonsporulating	Rod-shaped	-1	Anaerobe	Nanaerobe	Human Microbiome Project (HMP), Medical	-1	-1	Unknown	Unknown	9.49349	104	1	0	0.971963	1
Seed890402.8.124632	649633018	890402	649633018	Finished	Bifidobacterium longum longum BBMN68	Bifidobacterium longum longum BBMN68	Bacteria	Actinobacteria	Actinobacteria	Bifidobacteriales	Bifidobacteriaceae	Bifidobacterium	longum	BBMN68	2265943	525	927	1	Free living	Host-associated	-1	-1	-1	Host	Gastrointestinal tract	Intestinal tract	-1	Gram+	-1	Nonmotile	Nonsporulating	Rod-shaped	-1	-1	Obligatory anaerobe	Food industry, Medical	-1	-1	Probiotic	Probiotic	8.5412	103	1	153	0.962617	5
Seed909954.6.124632	651053040	909954	651053040	Finished	Lactobacillus johnsonii DPC 6026	Lactobacillus johnsonii DPC 6026	Bacteria	Firmicutes	Bacilli	Lactobacillales	Lactobacillaceae	Lactobacillus	johnsonii	DPC 6026	1966342	460	805	1	Free living	Host-associated	-1	-1	-1	Gut, Host, Human intestinal microflora, Human vaginal microflora	Gastrointestinal tract	Gut	-1	Gram+	-1	Nonmotile	-1	Rod-shaped	-1	Microaerophilic	Nanaerobe	Comparative analysis, Medical	None	-1	Probiotic	Probiotic	7.8257	101	2	133	0.943925	6
Seed99287.1.30032	637000255	99287	637000255	Finished	Salmonella enterica enterica sv Typhimurium LT2	Salmonella enterica enterica sv Typhimurium LT2	Bacteria	Proteobacteria	Gammaproteobacteria	Enterobacteriales	Enterobacteriaceae	Salmonella	enterica	LT2	4951371	1134	1575	2	Free living	Host-associated	-1	-1	-1	Food, Fresh water, Host, Soil	-1	-1	-1	Gram-	-1	Motile	Nonsporulating	Rod-shaped	Chemoorganotroph	Facultative	Aerobe	Human Pathogen, Medical	Food poisoning, Gastroenteritis, Salmonellosis	Pathogen	Pathogen	Pathogen	8.05057	105	1	0	0.981308	4
