# Supplementary material for: Phenotypic differentiation of gastrointestinal microbes is reflected in their encoded metabolic repertoires
Source: Microbiome. 2015 Nov 30;3:55. doi: 10.1186/s40168-015-0121-6 (PMC4663747; doi:10.1186/s40168-015-0121-6)
Supplement: Additional file 4: Table S3. — List of all reactions sorted according to their contribution to the point separation in Fig. 2. (XLSX 126 kb) [file 40168_2015_121_MOESM4_ESM.xlsx]

## Sheet: pcoa_rxns_eigen
SEED ID	BiGG ID	Reaction formula	Correlation
rxn04783	GART	atp[c] + for[c] + gar[c] -> h[c] + adp[c] + pi[c] + fgam[c]	0.656139
rxn08796	LPLIPAL1A120	h2o[c] + 1ddecg3p[c] -> h[c] + ddca[c] + glyc3p[c]	0.64652
rxn08797	LPLIPAL1A140	h2o[c] + 1tdecg3p[c] -> h[c] + ttdca[c] + glyc3p[c]	0.64652
rxn08798	LPLIPAL1A141	h2o[c] + 1tdec7eg3p[c] -> h[c] + ttdcea[c] + glyc3p[c]	0.64652
rxn08799	LPLIPAL1A160	h2o[c] + 1hdecg3p[c] -> h[c] + hdca[c] + glyc3p[c]	0.64652
rxn08800	LPLIPAL1A161	h2o[c] + 1hdec9eg3p[c] -> h[c] + hdcea[c] + glyc3p[c]	0.64652
rxn08801	LPLIPAL1A180	h2o[c] + 1odecg3p[c] -> h[c] + ocdca[c] + glyc3p[c]	0.64652
rxn08802	LPLIPAL1A181	h2o[c] + 1odec11eg3p[c] -> h[c] + ocdcea[c] + glyc3p[c]	0.64652
rxn08803	LPLIPAL1E120	h2o[c] + 1agpe120[c] -> h[c] + ddca[c] + g3pe[c]	0.64652
rxn08804	LPLIPAL1E140	h2o[c] + 1agpe140[c] -> h[c] + ttdca[c] + g3pe[c]	0.64652
rxn08805	LPLIPAL1E141	h2o[c] + 1agpe141[c] -> h[c] + ttdcea[c] + g3pe[c]	0.64652
rxn08806	LPLIPAL1E160	h2o[c] + 1agpe160[c] -> h[c] + hdca[c] + g3pe[c]	0.64652
rxn08807	LPLIPAL1E161	h2o[c] + 1agpe161[c] -> h[c] + hdcea[c] + g3pe[c]	0.64652
rxn08808	LPLIPAL1E180	h2o[c] + 1agpe180[c] -> h[c] + ocdca[c] + g3pe[c]	0.64652
rxn08809	LPLIPAL1E181	h2o[c] + 1agpe181[c] -> h[c] + ocdcea[c] + g3pe[c]	0.64652
rxn08810	LPLIPAL1G120	h2o[c] + 1agpg120[c] -> h[c] + ddca[c] + g3pg[c]	0.64652
rxn08811	LPLIPAL1G140	h2o[c] + 1agpg140[c] -> h[c] + ttdca[c] + g3pg[c]	0.64652
rxn08812	LPLIPAL1G141	h2o[c] + 1agpg141[c] -> h[c] + ttdcea[c] + g3pg[c]	0.64652
rxn08813	LPLIPAL1G160	h2o[c] + 1agpg160[c] -> h[c] + hdca[c] + g3pg[c]	0.64652
rxn08814	LPLIPAL1G161	h2o[c] + 1agpg161[c] -> h[c] + hdcea[c] + g3pg[c]	0.64652
rxn08815	LPLIPAL1G180	h2o[c] + 1agpg180[c] -> h[c] + ocdca[c] + g3pg[c]	0.64652
rxn08816	LPLIPAL1G181	h2o[c] + 1agpg181[c] -> h[c] + ocdcea[c] + g3pg[c]	0.64652
rxn08817	LPLIPAL2A120	h2o[c] + 2ddecg3p[c] -> 2 h[c] + ddca[c] + glyc3p[c]	0.64652
rxn08818	LPLIPAL2A140	h2o[c] + 2tdecg3p[c] -> 2 h[c] + ttdca[c] + glyc3p[c]	0.64652
rxn08819	LPLIPAL2A141	h2o[c] + 2tdec7eg3p[c] -> 2 h[c] + ttdcea[c] + glyc3p[c]	0.64652
rxn08820	LPLIPAL2A160	h2o[c] + 2hdecg3p[c] -> 2 h[c] + hdca[c] + glyc3p[c]	0.64652
rxn08821	LPLIPAL2A161	h2o[c] + 2hdec9eg3p[c] -> 2 h[c] + hdcea[c] + glyc3p[c]	0.64652
rxn08823	LPLIPAL2A181	h2o[c] + 2odec11eg3p[c] -> 2 h[c] + ocdcea[c] + glyc3p[c]	0.64652
rxn08838	LPLIPAL2E120	h2o[c] + 2agpe120[c] -> h[c] + ddca[c] + g3pe[c]	0.64652
rxn08839	LPLIPAL2E140	h2o[c] + 2agpe140[c] -> h[c] + ttdca[c] + g3pe[c]	0.64652
rxn08840	LPLIPAL2E141	h2o[c] + 2agpe141[c] -> h[c] + ttdcea[c] + g3pe[c]	0.64652
rxn08841	LPLIPAL2E160	h2o[c] + 2agpe160[c] -> h[c] + hdca[c] + g3pe[c]	0.64652
rxn08842	LPLIPAL2E161	h2o[c] + 2agpe161[c] -> h[c] + hdcea[c] + g3pe[c]	0.64652
rxn08843	LPLIPAL2E180	h2o[c] + 2agpe180[c] -> h[c] + ocdca[c] + g3pe[c]	0.64652
rxn08844	LPLIPAL2E181	h2o[c] + 2agpe181[c] -> h[c] + ocdcea[c] + g3pe[c]	0.64652
rxn08845	LPLIPAL2G120	h2o[c] + 2agpg120[c] -> h[c] + ddca[c] + g3pg[c]	0.64652
rxn08846	LPLIPAL2G140	h2o[c] + 2agpg140[c] -> h[c] + ttdca[c] + g3pg[c]	0.64652
rxn08847	LPLIPAL2G141	h2o[c] + 2agpg141[c] -> h[c] + ttdcea[c] + g3pg[c]	0.64652
rxn08848	LPLIPAL2G160	h2o[c] + 2agpg160[c] -> h[c] + hdca[c] + g3pg[c]	0.64652
rxn08849	LPLIPAL2G161	h2o[c] + 2agpg161[c] -> h[c] + hdcea[c] + g3pg[c]	0.64652
rxn08851	LPLIPAL2G181	h2o[c] + 2agpg181[c] -> h[c] + ocdcea[c] + g3pg[c]	0.64652
rxn03159	LPADSS	lipidX[c] + u23ga[c] -> h[c] + udp[c] + lipidAds[c]	0.642435
rxn06729	UAGAAT	3hmrsACP[c] + uacgam[c] <=> ACP[c] + u3aga[c]	0.642435
rxn08822	LPLIPAL2A180	h2o[c] + 2odecg3p[c] -> 2 h[c] + ocdca[c] + glyc3p[c]	0.639888
rxn08850	LPLIPAL2G180	h2o[c] + 2agpg180[c] -> h[c] + ocdca[c] + g3pg[c]	0.639888
rxn03181	TDSK	atp[c] + lipidAds[c] -> h[c] + adp[c] + lipidA[c]	0.635988
rxn03182	MOAT	lipidA[c] + ckdo[c] -> h[c] + cmp[c] + kdolipid4[c]	0.635728
rxn03439	CDOSKT	ckdo[c] + kdolipid4[c] <=> h[c] + cmp[c] + kdo2lipid4[c]	0.635728
rxn03146	UHGADA	h2o[c] + u3aga[c] -> ac[c] + u3hga[c]	0.634092
rxn05322	EAR40xr	h[c] + nadh[c] + but2eACP[c] -> nad[c] + butACP[c]	0.632244
rxn05324	EAR120x	h[c] + nadh[c] + tddec2eACP[c] -> nad[c] + ddcaACP[c]	0.632244
rxn05325	EAR80x	h[c] + nadh[c] + toct2eACP[c] -> nad[c] + ocACP[c]	0.632244
rxn05326	EAR60x	h[c] + nadh[c] + thex2eACP[c] -> nad[c] + hexACP[c]	0.632244
rxn05327	EAR100x	h[c] + nadh[c] + tdec2eACP[c] -> nad[c] + dcaACP[c]	0.632244
rxn05328	EAR160x	h[c] + nadh[c] + tpalm2eACP[c] -> nad[c] + palmACP[c]	0.632244
rxn05445	EAR4M5x	h[c] + nadh[c] + 4mtpent2eACP[c] -> nad[c] + 4mpentACP[c]	0.632244
rxn05446	EAR6M7x	h[c] + nadh[c] + 6mthept2eACP[c] -> nad[c] + 6mheptACP[c]	0.632244
rxn05447	EAR8M9x	h[c] + nadh[c] + 8mtnon2eACP[c] -> nad[c] + 8mnonACP[c]	0.632244
rxn05448	EAR10M11x	h[c] + nadh[c] + 10mtundec2eACP[c] -> nad[c] + 10mundecACP[c]	0.632244
rxn05449	EAR12M13x	h[c] + nadh[c] + 12mttritec2eACP[c] -> nad[c] + 12mtridecACP[c]	0.632244
rxn05450	EAR14M15x	h[c] + nadh[c] + 14mtpentdec2eACP[c] -> nad[c] + 14mpentdecACP[c]	0.632244
rxn05464	EAR180x	h[c] + nadh[c] + toctd2eACP[c] -> nad[c] + ocdcaACP[c]	0.632244
rxn03511	AGMHE	adphep_DD[c] -> adphep_LD[c]	0.628549
rxn06865	EDTXS1	ddcaACP[c] + kdo2lipid4[c] -> ACP[c] + kdo2lipid4L[c]	0.627963
rxn03916	GMHEPAT	h[c] + atp[c] + gmhep1p[c] -> ppi[c] + adphep_DD[c]	0.62648
rxn03918	GMHEPK	atp[c] + gmhep7p[c] -> h[c] + adp[c] + gmhep17bp[c]	0.62648
rxn06723	U23GAATr	3hmrsACP[c] + u3hga[c] -> h[c] + ACP[c] + u23ga[c]	0.625408
rxn08711	HEPT2	adphep_LD[c] + hlipa[c] -> h[c] + adp[c] + hhlipa[c]	0.619722
rxn00839	NDPK8	atp[c] + dadp[c] <=> adp[c] + datp[c]	0.619361
rxn01353	NDPK5	atp[c] + dgdp[c] <=> adp[c] + dgtp[c]	0.619361
rxn01512	NDPK4	atp[c] + dtdp[c] <=> adp[c] + dttp[c]	0.619361
rxn01673	NDPK7	atp[c] + dcdp[c] <=> adp[c] + dctp[c]	0.619361
rxn01678	NDPK6	atp[c] + dudp[c] <=> adp[c] + dutp[c]	0.619361
rxn08546	G3PAT120	ddcaACP[c] + glyc3p[c] -> ACP[c] + 1ddecg3p[c]	0.618588
rxn08547	G3PAT140	myrsACP[c] + glyc3p[c] -> ACP[c] + 1tdecg3p[c]	0.618588
rxn08548	G3PAT141	tdeACP[c] + glyc3p[c] -> ACP[c] + 1tdec7eg3p[c]	0.618588
rxn08549	G3PAT160	palmACP[c] + glyc3p[c] -> ACP[c] + 1hdecg3p[c]	0.618588
rxn08550	G3PAT161	hdeACP[c] + glyc3p[c] -> ACP[c] + 1hdec9eg3p[c]	0.618588
rxn08552	G3PAT181	octeACP[c] + glyc3p[c] -> ACP[c] + 1odec11eg3p[c]	0.618588
rxn10202	G3PAT160	palmACP[c] + glyc3p[c] -> ACP[c] + 1hdecg3p[c]	0.618588
rxn10203	G3PAT140	myrsACP[c] + glyc3p[c] -> ACP[c] + 1tdecg3p[c]	0.618588
rxn10207	G3PATI14	h[c] + itdcoa[c] + glyc3p[c] -> coa[c] + 1itdecg3p[c]	0.618588
rxn10208	G3PATI15	h[c] + ipdcoa[c] + glyc3p[c] -> coa[c] + 1ipdecg3p[c]	0.618588
rxn10209	G3PATAI15	h[c] + aipdcoa[c] + glyc3p[c] -> coa[c] + 1aipdecg3p[c]	0.618588
rxn10210	G3PATI16	h[c] + ihdcoa[c] + glyc3p[c] -> coa[c] + 1ihdecg3p[c]	0.618588
rxn05323	EAR140x	h[c] + nadh[c] + tmrs2eACP[c] -> nad[c] + myrsACP[c]	0.61736
rxn00515	NDPK9	atp[c] + idp[c] <=> adp[c] + itp[c]	0.617064
rxn10806	CYTBD2	0.5 o2[c] + 2 h[c] + mql8[c] -> h2o[c] + 2 h[e] + mqn8[c]	0.611272
rxn08551	G3PAT180	ocdcaACP[c] + glyc3p[c] -> ACP[c] + 1odecg3p[c]	0.610515
EX_cpd00054(e)	EX_ser_L(e)	ser_L[e] <=>	0.599392
rxn05307	SERt2r	h[e] + ser_L[e] <=> h[c] + ser_L[c]	0.599392
rxn00695	GLGC	h[c] + atp[c] + g1p[c] -> ppi[c] + adpglc[c]	0.592512
rxn03917	S7PIr	s7p[c] <=> gmhep7p[c]	0.592504
rxn08126	AMALT1	malt[c] + malttr[c] -> glc_D[c] + maltttr[c]	0.587755
rxn08127	AMALT2	malt[c] + maltttr[c] -> glc_D[c] + maltpt[c]	0.587755
rxn08128	AMALT3	malt[c] + maltpt[c] -> glc_D[c] + malthx[c]	0.587755
rxn08129	AMALT4	malthx[c] + malt[c] -> glc_D[c] + malthp[c]	0.587755
rxn00192	ACGS	glu_L[c] + accoa[c] -> h[c] + coa[c] + acglu[c]	0.583729
rxn01492	FRUK	atp[c] + f1p[c] -> h[c] + adp[c] + fdp[c]	0.580985
rxn00409	NDPK3	atp[c] + cdp[c] <=> adp[c] + ctp[c]	0.578318
rxn05442	EAR11M12x	h[c] + nadh[c] + 11mtddec2eACP[c] -> nad[c] + 11mddcaACP[c]	0.578143
rxn08710	HEPT1	adphep_LD[c] + lipa[c] -> h[c] + adp[c] + hlipa[c]	0.577159
rxn10204	G3PAT180	ocdcaACP[c] + glyc3p[c] -> ACP[c] + 1odecg3p[c]	0.576395
EX_cpd11595(e)	EX_cro4(e)	cro4[e] <=>	0.575648
rxn05526	CRO4t3	h[e] + cro4[c] <=> h[c] + cro4[e]	0.575648
rxn05441	EAR9M10x	h[c] + nadh[c] + 9mtdec2eACP[c] -> nad[c] + 9mdcaACP[c]	0.575534
rxn00117	NDPK2	atp[c] + udp[c] <=> adp[c] + utp[c]	0.575274
rxn02405	KDOCT2	ctp[c] + kdo[c] -> ppi[c] + ckdo[c]	0.571548
rxn01366	PYNP2r	pi[c] + uri[c] <=> ura[c] + r1p[c]	0.5701
rxn00178	ACACT1r	2 accoa[c] <=> coa[c] + aacoa[c]	0.568486
rxn05444	EAR15M16x	h[c] + nadh[c] + 15mtpalm2eACP[c] -> nad[c] + 15mpalmACP[c]	0.566341
rxn07441	26DAPLLAT	h2o[c] + h[c] + thdp[c] + glu_L[c] -> akg[c] + 26dap_LL[c]	0.565844
rxn00874	ACACT2r	accoa[c] + btcoa[c] <=> coa[c] + 3ohcoa[c]	0.564164
rxn00190	NADS2	h2o[c] + atp[c] + gln_L[c] + dnad[c] -> h[c] + nad[c] + glu_L[c] + amp[c] + ppi[c]	0.563907
rxn05439	EAR5M6x	h[c] + nadh[c] + 5mthex2eACP[c] -> nad[c] + 5mhexACP[c]	0.56286
rxn05437	EAR12M14x	h[c] + nadh[c] + 12mtmrs2eACP[c] -> nad[c] + 12mmyrsACP[c]	0.562454
rxn05440	EAR7M8x	h[c] + nadh[c] + 7mtoct2eACP[c] -> nad[c] + 7mocACP[c]	0.559952
rxn00778	PPM	r1p[c] <=> r5p[c]	0.557271
rxn01986	r0570	2dr1p[c] <=> 2dr5p[c]	0.557271
rxn05435	EAR8M10x	h[c] + nadh[c] + 8mtdec2eACP[c] -> nad[c] + 8mdcaACP[c]	0.556827
rxn00676	MACCOATr	coa[c] + 2maacoa[c] -> accoa[c] + ppcoa[c]	0.556785
rxn02680	ACACT4r	accoa[c] + occoa[c] <=> coa[c] + 3odcoa[c]	0.556785
rxn02804	ACACT7r	accoa[c] + tdcoa[c] <=> coa[c] + 3ohdcoa[c]	0.556785
rxn03243	ACACT5r	dcacoa[c] + accoa[c] <=> coa[c] + 3oddcoa[c]	0.556785
rxn03248	ACACT3r	accoa[c] + hxcoa[c] <=> coa[c] + 3oocoa[c]	0.556785
rxn06510	ACACT6r	accoa[c] + ddcacoa[c] <=> coa[c] + 3otdcoa[c]	0.556785
rxn05436	EAR10M12x	h[c] + nadh[c] + 10mtddec2eACP[c] -> nad[c] + 10mddcaACP[c]	0.555384
rxn05434	EAR6M8x	h[c] + nadh[c] + 6mtoct2eACP[c] -> nad[c] + 6mocACP[c]	0.555138
rxn10118	HYD1	2 h[c] + q8[c] + h2[c] -> 2 h[e] + q8h2[c]	0.551845
rxn10126	SUCD4	fadh2[c] + q8[c] <=> fad[c] + q8h2[c]	0.548141
rxn05443	EAR13M14x	h[c] + nadh[c] + 13mtmrs2eACP[c] -> nad[c] + 13mmyrsACP[c]	0.545148
rxn04413	ADOCBIK2	gtp[c] + adocbi[c] -> h[c] + adocbip[c] + gdp[c]	0.544536
rxn01217	DCMPDA	h2o[c] + h[c] + dcmp[c] <=> nh4[c] + dump[c]	0.543992
rxn04673	DHNAOPT	dhna[c] + phyldpp[c] <=> h[c] + co2[c] + ppi[c] + dmphqno[c]	0.543148
rxn01115	GND	nadp[c] + 6pgc[c] -> co2[c] + nadph[c] + ru5p_D[c]	0.542788
rxn01518	DURIK1	atp[c] + duri[c] -> h[c] + adp[c] + dump[c]	0.542039
rxn01143	TMDK1	atp[c] + thymd[c] -> h[c] + adp[c] + dtmp[c]	0.539514
rxn00237	NDPK1	atp[c] + gdp[c] <=> adp[c] + gtp[c]	0.539169
rxn00829	DPMVDc	atp[c] + 5dpmev[c] -> adp[c] + pi[c] + co2[c] + ipdp[c]	0.539041
rxn01454	HMGCOAS	h[c] + coa[c] + hmgcoa[c] <=> h2o[c] + accoa[c] + aacoa[c]	0.539041
rxn01607	MEVK1c	atp[c] + mev_R[c] -> h[c] + adp[c] + 5pmev[c]	0.539041
rxn02322	PMEVKc	atp[c] + 5pmev[c] -> adp[c] + 5dpmev[c]	0.539041
rxn00604	G6PDH2r	nadp[c] + g6p[c] <=> h[c] + nadph[c] + 6pgl[c]	0.538432
rxn01975	G6PBDH	nadp[c] + g6p_B[c] <=> h[c] + nadph[c] + 6pgl[c]	0.538432
rxn04384	ADCPS2	atp[c] + adcobhex[c] + applp[c] -> h[c] + adp[c] + pi[c] + adocbip[c]	0.536186
rxn05054	ADCPS1	atp[c] + appl[c] + adcobhex[c] -> h[c] + adp[c] + pi[c] + adocbi[c]	0.536186
rxn05438	EAR14M16x	h[c] + nadh[c] + 14mtpalm2eACP[c] -> nad[c] + 14mpalmACP[c]	0.536115
rxn05433	EAR4M6x	h[c] + nadh[c] + 4mthex2eACP[c] -> nad[c] + 4mhexACP[c]	0.534092
rxn00693	METSr	5mthf[c] + hcys_L[c] <=> h[c] + thf[c] + met_L[c]	0.53409
rxn03130	USHD	h2o[c] + u23ga[c] -> 2 h[c] + ump[c] + lipidX[c]	0.532994
rxn03031	THDPS	h2o[c] + thdp[c] + succoa[c] -> coa[c] + sl2a6o[c]	0.53219
rxn00469	ACODAr	h2o[c] + acorn[c] -> ac[c] + orn[c]	0.531814
rxn01973	SDPDS	h2o[c] + sl26da[c] -> 26dap_LL[c] + succ[c]	0.530265
rxn00216	HEX1	atp[c] + glc_D[c] -> h[c] + adp[c] + g6p[c]	0.528912
rxn01169	HEXb	atp[c] + glc_bD[c] -> h[c] + adp[c] + g6p_B[c]	0.528912
EX_cpd00117(e)	EX_ala_D(e)	ala_D[e] <=>	0.526673
rxn05494	DALAt2r	na1[e] + ala_D[e] <=> na1[c] + ala_D[c]	0.526673
EX_cpd00100(e)	EX_glyc(e)	glyc[e] <=>	0.526447
rxn05581	GLYCt	glyc[c] <=> glyc[e]	0.526447
rxn00615	GLYK	atp[c] + glyc[c] -> h[c] + adp[c] + glyc3p[c]	0.526427
rxn05024	NPTS	h[c] + sbzcoa[c] -> h2o[c] + 14dhnptcoa[c]	0.526043
rxn01834	LGTHLr	mthgxl[c] + gthrd[c] -> lgt_S[c]	0.523741
rxn03540	ADCYRS	4 h2o[c] + 4 atp[c] + 4 gln_L[c] + adcobdam[c] -> 4 h[c] + 4 adp[c] + 4 pi[c] + 4 glu_L[c] + adcobhex[c]	0.523709
EX_cpd00082(e)	EX_fru(e)	fru[e] <=>	0.523647
rxn05560	FRUpts	pep[c] + fru[e] -> pyr[c] + f1p[c]	0.523647
rxn03514	PC11M	amet[c] + pre4[c] -> h[c] + ahcys[c] + pre5[c]	0.521524
rxn04048	CPC4MT	amet[c] + copre4[c] -> h[c] + ahcys[c] + copre5[c]	0.521524
EX_cpd00305(e)	EX_thm(e)	thm[e] <=>	0.520881
rxn00162	OAADC	h[c] + oaa[c] -> co2[c] + pyr[c]	0.520696
rxn08615	GLCS3	adpglc[c] -> h[c] + adp[c] + glycogen[c]	0.520291
rxn03512	PC8XM	h[c] + pre8[c] -> hgbyr[c]	0.519692
rxn04052	CPC8MM	copre8[c] <=> cobya[c]	0.519692
rxn08712	HEPT3	adphep_LD[c] + phhlipa[c] -> h[c] + adp[c] + hphhlipa[c]	0.518788
rxn03919	GMHEPPA	h2o[c] + gmhep17bp[c] -> pi[c] + gmhep1p[c]	0.518585
rxn02898	NPHS	sbzcoa[c] -> coa[c] + dhna[c]	0.518456
rxn00256	OAASr	h2o[c] + accoa[c] + oaa[c] -> h[c] + coa[c] + cit[c]	0.517858
rxn01275	GNK	atp[c] + glcn[c] -> h[c] + adp[c] + 6pgc[c]	0.517766
rxn06979	CYRDAS	h2o[c] + 2 atp[c] + 2 gln_L[c] + cobya[c] -> h[c] + 2 adp[c] + 2 glu_L[c] + ppi[c] + co2dam[c]	0.517643
rxn11544	R05224	h2o[c] + 2 atp[c] + 2 gln_L[c] + hgbyr[c] -> h[c] + 2 adp[c] + 2 glu_L[c] + ppi[c] + hgbam[c]	0.517643
rxn00223	XYLI2	glc_D[c] <=> fru[c]	0.516651
rxn01044	XYLI1	xyl_D[c] <=> xylu_D[c]	0.516651
rxn07587	CPC5MT	h2o[c] + amet[c] + copre5[c] -> h[c] + ahcys[c] + acald[c] + copre6[c]	0.515699
rxn07586	CPC5MT	h2o[c] + amet[c] + copre5[c] -> h[c] + ahcys[c] + acald[c] + copre6[c]	0.514257
rxn02160	HISTP	h2o[c] + hisp[c] -> pi[c] + histd[c]	0.51396
rxn01508	DADNK	atp[c] + dad_2[c] -> h[c] + adp[c] + damp[c]	0.513829
rxn00646	GLUCYS	atp[c] + glu_L[c] + cys_L[c] -> h[c] + adp[c] + pi[c] + glucys[c]	0.513709
EX_cpd00314(e)	EX_mnl(e)	mnl[e] <=>	0.512467
rxn05617	MNLpts	pep[c] + mnl[e] -> pyr[c] + mnl1p[c]	0.512467
rxn02521	23PDE7	h2o[c] + 23camp[c] -> h[c] + 3amp[c]	0.511729
rxn02522	23PDE2	h2o[c] + 23cump[c] -> h[c] + 3ump[c]	0.511729
rxn02762	23PDE4	h2o[c] + 23ccmp[c] -> h[c] + 3cmp[c]	0.511729
rxn03483	23PDE9	h2o[c] + 23cgmp[c] -> h[c] + 3gmp[c]	0.511729
rxn09988	ARABASE3e	2 h2o[e] + arabttr[e] -> 3 arab_L[e]	0.510597
EX_cpd00138(e)	EX_man(e)	man[e] <=>	0.509555
rxn05610	MANpts	pep[c] + man[e] -> pyr[c] + man6p[c]	0.509555
rxn00206	SPODM	2 h[c] + 2 o2s[c] -> o2[c] + h2o2[c]	0.509462
rxn01444	r0456	atp[c] + dgsn[c] -> h[c] + adp[c] + dgmp[c]	0.509337
rxn10316	rxn10316	NA	0.509053
rxn10317	rxn10317	NA	0.509053
rxn10321	rxn10321	NA	0.509053
rxn10322	rxn10322	NA	0.509053
rxn10323	rxn10323	NA	0.509053
rxn10324	rxn10324	NA	0.509053
rxn04045	SHCHCC2r	cobalt2[c] + dscl[c] -> 3 h[c] + copre2[c]	0.507478
rxn01917	ACGK	atp[c] + acglu[c] -> adp[c] + acg5p[c]	0.507442
rxn00151	PPDK	atp[c] + pi[c] + pyr[c] -> h[c] + amp[c] + ppi[c] + pep[c]	0.507228
rxn05607	MALTpts	pep[c] + malt[e] -> pyr[c] + malt6p[c]	0.506938
rxn00405	ARGDC	h[c] + arg_L[c] -> co2[c] + agm[c]	0.506199
rxn08709	HEPK2	atp[c] + hphhlipa[c] -> h[c] + adp[c] + phphhlipa[c]	0.506083
rxn01269	PPND2	nadp[c] + pphn[c] -> co2[c] + nadph[c] + 34hpp[c]	0.505994
rxn01268	PPND	nad[c] + pphn[c] -> nadh[c] + co2[c] + 34hpp[c]	0.505364
rxn05293	MECDPDH2	nadh[c] + 2mecdp[c] -> h2o[c] + nad[c] + h2mb4p[c]	0.505066
rxn00340	ASNS2	nh4[c] + atp[c] + asp_L[c] -> h[c] + amp[c] + ppi[c] + asn_L[c]	0.504295
rxn02465	AGPR	pi[c] + nadp[c] + acg5sa[c] <=> h[c] + nadph[c] + acg5p[c]	0.504272
rxn01280	TRSARr	h[c] + nadh[c] + 2h3oppan[c] <=> nad[c] + glyc_R[c]	0.503355
rxn01281	TRSARry	h[c] + nadh[c] + 2h3oppan[c] <=> nad[c] + glyc_R[c]	0.503355
rxn00006	r0010	2 h2o2[c] -> 2 h2o[c] + o2[c]	0.502342
rxn06600	GCCb	thf[c] + alpro[c] -> nh4[c] + mlthf[c] + dhlpro[c]	0.501713
rxn03513	PC17M	amet[c] + pre3b[c] -> 3 h[c] + ahcys[c] + pre4[c]	0.501457
rxn04047	CPC3MT	amet[c] + copre3[c] -> ahcys[c] + copre4[c]	0.501457
rxn00897	ACGAM2E	acgam[c] <=> acmana[c]	0.501454
rxn08618	GLCTR1	udpg[c] + icolipa[c] -> h[c] + udp[c] + gicolipa[c]	0.501436
rxn00199	r0082	nadp[c] + icit[c] <=> co2[c] + nadph[c] + akg[c]	0.500515
rxn01387	r0422	nadp[c] + icit[c] <=> co2[c] + nadph[c] + akg[c]	0.500515
rxn06377	GCCa	h[c] + gly[c] + lpro[c] -> co2[c] + alpro[c]	0.500477
rxn05582	GLYt2r	h[e] + gly[e] <=> h[c] + gly[c]	0.500145
rxn00704	PGMT	g1p[c] <=> g6p[c]	0.5
rxn05313	PIt7	1.5 na1[e] + pi[e] -> pi[c] + 1.5 na1[c]	0.498128
rxn10318	rxn10318	NA	0.497807
rxn10319	rxn10319	NA	0.497807
rxn10320	rxn10320	NA	0.497807
rxn04385	THRPD	h[c] + thrp[c] -> co2[c] + applp[c]	0.496538
rxn03492	PC6ARr	h[c] + nadph[c] + pre6a[c] -> nadp[c] + pre6b[c]	0.496296
rxn04050	CPC6R	h[c] + nadph[c] + copre6[c] -> nadp[c] + codhpre6[c]	0.496296
rxn06848	EDTXS2	myrsACP[c] + kdo2lipid4L[c] -> ACP[c] + lipa[c]	0.496196
rxn08294	DAGK120	12dgr120[c] + atp[c] -> h[c] + adp[c] + pa120[c]	0.495982
rxn08295	DAGK140	12dgr140[c] + atp[c] -> h[c] + adp[c] + pa140[c]	0.495982
rxn08296	DAGK141	12dgr141[c] + atp[c] -> h[c] + adp[c] + pa141[c]	0.495982
rxn08297	DAGK160	12dgr160[c] + atp[c] -> h[c] + adp[c] + pa160[c]	0.495982
rxn08298	DAGK161	12dgr161[c] + atp[c] -> h[c] + adp[c] + pa161[c]	0.495982
rxn08300	DAGK181	12dgr181[c] + atp[c] -> h[c] + adp[c] + pa181[c]	0.495982
rxn10255	ITDGK	atp[c] + 12ditdglyc[c] -> h[c] + adp[c] + pai14[c]	0.495982
rxn10256	IPDGK	atp[c] + 12dipdglyc[c] -> h[c] + adp[c] + pai15[c]	0.495982
rxn10257	IAPDGK	atp[c] + 12daipdglyc[c] -> h[c] + adp[c] + paai15[c]	0.495982
rxn10258	IHXDGK	atp[c] + 12dixdglyc[c] -> h[c] + adp[c] + pai16[c]	0.495982
rxn01501	r0488	2 h[c] + 2 nadph[c] + hmgcoa[c] -> 2 nadp[c] + coa[c] + mev_R[c]	0.495293
rxn01636	ORNTAC	glu_L[c] + acorn[c] <=> acglu[c] + orn[c]	0.494829
rxn00285	SUCOAS	atp[c] + coa[c] + succ[c] <=> adp[c] + pi[c] + succoa[c]	0.494792
rxn03958	DXPRIr	h[c] + nadph[c] + dxyl5p[c] -> nadp[c] + 2me4p[c]	0.492294
rxn01128	URIK12	datp[c] + cytd[c] -> h[c] + dadp[c] + cmp[c]	0.491807
rxn01129	URIK7	datp[c] + uri[c] -> h[c] + ump[c] + dadp[c]	0.491807
rxn01370	URIK8	dgtp[c] + uri[c] -> h[c] + ump[c] + dgdp[c]	0.491807
rxn01510	URIK13	dgtp[c] + cytd[c] -> h[c] + dgdp[c] + cmp[c]	0.491807
rxn01515	URIK14	dttp[c] + cytd[c] -> h[c] + dtdp[c] + cmp[c]	0.491807
rxn01674	URIK5	dctp[c] + uri[c] -> h[c] + ump[c] + dcdp[c]	0.491807
rxn01679	URIK6	uri[c] + dutp[c] -> h[c] + ump[c] + dudp[c]	0.491807
rxn01705	URIK10	dctp[c] + cytd[c] -> h[c] + cmp[c] + dcdp[c]	0.491807
rxn01706	URIK11	cytd[c] + dutp[c] -> h[c] + cmp[c] + dudp[c]	0.491807
EX_cpd00550(e)	EX_ser_D(e)	ser_D[e] <=>	0.491417
rxn05649	DSERt2r	h[e] + ser_D[e] <=> h[c] + ser_D[c]	0.491417
rxn08352	DMPPS	h[c] + nadh[c] + h2mb4p[c] -> h2o[c] + nad[c] + dmpp[c]	0.491094
EX_cpd00105(e)	EX_rib_D(e)	rib_D[e] <=>	0.491007
EX_cpd01242(e)	EX_drib(e)	drib[e] <=>	0.491007
rxn05160	RIBabc	h2o[c] + atp[c] + rib_D[e] -> h[c] + adp[c] + pi[c] + rib_D[c]	0.491007
rxn05549	DRIBabc	h2o[c] + atp[c] + drib[e] -> h[c] + adp[c] + pi[c] + drib[c]	0.491007
rxn05644	RIBabc	h2o[c] + atp[c] + rib_D[e] -> h[c] + adp[c] + pi[c] + rib_D[c]	0.491007
rxn00712	URIK4	utp[c] + uri[c] -> h[c] + udp[c] + ump[c]	0.490988
rxn02775	PC20M	amet[c] + dscl[c] -> h[c] + ahcys[c] + pre3a[c]	0.490966
rxn04046	CPC2MT	amet[c] + copre2[c] -> h[c] + ahcys[c] + copre3[c]	0.490966
rxn03893	HBZOPT	4hbz[c] + octdp[c] -> ppi[c] + 3ophb[c]	0.490285
rxn08180	BTS4	amet[c] + dtbt[c] + s[c] -> h[c] + dad_5[c] + btn[c] + met_L[c]	0.490234
rxn02831	SUCBZL	atp[c] + coa[c] + sucbz[c] -> amp[c] + ppi[c] + sbzcoa[c]	0.490117
rxn05485	ACGApts	pep[c] + acgam[e] -> pyr[c] + acgam6p[c]	0.48943
rxn04113	IPDPS2	h[c] + nadph[c] + h2mb4p[c] -> h2o[c] + nadp[c] + ipdp[c]	0.488839
rxn01516	URIK9	dttp[c] + uri[c] -> h[c] + dtdp[c] + ump[c]	0.48874
rxn03052	MTHPTGHM	5mthglu[c] + hcys_L[c] -> thglu[c] + met_L[c]	0.488664
rxn11944	5MTHCYST	h[c] + ahcys[c] + 5mthglu[c] <=> amet[c] + thglu[c]	0.488664
rxn03491	PC6YM	2 amet[c] + pre6b[c] -> 2 h[c] + co2[c] + 2 ahcys[c] + pre8[c]	0.488424
rxn07589	CPC6MT	2 amet[c] + codhpre6[c] -> h[c] + co2[c] + 2 ahcys[c] + copre8[c]	0.488424
rxn00973	ACONT	cit[c] <=> icit[c]	0.488035
rxn00974	ACONTa	cit[c] <=> h2o[c] + acon_C[c]	0.488035
rxn01388	ACONTb	h2o[c] + acon_C[c] <=> icit[c]	0.488035
rxn01258	ICHORS	chor[c] <=> ichor[c]	0.487859
EX_cpd00794(e)	EX_tre(e)	tre[e] <=>	0.487456
rxn02005	TREpts	pep[c] + tre[e] -> pyr[c] + tre6p[c]	0.487456
rxn01967	PGMT2	g1p_B[c] <=> g6p_B[c]	0.487313
EX_cpd00588(e)	EX_sbt_D(e)	sbt_D[e] <=>	0.486451
rxn10184	SBTpts	pep[c] + sbt_D[e] -> pyr[c] + sbt6p[c]	0.486451
rxn00541	THRAr	thr_L[c] <=> gly[c] + acald[c]	0.486095
EX_cpd03279(e)	EX_din(e)	din[e] <=>	0.485748
rxn09687	DINSt2	h[e] + din[e] -> h[c] + din[c]	0.485748
rxn00245	TARTD	tartr_L[c] -> h2o[c] + oaa[c]	0.484998
EX_cpd00246(e)	EX_ins(e)	ins[e] <=>	0.483572
EX_cpd00412(e)	EX_duri(e)	duri[e] <=>	0.483572
EX_cpd00654(e)	EX_dcyt(e)	dcyt[e] <=>	0.483572
rxn05199	URIt2r	h[e] + uri[e] <=> h[c] + uri[c]	0.483572
rxn05205	DCYTt2r	h[e] + dcyt[e] <=> h[c] + dcyt[c]	0.483572
rxn05316	INSt2	h[e] + ins[e] <=> h[c] + ins[c]	0.483572
rxn09685	DURIt2	h[e] + duri[e] -> h[c] + duri[c]	0.483572
rxn04996	DMPPS2r	h[c] + nadph[c] + h2mb4p[c] -> h2o[c] + nadp[c] + dmpp[c]	0.48353
rxn00566	CYSDS	h2o[c] + cys_L[c] -> nh4[c] + pyr[c] + h2s[c]	0.483464
rxn02404	KDOPP	h2o[c] + kdo8p[c] -> pi[c] + kdo[c]	0.482661
rxn02832	SUCBZS	2shchc[c] -> h2o[c] + sucbz[c]	0.482602
rxn05937	FRDOr	nadp[c] + fdxrd[c] <=> h[c] + nadph[c] + fdxox[c]	0.481988
EX_cpd00277(e)	EX_dgsn(e)	dgsn[e] <=>	0.481412
rxn09688	DGSNt2	h[e] + dgsn[e] -> h[c] + dgsn[c]	0.481412
rxn08756	IPDPS	h[c] + nadh[c] + h2mb4p[c] -> h2o[c] + nad[c] + ipdp[c]	0.481156
rxn00902	3MOBS	h2o[c] + 3mob[c] + accoa[c] -> h[c] + coa[c] + 3c3hmp[c]	0.480291
rxn00224	FCLTcr	fe2[c] + ppp9[c] -> 2 h[c] + pheme[c]	0.479726
EX_cpd00066(e)	EX_phe_L(e)	phe_L[e] <=>	0.479709
rxn05306	PHEt2r	h[e] + phe_L[e] <=> h[c] + phe_L[c]	0.479709
rxn03062	IPMDr	nad[c] + 3c2hmp[c] <=> h[c] + nadh[c] + 3c4mop[c]	0.479635
EX_cpd00122(e)	EX_acgam(e)	acgam[e] <=>	0.479418
rxn03087	SDPTA	akg[c] + sl26da[c] <=> glu_L[c] + sl2a6o[c]	0.479377
rxn05198	CYTDt2r	h[e] + cytd[e] <=> h[c] + cytd[c]	0.479174
rxn00548	F6PE4PL	pi[c] + f6p[c] -> h2o[c] + actp[c] + e4p[c]	0.478946
rxn05200	THMDt2	h[e] + thymd[e] -> h[c] + thymd[c]	0.47856
rxn00423	SERATi	accoa[c] + ser_L[c] -> coa[c] + acser[c]	0.478137
rxn05938	POR4	co2[c] + accoa[c] + fdxrd[c] <=> h[c] + pyr[c] + coa[c] + fdxox[c]	0.478055
rxn00420	PSP_L	h2o[c] + h[c] + pser_L[c] -> pi[c] + ser_L[c]	0.477671
rxn03535	CYRDAAT	h[c] + atp[c] + co1dam[c] -> adcobdam[c] + pppi[c]	0.47726
rxn08194	CBLAT	h[c] + atp[c] + cbl1[c] <=> pppi[c] + adocbl[c]	0.47726
rxn09997	AHMMPS	h2o[c] + air[c] -> 0.5 o2[c] + pi[c] + 4ahmmp[c] + gcald[c]	0.477124
EX_cpd00033(e)	EX_gly(e)	gly[e] <=>	0.477
rxn03975	FMNRx2	h[c] + nadph[c] + fmn[c] -> nadp[c] + fmnh2[c]	0.476875
EX_cpd00438(e)	EX_dad_2(e)	dad_2[e] <=>	0.476467
rxn05317	DADNt2r	h[e] + dad_2[e] <=> h[c] + dad_2[c]	0.476467
rxn00083	THD1	nad[c] + nadph[c] <=> nadh[c] + nadp[c]	0.475838
rxn10125	THD2	nadh[c] + nadp[c] + 2 h[e] -> 2 h[c] + nad[c] + nadph[c]	0.475838
rxn01991	DAPMDH	h2o[c] + nadp[c] + 26dap_M[c] <=> nh4[c] + h[c] + nadph[c] + l2a6o[c]	0.475721
rxn01654	FTCD_r	2 h[c] + 5forthf[c] <=> nh4[c] + methf[c]	0.475571
rxn05343	3OAS100	h[c] + malACP[c] + ocACP[c] -> co2[c] + ACP[c] + 3odecACP[c]	0.47545
rxn05344	3OAS160	h[c] + malACP[c] + myrsACP[c] -> co2[c] + ACP[c] + 3opalmACP[c]	0.47545
rxn05346	3OAS60	h[c] + malACP[c] + butACP[c] -> co2[c] + ACP[c] + 3ohexACP[c]	0.47545
rxn05347	KAS14	h[c] + malACP[c] + acACP[c] -> co2[c] + ACP[c] + actACP[c]	0.47545
rxn05348	3OAS120	h[c] + malACP[c] + dcaACP[c] -> co2[c] + ACP[c] + 3oddecACP[c]	0.47545
rxn05349	ACOATA	ACP[c] + accoa[c] <=> coa[c] + acACP[c]	0.47545
rxn05350	3OAS80	h[c] + malACP[c] + hexACP[c] -> co2[c] + ACP[c] + 3ooctACP[c]	0.47545
rxn05409	3OAS2M3	h[c] + malACP[c] + 2mpropACP[c] -> co2[c] + ACP[c] + 4m3opentACP[c]	0.47545
rxn05413	3OAS4M5	h[c] + malACP[c] + 4mpentACP[c] -> co2[c] + ACP[c] + 6m3oheptACP[c]	0.47545
rxn05417	3OAS6M7	h[c] + malACP[c] + 6mheptACP[c] -> co2[c] + ACP[c] + 8m3ononACP[c]	0.47545
rxn05421	3OAS8M9	h[c] + malACP[c] + 8mnonACP[c] -> co2[c] + ACP[c] + 10m3oundecACP[c]	0.47545
rxn05425	3OAS10M11	h[c] + malACP[c] + 10mundecACP[c] -> co2[c] + ACP[c] + 12m3otridecACP[c]	0.47545
rxn05429	3OAS12M13	h[c] + malACP[c] + 12mtridecACP[c] -> co2[c] + ACP[c] + 14m3opentdecACP[c]	0.47545
rxn05460	3OAS180	h[c] + malACP[c] + palmACP[c] -> co2[c] + ACP[c] + 3ooctdACP[c]	0.47545
rxn10191	rxn10191	NA	0.475405
rxn01799	DURIPP	pi[c] + duri[c] <=> 2dr1p[c] + ura[c]	0.474732
rxn05329	3HAD40	3haACP[c] -> h2o[c] + but2eACP[c]	0.474707
rxn05330	3HAD60	3hhexACP[c] -> h2o[c] + thex2eACP[c]	0.474707
rxn05331	3HAD120	3hddecACP[c] -> h2o[c] + tddec2eACP[c]	0.474707
rxn05332	3HAD160	3hpalmACP[c] -> h2o[c] + tpalm2eACP[c]	0.474707
rxn05333	3HAD100	3hdecACP[c] -> h2o[c] + tdec2eACP[c]	0.474707
rxn05334	3HAD80	3hoctACP[c] -> h2o[c] + toct2eACP[c]	0.474707
rxn05335	3HAD140	3hmrsACP[c] -> h2o[c] + tmrs2eACP[c]	0.474707
rxn05411	3HAD4M5	4m3hpentACP[c] -> h2o[c] + 4mtpent2eACP[c]	0.474707
rxn05415	3HAD6M7	6m3hheptACP[c] -> h2o[c] + 6mthept2eACP[c]	0.474707
rxn05419	3HAD8M9	8m3hnonACP[c] -> h2o[c] + 8mtnon2eACP[c]	0.474707
rxn05423	3HAD10M11	10m3hundecACP[c] -> h2o[c] + 10mtundec2eACP[c]	0.474707
rxn05427	3HAD12M13	12m3htridecACP[c] -> h2o[c] + 12mttritec2eACP[c]	0.474707
rxn05431	3HAD14M15	14m3hpentdecACP[c] -> h2o[c] + 14mtpentdec2eACP[c]	0.474707
rxn05462	3HAD180	3hoctaACP[c] -> h2o[c] + toctd2eACP[c]	0.474707
EX_cpd00179(e)	EX_malt(e)	malt[e] <=>	0.474554
EX_cpd00367(e)	EX_cytd(e)	cytd[e] <=>	0.474407
rxn03892	PPTT	ipdp[c] + pendp[c] -> ppi[c] + hexdp[c]	0.474033
rxn05287	GGTT	ipdp[c] + ggdp[c] -> ppi[c] + pendp[c]	0.474033
rxn02789	IPPMIa	3c2hmp[c] <=> h2o[c] + 2ippm[c]	0.473852
rxn02811	IPPMIb	h2o[c] + 2ippm[c] <=> 3c3hmp[c]	0.473852
rxn08708	HEPK1	atp[c] + hhlipa[c] -> h[c] + adp[c] + phhlipa[c]	0.473825
rxn01761	RMI	rmn[c] <=> rml[c]	0.473417
rxn01187	XU5PG3PL	pi[c] + xu5p_D[c] -> h2o[c] + actp[c] + g3p[c]	0.473383
EX_cpd00012(e)	EX_ppi(e)	ppi[e] <=>	0.473366
rxn05312	PIt6b	h[c] + pi[c] -> h[e] + pi[e]	0.473366
rxn11268	PPIt2e	h[e] + ppi[e] <=> h[c] + ppi[c]	0.473366
rxn00608	BGLA1	h2o[c] + 6pgg[c] -> glc_D[c] + g6p[c]	0.473302
rxn03481	AB6PGH2	NA	0.473302
rxn03482	6PHBG2	h2o[c] + salc6p[c] -> 2hxmp[c] + g6p_B[c]	0.473302
rxn08025	AB6PGH	h2o[c] + arbt6p[c] -> g6p[c] + hqn[c]	0.473302
rxn09992	S6PG	h2o[c] + salc6p[c] -> g6p[c] + 2hxmp[c]	0.473302
rxn01138	PUNP1	pi[c] + adn[c] <=> ade[c] + r1p[c]	0.473178
rxn01358	PUNP5	pi[c] + ins[c] <=> hxan[c] + r1p[c]	0.473178
rxn01446	PUNP4	pi[c] + dgsn[c] <=> 2dr1p[c] + gua[c]	0.473178
rxn01548	PUNP3	pi[c] + gsn[c] <=> gua[c] + r1p[c]	0.473178
rxn01646	PNP	pi[c] + rnam[c] <=> h[c] + ncam[c] + r1p[c]	0.473178
rxn01647	NP1_r	h[c] + nac[c] + r1p[c] <=> pi[c] + nicrns[c]	0.473178
rxn01649	PUNP7	pi[c] + xtsn[c] <=> xan[c] + r1p[c]	0.473178
rxn01859	PUNP2	pi[c] + dad_2[c] <=> 2dr1p[c] + ade[c]	0.473178
rxn01985	PUNP6	pi[c] + din[c] <=> 2dr1p[c] + hxan[c]	0.473178
EX_cpd00423(e)	EX_cbl2(e)	cbl2[e] <=>	0.473109
EX_cpd00635(e)	EX_cbl1(e)	cbl1[e] <=>	0.473109
EX_cpd03424(e)	EX_adocbl(e)	adocbl[e] <=>	0.473109
rxn05187	ADOCBLabc	h2o[c] + atp[c] + adocbl[e] -> h[c] + adp[c] + pi[c] + adocbl[c]	0.473109
rxn05515	CBL2abc	h2o[c] + atp[c] + cbl2[e] -> h[c] + adp[c] + pi[c] + cbl2[c]	0.473109
rxn10147	CBL1abc	h2o[c] + atp[c] + cbl1[e] -> h[c] + adp[c] + pi[c] + cbl1[c]	0.473109
rxn02914	PSERTr	akg[c] + pser_L[c] <=> glu_L[c] + 3php[c]	0.472926
rxn03445	OHPBAT	glu_L[c] + ohpb[c] <=> akg[c] + phthr[c]	0.472926
rxn10094	AMMQT8	amet[c] + 2dmmq8[c] -> h[c] + ahcys[c] + mqn8[c]	0.472697
EX_cpd00249(e)	EX_uri(e)	uri[e] <=>	0.472642
rxn05408	IBCOATA	ACP[c] + ibcoa[c] <=> coa[c] + 2mpropACP[c]	0.472092
rxn05451	AIPDCOATA	coa[c] + 12mmyrsACP[c] <=> ACP[c] + aipdcoa[c]	0.472092
rxn05453	IPDCOATA	coa[c] + 13mmyrsACP[c] <=> ACP[c] + ipdcoa[c]	0.472092
rxn05455	ITDCOATA	coa[c] + 12mtridecACP[c] <=> ACP[c] + itdcoa[c]	0.472092
rxn05456	IHDCOATA	coa[c] + 14mpentdecACP[c] <=> ACP[c] + ihdcoa[c]	0.472092
rxn05457	TDCOATA	coa[c] + myrsACP[c] <=> ACP[c] + tdcoa[c]	0.472092
rxn05458	PMTCOATA	coa[c] + palmACP[c] <=> ACP[c] + pmtcoa[c]	0.472092
rxn05459	STCOATA	coa[c] + ocdcaACP[c] <=> ACP[c] + stcoa[c]	0.472092
rxn00189	GLUN	h2o[c] + gln_L[c] -> nh4[c] + glu_L[c]	0.471776
rxn01637	ACOTA	akg[c] + acorn[c] <=> glu_L[c] + acg5sa[c]	0.471517
rxn05149	MNabc	h2o[c] + atp[c] + mn2[e] -> h[c] + adp[c] + pi[c] + mn2[c]	0.47096
rxn09197	PSD120	h[c] + ps120[c] -> co2[c] + pe120[c]	0.470705
rxn09198	PSD140	h[c] + ps140[c] -> co2[c] + pe140[c]	0.470705
rxn09199	PSD141	h[c] + ps141[c] -> co2[c] + pe141[c]	0.470705
rxn09200	PSD160	h[c] + ps160[c] -> co2[c] + pe160[c]	0.470705
rxn09201	PSD161	h[c] + ps161[c] -> co2[c] + pe161[c]	0.470705
rxn09203	PSD181	h[c] + ps181[c] -> co2[c] + pe181[c]	0.470705
rxn10234	PSDI14	h[c] + psi14[c] -> co2[c] + pei14[c]	0.470705
rxn10235	PSDI15	h[c] + psi15[c] -> co2[c] + pei15[c]	0.470705
rxn10236	PSDAI15	h[c] + psai15[c] -> co2[c] + peai15[c]	0.470705
rxn10237	PSDI16	h[c] + psi16[c] -> co2[c] + pei16[c]	0.470705
rxn05177	THMabc	h2o[c] + atp[c] + thm[e] -> h[c] + adp[c] + pi[c] + thm[c]	0.470069
rxn02331	KDOPSr	h2o[c] + ara5p[c] + pep[c] -> pi[c] + kdo8p[c]	0.469512
rxn10253	IHDGK	atp[c] + 12dihdglyc[c] -> h[c] + adp[c] + pai17[c]	0.468784
rxn10254	IAHDGK	atp[c] + 12daihdglyc[c] -> h[c] + adp[c] + paai17[c]	0.468668
rxn01486	FRTT	ipdp[c] + frdp[c] -> ppi[c] + ggdp[c]	0.468079
rxn00748	MGSA	dhap[c] -> pi[c] + mthgxl[c]	0.468
rxn08971	NADH10	h[c] + nadh[c] + mqn8[c] -> nad[c] + mql8[c]	0.467997
rxn08975	NADH5	h[c] + nadh[c] + q8[c] -> nad[c] + q8h2[c]	0.467997
rxn08976	NADH9	h[c] + nadh[c] + 2dmmq8[c] -> nad[c] + 2dmmql8[c]	0.467997
rxn02187	ALACI	nadp[c] + 23dhmb[c] <=> h[c] + nadph[c] + alac_S[c]	0.467788
rxn03068	KARA3	nadp[c] + 23dhmb[c] <=> h[c] + nadph[c] + alac_S[c]	0.467788
rxn03435	23DHMPO	h[c] + nadph[c] + 2ahbut[c] <=> nadp[c] + 23dhmp[c]	0.467788
rxn03436	2AHBUTI	h[c] + nadph[c] + 2ahbut[c] <=> nadp[c] + 23dhmp[c]	0.467788
rxn06075	RNDR4r	udp[c] + trdrd[c] -> h2o[c] + trdox[c] + dudp[c]	0.467642
rxn06493	GCCc	nad[c] + dhlpro[c] -> h[c] + nadh[c] + lpro[c]	0.466926
rxn01800	DCYTD	h2o[c] + h[c] + dcyt[c] -> nh4[c] + duri[c]	0.466643
rxn02788	2HMCOXT	2hmc[c] <=> oxalc[c]	0.466531
rxn05226	GLCpts	pep[c] + glc_D[e] -> pyr[c] + g6p[c]	0.466332
rxn00549	FBP	h2o[c] + fdp[c] -> pi[c] + f6p[c]	0.46627
rxn01171	GALM1r	glc_bD[c] <=> glc_D[c]	0.466005
rxn09205	PSSA120	ser_L[c] + cdpdddecg[c] -> h[c] + cmp[c] + ps120[c]	0.465963
rxn09206	PSSA140	ser_L[c] + cdpdtdecg[c] -> h[c] + cmp[c] + ps140[c]	0.465963
rxn09207	PSSA141	ser_L[c] + cdpdtdec7eg[c] -> h[c] + cmp[c] + ps141[c]	0.465963
rxn09208	PSSA160	ser_L[c] + cdpdhdecg[c] -> h[c] + cmp[c] + ps160[c]	0.465963
rxn09209	PSSA161	ser_L[c] + cdpdhdec9eg[c] -> h[c] + cmp[c] + ps161[c]	0.465963
rxn09211	PSSA181	ser_L[c] + cdpdodec11eg[c] -> h[c] + cmp[c] + ps181[c]	0.465963
rxn10228	PSSAI14	ser_L[c] + cdpditdecg[c] -> h[c] + cmp[c] + psi14[c]	0.465963
rxn10229	PSSAI15	ser_L[c] + cdpdipdecg[c] -> h[c] + cmp[c] + psi15[c]	0.465963
rxn10230	PSSAAI15	ser_L[c] + cdpdaipdecg[c] -> h[c] + cmp[c] + psai15[c]	0.465963
rxn10231	PSSAI16	ser_L[c] + cdpdihdecg[c] -> h[c] + cmp[c] + psi16[c]	0.465963
rxn00251	PPCr	h2o[c] + co2[c] + pep[c] -> h[c] + pi[c] + oaa[c]	0.465723
rxn03397	URFGTT	2ombz[c] + amet[c] -> h[c] + 2ommb[c] + ahcys[c]	0.46515
rxn02186	KARA1	h[c] + nadph[c] + 2ahbut[c] <=> nadp[c] + 23dhmp[c]	0.464712
rxn00171	ACALD	nad[c] + coa[c] + acald[c] <=> h[c] + nadh[c] + accoa[c]	0.464679
rxn05170	MALTabc	h2o[c] + atp[c] + malt[e] -> h[c] + adp[c] + pi[c] + malt[c]	0.463838
rxn00131	AMPN	h2o[c] + amp[c] -> ade[c] + r5p[c]	0.463114
rxn01476	PGL	h2o[c] + 6pgl[c] -> h[c] + 6pgc[c]	0.462922
EX_cpd00182(e)	EX_adn(e)	adn[e] <=>	0.462811
rxn05318	ADNCNT3tc	h[e] + adn[e] -> h[c] + adn[c]	0.462811
rxn00837	GMPR	2 h[c] + nadph[c] + gmp[c] -> nh4[c] + nadp[c] + imp[c]	0.462756
rxn01621	RMPA	rml1p[c] <=> lald_L[c] + dhap[c]	0.462714
rxn08333	DHNAOT4	h[c] + dhna[c] + octdp[c] -> co2[c] + ppi[c] + 2dmmql8[c]	0.462622
rxn05740	GLCP3	pi[c] + glycogen[c] -> g1p[c]	0.462086
rxn00274	GLYAT	accoa[c] + gly[c] <=> coa[c] + 2aobut[c]	0.462021
rxn03175	PRMICI	prfp[c] <=> prlp[c]	0.461709
rxn08299	DAGK180	12dgr180[c] + atp[c] -> h[c] + adp[c] + pa180[c]	0.461049
rxn00952	AHSERL2	achms[c] + h2s[c] -> h[c] + ac[c] + hcys_L[c]	0.460768
rxn05957	SHSL2	h2s[c] + suchms[c] -> h[c] + succ[c] + hcys_L[c]	0.460768
rxn06078	AHSERL3	trdrd[c] + achms[c] + tsul[c] <=> h[c] + so3[c] + ac[c] + trdox[c] + hcys_L[c]	0.460768
rxn00322	LYSDC	h[c] + lys_L[c] -> 15dap[c] + co2[c]	0.460152
EX_cpd00076(e)	EX_sucr(e)	sucr[e] <=>	0.459831
rxn05655	SUCpts	pep[c] + sucr[e] -> pyr[c] + suc6p[c]	0.459831
EX_cpd01262(e)	EX_malttr(e)	malttr[e] <=>	0.459781
EX_cpd01329(e)	EX_malthx(e)	malthx[e] <=>	0.459781
rxn05608	MALTTRabc	h2o[c] + atp[c] + malttr[e] -> h[c] + adp[c] + pi[c] + malttr[c]	0.459781
rxn10174	MALTHXabc	h2o[c] + atp[c] + malthx[e] -> h[c] + adp[c] + pi[c] + malthx[c]	0.459781
rxn02834	PRATPP	h2o[c] + prbatp[c] -> h[c] + ppi[c] + prbamp[c]	0.459305
rxn02835	PRAMPC	h2o[c] + prbamp[c] -> prfp[c]	0.459305
rxn04674	PHYQS	amet[c] + dmphqno[c] <=> h[c] + ahcys[c] + phyQ[c]	0.459142
rxn01390	RMK2	atp[c] + xylu_L[c] <=> h[c] + adp[c] + xu1p_L[c]	0.45886
rxn02161	RMK	atp[c] + rml[c] -> h[c] + adp[c] + rml1p[c]	0.45886
rxn00789	ATPPRTr	atp[c] + prpp[c] -> ppi[c] + prbatp[c]	0.457668
rxn03135	IG3PS	gln_L[c] + prlp[c] -> h[c] + glu_L[c] + aicar[c] + eig3p[c]	0.457668
rxn02473	IGPDH	eig3p[c] -> h2o[c] + imacp[c]	0.457647
rxn05231	RNDR1	adp[c] + trdrd[c] -> h2o[c] + trdox[c] + dadp[c]	0.457637
rxn05233	RNDR2	trdrd[c] + gdp[c] -> h2o[c] + trdox[c] + dgdp[c]	0.457637
rxn06076	RNDR3r	trdrd[c] + cdp[c] -> h2o[c] + trdox[c] + dcdp[c]	0.457637
EX_cpd00220(e)	EX_ribflv(e)	ribflv[e] <=>	0.457476
rxn05039	PMDPHT	h2o[c] + 5aprbu[c] -> pi[c] + 4r5au[c]	0.457476
rxn05645	RIBFLVt2r	h[e] + ribflv[e] -> h[c] + ribflv[c]	0.457476
rxn07588	CPC6MT	2 amet[c] + codhpre6[c] -> h[c] + co2[c] + 2 ahcys[c] + copre8[c]	0.457122
rxn00863	HISTD	h2o[c] + 2 nad[c] + histd[c] -> 3 h[c] + 2 nadh[c] + his_L[c]	0.456974
rxn02159	HISTD	h2o[c] + 2 nad[c] + histd[c] -> 3 h[c] + 2 nadh[c] + his_L[c]	0.456974
EX_cpd15302(e)	EX_glycogenb(e)	NA	0.456652
rxn11702	SEPHCHS	h[c] + akg[c] + ichor[c] -> co2[c] + 2s5epchc[c]	0.456592
rxn08619	GLCTR2	udpg[c] + gagicolipa[c] -> h[c] + udp[c] + ggagicolipa[c]	0.456352
rxn01951	AMANK	atp[c] + acmana[c] -> h[c] + adp[c] + acmanap[c]	0.456266
rxn09202	PSD180	h[c] + ps180[c] -> co2[c] + pe180[c]	0.455168
rxn00881	MI1PP	h2o[c] + mi1p_D[c] -> pi[c] + inost[c]	0.45483
rxn00882	MI4PP	h2o[c] + mi4p_D[c] -> pi[c] + inost[c]	0.45483
rxn00883	MI3PP	h2o[c] + mi3p_D[c] -> pi[c] + inost[c]	0.45483
rxn09674	LYSt2r	h[e] + lys_L[e] <=> h[c] + lys_L[c]	0.454824
rxn02939	PERD	nad[c] + 4per[c] <=> h[c] + nadh[c] + ohpb[c]	0.453914
EX_cpd00130(e)	EX_mal_L(e)	mal_L[e] <=>	0.453224
EX_cpd00184(e)	EX_thymd(e)	thymd[e] <=>	0.453135
rxn10232	PSDI17	h[c] + psi17[c] -> co2[c] + pei17[c]	0.453017
rxn10233	PSDAI17	h[c] + psai17[c] -> co2[c] + peai17[c]	0.453017
rxn09264	SPMDAT1	accoa[c] + spmd[c] -> h[c] + coa[c] + N1aspmd[c]	0.452948
rxn09265	SPMDAT2	accoa[c] + spmd[c] -> h[c] + coa[c] + n8aspmd[c]	0.452948
rxn03194	ACHBPL	h[c] + pyr[c] + 2obut[c] -> co2[c] + 2ahbut[c]	0.452824
rxn00346	ASP1DC	h[c] + asp_L[c] -> co2[c] + ala_B[c]	0.452713
rxn00938	NNAM	h2o[c] + ncam[c] -> nh4[c] + nac[c]	0.451893
rxn01670	NTD5_a	h2o[c] + nmn[c] -> pi[c] + rnam[c]	0.451694
rxn00022	MALT	h2o[c] + malt[c] -> 2 glc_D[c]	0.451324
rxn00350	GGTA	h2o[c] + gthrd[c] -> glu_L[c] + cgly[c]	0.450747
rxn00830	IPDDI	ipdp[c] <=> dmpp[c]	0.450489
rxn09210	PSSA180	ser_L[c] + cdpdodecg[c] -> h[c] + cmp[c] + ps180[c]	0.450426
rxn02297	AOXSr	h[c] + ala_L[c] + pmcoa[c] <=> co2[c] + coa[c] + 8aonn[c]	0.449792
rxn00132	NTD7	h2o[c] + amp[c] -> pi[c] + adn[c]	0.44945
rxn00363	NTD4	h2o[c] + cmp[c] -> pi[c] + cytd[c]	0.44945
rxn00708	NTD2	h2o[c] + ump[c] -> pi[c] + uri[c]	0.44945
rxn00831	NTD11	h2o[c] + imp[c] -> pi[c] + ins[c]	0.44945
rxn00913	NTD9	h2o[c] + gmp[c] -> pi[c] + gsn[c]	0.44945
rxn01145	NTD5	h2o[c] + dtmp[c] -> pi[c] + thymd[c]	0.44945
rxn01218	NTD3	h2o[c] + dcmp[c] -> pi[c] + dcyt[c]	0.44945
rxn01445	NTD8	h2o[c] + dgmp[c] -> pi[c] + dgsn[c]	0.44945
rxn01507	NTD6	h2o[c] + damp[c] -> pi[c] + dad_2[c]	0.44945
rxn01961	NTD10	h2o[c] + xmp[c] -> pi[c] + xtsn[c]	0.44945
rxn02400	NT5C	h2o[c] + nicrnt[c] -> pi[c] + nicrns[c]	0.44945
rxn01019	OCBT	cbp[c] + orn[c] <=> h[c] + pi[c] + citr_L[c]	0.448491
rxn00726	ANS2	nh4[c] + chor[c] -> h2o[c] + h[c] + pyr[c] + anth[c]	0.448379
rxn00545	PFK	atp[c] + f6p[c] -> h[c] + adp[c] + fdp[c]	0.447579
rxn03004	GARFTi	10fthf[c] + gar[c] -> h[c] + thf[c] + fgam[c]	0.447483
rxn00947	FACOAL160	atp[c] + hdca[c] + coa[c] <=> amp[c] + ppi[c] + pmtcoa[c]	0.446219
rxn05247	FACOALI14	atp[c] + coa[c] + fa1[c] <=> amp[c] + ppi[c] + itdcoa[c]	0.446219
rxn05248	FACOALAI15	atp[c] + coa[c] + fa4[c] <=> amp[c] + ppi[c] + aipdcoa[c]	0.446219
rxn05249	FACOALI15	atp[c] + coa[c] + fa3[c] <=> amp[c] + ppi[c] + ipdcoa[c]	0.446219
rxn05250	FACOALI16	atp[c] + coa[c] + fa6[c] <=> amp[c] + ppi[c] + ihdcoa[c]	0.446219
rxn05251	FACOALAI17	atp[c] + coa[c] + fa12[c] <=> amp[c] + ppi[c] + aihpdcoa[c]	0.446219
rxn05252	FACOALI17	atp[c] + coa[c] + fa11[c] <=> amp[c] + ppi[c] + ihpdcoa[c]	0.446219
rxn05736	FACOAL140	atp[c] + ttdca[c] + coa[c] <=> amp[c] + ppi[c] + tdcoa[c]	0.446219
rxn09448	FACOAL181	atp[c] + ocdcea[c] + coa[c] <=> amp[c] + ppi[c] + odecoa[c]	0.446219
rxn09450	FACOAL161	atp[c] + hdcea[c] + coa[c] <=> amp[c] + ppi[c] + hdcoa[c]	0.446219
rxn03536	ADOCBIK	atp[c] + adocbi[c] -> h[c] + adp[c] + adocbip[c]	0.445663
rxn01133	MALTATr	accoa[c] + malt[c] <=> coa[c] + acmalt[c]	0.445407
rxn00347	ASPT	asp_L[c] -> nh4[c] + fum[c]	0.444836
rxn01791	PANTS	atp[c] + ala_B[c] + pant_R[c] -> h[c] + amp[c] + ppi[c] + pnto_R[c]	0.444767
rxn00213	GALU	h[c] + g1p[c] + utp[c] <=> ppi[c] + udpg[c]	0.444702
rxn12224	2OMPHH	o2[c] + 2omph[c] -> h2o[c] + 2ombz[c]	0.44433
rxn02320	HSTPTr	akg[c] + hisp[c] <=> glu_L[c] + imacp[c]	0.443596
rxn00365	CYTDK1	atp[c] + cytd[c] -> h[c] + adp[c] + cmp[c]	0.443423
rxn00709	URIK1	atp[c] + uri[c] -> h[c] + adp[c] + ump[c]	0.443423
rxn00713	URIK2	gtp[c] + uri[c] -> h[c] + ump[c] + gdp[c]	0.443423
rxn00715	URIK3	itp[c] + uri[c] -> h[c] + idp[c] + ump[c]	0.443423
EX_cpd00027(e)	EX_glc(e)	glc_D[e] <=>	0.443387
rxn02056	SHCHF	fe2[c] + scl[c] -> 3 h[c] + sheme[c]	0.443293
rxn08954	MOAT3C	ckdo[c] + phphhlipa[c] -> h[c] + cmp[c] + kphphhlipa[c]	0.443088
rxn03885	MNNH	mana[c] -> h2o[c] + 2ddglcn[c]	0.442954
rxn05618	MNt2	h[e] + mn2[e] -> h[c] + mn2[c]	0.442626
rxn00321	LYSAM	lys_L[c] <=> 36dahx[c]	0.442168
rxn04139	2OMMBOX	o2[c] + nadph[c] + 2ommb[c] -> h2o[c] + nadp[c] + ocmhmxbq[c]	0.442087
rxn00727	ANS	chor[c] + gln_L[c] -> h[c] + glu_L[c] + pyr[c] + anth[c]	0.441638
rxn01068	THRD	nad[c] + thr_L[c] -> h[c] + nadh[c] + 2aobut[c]	0.441203
rxn00898	DHAD1	23dhmb[c] -> h2o[c] + 3mob[c]	0.440452
rxn03437	DHAD2	23dhmp[c] -> h2o[c] + 3mop[c]	0.440452
rxn05671	XYLt	h[e] + xyl_D[e] -> h[c] + xyl_D[c]	0.440292
rxn06077	METSOXR1r	trdrd[c] + metsox_S_L[c] -> h2o[c] + trdox[c] + met_L[c]	0.438988
rxn01000	PPNDH	h[c] + pphn[c] -> h2o[c] + co2[c] + phpyr[c]	0.43867
rxn09449	FACOAL180	atp[c] + ocdca[c] + coa[c] <=> amp[c] + ppi[c] + stcoa[c]	0.438646
rxn00533	ACCOAC	atp[c] + hco3[c] + accoa[c] -> h[c] + adp[c] + pi[c] + malcoa[c]	0.438313
EX_cpd00637(e)	EX_met_D(e)	met_D[e] <=>	0.437933
EX_cpd11576(e)	EX_metsox_R_L(e)	metsox_R_L[e] <=>	0.437933
rxn05183	METDabc	h2o[c] + atp[c] + met_D[e] -> h[c] + adp[c] + pi[c] + met_D[c]	0.437933
rxn05614	METSOX2abc	h2o[c] + atp[c] + metsox_R_L[e] -> h[c] + adp[c] + pi[c] + metsox_R_L[c]	0.437933
rxn00966	CHRPL	chor[c] -> pyr[c] + 4hbz[c]	0.437829
rxn00912	MOHMT	h2o[c] + 3mob[c] + mlthf[c] -> thf[c] + 2dhp[c]	0.437748
rxn00368	CYTDK4	utp[c] + cytd[c] -> h[c] + udp[c] + cmp[c]	0.437453
rxn05163	PTRCabc	h2o[c] + atp[c] + ptrc[e] -> h[c] + adp[c] + pi[c] + ptrc[c]	0.437339
rxn01080	GUI1	glcur[c] <=> fruur[c]	0.4371
rxn01457	GUI2	galur[c] <=> tagur[c]	0.4371
rxn10226	PSSAI17	ser_L[c] + cdpdihpdecg[c] -> h[c] + cmp[c] + psi17[c]	0.436704
rxn10227	PSSAAI17	ser_L[c] + cdpdaihpdecg[c] -> h[c] + cmp[c] + psai17[c]	0.436704
rxn02312	AMAOTr	amet[c] + 8aonn[c] <=> amob[c] + dann[c]	0.436622
rxn03384	UPPDC2b	4 h[c] + HC01609[c] -> 4 co2[c] + cpppg1[c]	0.436533
rxn00159	ME1	nad[c] + mal_L[c] -> nadh[c] + co2[c] + pyr[c]	0.436451
EX_cpd00644(e)	EX_pnto_R(e)	pnto_R[e] <=>	0.434844
rxn10180	PNTOt4	na1[e] + pnto_R[e] -> na1[c] + pnto_R[c]	0.434419
rxn01343	PFK_3	atp[c] + s7p[c] <=> h[c] + adp[c] + s17bp[c]	0.434381
rxn00182	GLUDxi	h2o[c] + nad[c] + glu_L[c] -> nh4[c] + h[c] + nadh[c] + akg[c]	0.434112
rxn01615	LCARS	h[c] + nadh[c] + lald_L[c] <=> 12ppd_S[c] + nad[c]	0.433417
rxn00407	DCTPD2	h2o[c] + h[c] + ctp[c] -> nh4[c] + utp[c]	0.433103
rxn01672	DCTPD	h2o[c] + h[c] + dctp[c] -> nh4[c] + dutp[c]	0.433103
rxn04070	PDX5PSYN	3a2opp[c] + dxyl5p[c] -> 2 h2o[c] + h[c] + pi[c] + pdx5p[c]	0.432878
rxn00791	ANPRTr	anth[c] + prpp[c] -> ppi[c] + pran[c]	0.43287
rxn03910	MECDPS	2p4c2me[c] -> cmp[c] + 2mecdp[c]	0.432824
rxn05517	CD2t6r	h[e] + k[e] + cd2[c] <=> h[c] + k[c] + cd2[e]	0.432785
rxn05315	ZN2t4	h[e] + k[e] + zn2[c] <=> h[c] + k[c] + zn2[e]	0.432316
rxn01972	DAPDA	h2o[c] + n6all26d[c] <=> 26dap_LL[c] + ac[c]	0.431807
rxn00649	CYSS	acser[c] + h2s[c] -> h[c] + ac[c] + cys_L[c]	0.431653
rxn02774	SHCHD3	nad[c] + dscl[c] -> h[c] + nadh[c] + scl[c]	0.431338
rxn08713	HEPT4	adphep_LD[c] + gggagicolipa[c] -> h[c] + adp[c] + colipa[c]	0.431089
EX_cpd01030(e)	EX_salcn(e)	salcn[e] <=>	0.430848
EX_cpd03696(e)	EX_arbt(e)	arbt[e] <=>	0.430848
rxn05501	ARBTpts	pep[c] + arbt[e] -> pyr[c] + arbt6p[c]	0.430848
rxn05647	SALCpts	pep[c] + salcn[e] -> pyr[c] + salc6p[c]	0.430848
rxn05144	PLPS	ru5p_D[c] + gln_L[c] + g3p[c] -> 3 h2o[c] + h[c] + pi[c] + glu_L[c] + pydx5p[c]	0.430429
rxn01117	A5PISO	ru5p_D[c] <=> ara5p[c]	0.4302
rxn10168	Kabc	h2o[c] + atp[c] + k[e] -> h[c] + adp[c] + pi[c] + k[c]	0.42953
rxn02314	PFK_2	atp[c] + tag6p_D[c] -> h[c] + adp[c] + tagdp_D[c]	0.428578
EX_cpd00154(e)	EX_xyl_D(e)	xyl_D[e] <=>	0.428117
rxn05181	GLYBabc	h2o[c] + atp[c] + glyb[e] -> h[c] + adp[c] + pi[c] + glyb[c]	0.427675
rxn02287	UPP3MT2	2 amet[c] + uppg3[c] -> h[c] + 2 ahcys[c] + dscl[c]	0.427475
rxn05733	CYSS3r	acser[c] + trdrd[c] + tsul[c] <=> h[c] + so3[c] + ac[c] + trdox[c] + cys_L[c]	0.427199
rxn01300	HSK	atp[c] + hom_L[c] -> h[c] + adp[c] + phom[c]	0.42676
rxn01641	GLUFORT	glu_L[c] + 5forthf[c] <=> h[c] + thf[c] + forglu[c]	0.426516
rxn02288	UPPDC1r	4 h[c] + uppg3[c] -> 4 co2[c] + cpppg3[c]	0.426482
rxn00056	FERO	o2[c] + 4 h[c] + 4 fe2[c] -> 2 h2o[c] + 4 fe3[c]	0.426213
rxn09142	PLIPA1G180	h2o[c] + pg180[c] -> h[c] + ocdca[c] + 2agpg180[c]	0.425803
rxn00438	TMPKr	atp[c] + thmmp[c] <=> adp[c] + thmpp[c]	0.425519
rxn05040	DB4PS	ru5p_D[c] -> h[c] + for[c] + db4p[c]	0.425391
EX_cpd00307(e)	EX_csn(e)	csn[e] <=>	0.424922
rxn05527	CSNt6	h[e] + csn[e] -> h[c] + csn[c]	0.424922
rxn03075	HETZK	atp[c] + 4mhetz[c] -> h[c] + adp[c] + 4mpetz[c]	0.424303
EX_cpd00118(e)	EX_ptrc(e)	ptrc[e] <=>	0.424162
rxn02303	CPPPGOr	o2[c] + 2 h[c] + cpppg3[c] -> 2 h2o[c] + 2 co2[c] + pppg9[c]	0.423298
rxn01029	AGMD	h2o[c] + agm[c] -> nh4[c] + ncptrc[c]	0.422884
rxn00559	MAN6PI	man6p[c] <=> f6p[c]	0.422256
rxn03086	ACEDIPIT	akg[c] + n6all26d[c] <=> glu_L[c] + acamoxm[c]	0.422124
rxn00784	DRPAr	2dr5p[c] <=> acald[c] + g3p[c]	0.422108
rxn00300	GTPCII	3 h2o[c] + gtp[c] -> 2 h[c] + ppi[c] + for[c] + 25dhpp[c]	0.42175
rxn01871	PDHbr	adhlam[c] + coa[c] <=> dhlam[c] + accoa[c]	0.421417
rxn00606	TRE6PH	h2o[c] + tre6p[c] -> glc_D[c] + g6p[c]	0.421305
rxn05221	PROt4r	na1[e] + pro_L[e] <=> na1[c] + pro_L[c]	0.421014
rxn05297	GLUt2r	h[e] + glu_L[e] <=> h[c] + glu_L[c]	0.42101
rxn00470	ORNDC	h[c] + orn[c] -> co2[c] + ptrc[c]	0.420998
rxn01368	CYTD	h2o[c] + h[c] + cytd[c] -> nh4[c] + uri[c]	0.420111
rxn00209	PDX5PO	o2[c] + pdx5p[c] -> h2o2[c] + pydx5p[c]	0.419391
rxn00640	MAN1PT2r	h[c] + gdp[c] + man1p[c] <=> pi[c] + gdpmann[c]	0.418806
rxn01199	XYLKr	atp[c] + xylu_D[c] <=> h[c] + adp[c] + xu5p_D[c]	0.41861
rxn03080	RBFSa	db4p[c] + 4r5au[c] -> 2 h2o[c] + pi[c] + dmlz[c]	0.417805
EX_cpd00013(e)	EX_nh4(e)	nh4[e] <=>	0.417782
rxn05466	NH4tb	nh4[e] <=> nh4[c]	0.417782
rxn05244	ILEt2r	h[e] + ile_L[e] <=> h[c] + ile_L[c]	0.417374
rxn05669	VALt2r	h[e] + val_L[e] <=> h[c] + val_L[c]	0.417374
rxn01775	MANAO	nad[c] + mana[c] <=> h[c] + nadh[c] + fruur[c]	0.416335
rxn00369	CYTDK2	gtp[c] + cytd[c] -> h[c] + gdp[c] + cmp[c]	0.416233
rxn09225	RHAT1	dtdprmn[c] + kphphhlipa[c] -> h[c] + dtdp[c] + icolipa[c]	0.415626
rxn00161	ME2	nadp[c] + mal_L[c] -> co2[c] + nadph[c] + pyr[c]	0.414848
rxn02277	DBTS	atp[c] + co2[c] + dann[c] -> 3 h[c] + adp[c] + pi[c] + dtbt[c]	0.414494
rxn00262	ASPO1	h2o[c] + o2[c] + asp_L[c] -> h2o2[c] + nh4[c] + oaa[c]	0.414485
rxn00338	ASPO6	o2[c] + asp_L[c] -> h2o2[c] + h[c] + iasp[c]	0.414485
rxn01851	ABUTD	h2o[c] + nad[c] + 4abutn[c] -> 2 h[c] + nadh[c] + 4abut[c]	0.414194
rxn00361	ADSK	atp[c] + aps[c] -> h[c] + adp[c] + paps[c]	0.414114
rxn00048	RBFSb	2 dmlz[c] -> ribflv[c] + 4r5au[c]	0.414073
rxn01114	RBK_D	atp[c] + rbl_D[c] -> h[c] + adp[c] + ru5p_D[c]	0.413955
rxn00328	DDPGA	4h2oglt[c] <=> pyr[c] + glx[c]	0.413779
rxn03884	EDA_R	2ddg6p[c] <=> pyr[c] + g3p[c]	0.413779
rxn01292	ARAI	arab_L[c] <=> rbl_L[c]	0.413715
rxn00817	GALS3	h2o[c] + melib[c] -> glc_D[c] + gal[c]	0.413077
rxn00818	RAFGH	h2o[c] + raffin[c] <=> gal[c] + sucr[c]	0.413077
rxn02596	STYSGH	h2o[c] + stys[c] <=> gal[c] + raffin[c]	0.413077
rxn03838	MANIA	NA	0.413077
rxn00248	MDH	nad[c] + mal_L[c] <=> h[c] + nadh[c] + oaa[c]	0.412983
rxn10334	CLPNS160	2 pg160[c] <=> glyc[c] + clpn160[c]	0.412599
rxn10335	CLPNS140	2 pg140[c] <=> glyc[c] + clpn140[c]	0.412599
rxn10339	CLPNSI14	2 pgi14[c] <=> glyc[c] + clpni14[c]	0.412599
rxn10340	CLPNSI15	2 pgi15[c] <=> glyc[c] + clpni15[c]	0.412599
rxn10341	CLPNSAI15	2 pgai15[c] <=> glyc[c] + clpnai15[c]	0.412599
rxn10342	CLPNSI16	2 pgi16[c] <=> glyc[c] + clpni16[c]	0.412599
rxn05173	ARBabc	h2o[c] + atp[c] + arab_L[e] -> h[c] + adp[c] + pi[c] + arab_L[c]	0.412573
EX_cpd08305(e)	EX_ctbt(e)	ctbt[e] <=>	0.412051
EX_cpd08306(e)	EX_gbbtn(e)	gbbtn[e] <=>	0.412051
rxn05192	CTBTabc	h2o[c] + atp[c] + ctbt[e] -> h[c] + adp[c] + pi[c] + ctbt[c]	0.412051
rxn05193	GBBTNabc	h2o[c] + atp[c] + gbbtn[e] -> h[c] + adp[c] + pi[c] + gbbtn[c]	0.412051
rxn05504	ARSENBabc	h2o[c] + atp[c] + arsenb[e] -> h[c] + adp[c] + pi[c] + arsenb[c]	0.412051
rxn05165	PROabc	h2o[c] + atp[c] + pro_L[e] -> h[c] + adp[c] + pi[c] + pro_L[c]	0.411972
rxn00853	NCPTRCA	h2o[c] + 2 h[c] + ncptrc[c] -> nh4[c] + co2[c] + ptrc[c]	0.411967
rxn07438	rxn07438	NA	0.411628
rxn00799	FUM	h2o[c] + fum[c] <=> mal_L[c]	0.411413
EX_cpd00540(e)	EX_glyb(e)	glyb[e] <=>	0.411003
EX_cpd00092(e)	EX_ura(e)	ura[e] <=>	0.41091
rxn05197	URAt2r	h[e] + ura[e] <=> h[c] + ura[c]	0.41091
rxn05939	OOR2r	co2[c] + succoa[c] + fdxrd[c] <=> h[c] + akg[c] + coa[c] + fdxox[c]	0.410723
rxn05301	TYRt2r	h[e] + tyr_L[e] <=> h[c] + tyr_L[c]	0.410089
rxn00816	LACZ	h2o[c] + lcts[c] -> glc_D[c] + gal[c]	0.410043
rxn01313	DHPR	h[c] + nadh[c] + dhbpt[c] -> nad[c] + thbpt[c]	0.410004
EX_cpd00158(e)	EX_cellb(e)	cellb[e] <=>	0.409997
rxn05518	CELBpts	pep[c] + cellb[e] -> pyr[c] + 6pgg[c]	0.409997
rxn00602	MMM2r	succoa[c] <=> mmcoa_R[c]	0.409529
rxn05514	CAt4i	h[e] + ca2[c] <=> h[c] + ca2[e]	0.409441
rxn05243	LEUt2r	h[e] + leu_L[e] <=> h[c] + leu_L[c]	0.408962
EX_cpd00164(e)	EX_glcur(e)	glcur[e] <=>	0.408814
EX_cpd00280(e)	EX_galur(e)	galur[e] <=>	0.408814
rxn05574	GLCURt2r	h[e] + glcur[e] <=> h[c] + glcur[c]	0.408814
rxn05673	GALURt2r	h[c] + galur[c] <=> h[e] + galur[e]	0.408814
rxn00509	SSALyr	h2o[c] + nadp[c] + sucsal[c] -> 2 h[c] + nadph[c] + succ[c]	0.408781
rxn00743	ALKP	h2o[c] + dhap[c] -> pi[c] + dha[c]	0.408762
rxn02166	4NTPPH2	NA	0.408762
EX_cpd03847(e)	EX_ttdca(e)	ttdca[e] <=>	0.407724
rxn10163	TTDCAt2	h[e] + ttdca[e] -> h[c] + ttdca[c]	0.407724
EX_cpd00060(e)	EX_met_L(e)	met_L[e] <=>	0.40744
rxn05219	METabc	h2o[c] + atp[c] + met_L[e] -> h[c] + adp[c] + pi[c] + met_L[c]	0.40744
rxn01123	DDGLKr	atp[c] + 2ddglcn[c] <=> h[c] + adp[c] + 2ddg6p[c]	0.407234
rxn01314	r0398	h[c] + nadph[c] + dhbpt[c] -> nadp[c] + thbpt[c]	0.407158
rxn01763	RBK_L1	atp[c] + rbl_L[c] -> h[c] + adp[c] + ru5p_L[c]	0.406699
EX_cpd00065(e)	EX_trp_L(e)	trp_L[e] <=>	0.406628
rxn05663	TRPt2r	h[e] + trp_L[e] <=> h[c] + trp_L[c]	0.406628
rxn02342	LPAMS	lpam[c] + hethmpp[c] <=> thmpp[c] + adhlam[c]	0.406269
EX_cpd00069(e)	EX_tyr_L(e)	tyr_L[e] <=>	0.405956
rxn10205	G3PATI17	ihpdcoa[c] + glyc3p[c] -> coa[c] + 1ihpdecg3p[c]	0.40579
rxn10206	G3PATAI17	aihpdcoa[c] + glyc3p[c] -> coa[c] + 1aihpdecg3p[c]	0.40579
EX_cpd01080(e)	EX_ocdca(e)	ocdca[e] <=>	0.405701
rxn10161	OCDCAt2	h[e] + ocdca[e] -> h[c] + ocdca[c]	0.405701
rxn02177	ICHORT	h2o[c] + ichor[c] -> pyr[c] + 23ddhb[c]	0.405524
rxn07584	RE1944C	atp[c] + lipoate[c] <=> ppi[c] + CE5656[c]	0.405142
EX_cpd00309(e)	EX_xan[e]	xan[e] <=>	0.404894
rxn05202	XANt2r	h[e] + xan[e] <=> h[c] + xan[c]	0.404894
rxn03891	HEXTT	ipdp[c] + hexdp[c] -> ppi[c] + hepdp[c]	0.404867
rxn00714	UP4GH	h2o[c] + up4g[c] <=> 2 h[c] + ump[c] + utp[c]	0.404644
rxn00242	PPGPPDP	h2o[c] + ppgpp[c] -> ppi[c] + gdp[c]	0.404526
EX_cpd00041(e)	EX_asp_L(e)	asp_L[e] <=>	0.404285
rxn00065	ADNCYC	atp[c] -> ppi[c] + camp[c]	0.404059
EX_cpd11593(e)	EX_alaasp(e)	alaasp[e] <=>	0.404047
rxn05533	ALAASPabc	h2o[c] + atp[c] + alaasp[e] -> h[c] + adp[c] + pi[c] + alaasp[c]	0.404047
rxn02507	IGPS	h[c] + 2cpr5p[c] -> h2o[c] + co2[c] + 3ig3p[c]	0.403736
rxn01987	DRBKr	h[c] + adp[c] + 2dr5p[c] <=> atp[c] + drib[c]	0.403251
EX_cpd11580(e)	EX_glygln(e)	glygln[e] <=>	0.403003
EX_cpd11587(e)	EX_alagln(e)	alagln[e] <=>	0.403003
EX_cpd11592(e)	EX_glyglu(e)	glyglu[e] <=>	0.403003
EX_cpd15603(e)	EX_cgly(e)	cgly[e] <=>	0.403003
EX_cpd15604(e)	EX_glyleu(e)	glyleu[e] <=>	0.403003
EX_cpd15605(e)	EX_glyphe(e)	glyphe[e] <=>	0.403003
EX_cpd15606(e)	EX_glytyr(e)	glytyr[e] <=>	0.403003
rxn05534	GLYGLUabc	h2o[c] + atp[c] + glyglu[e] -> h[c] + adp[c] + pi[c] + glyglu[c]	0.403003
rxn05540	ALAGLNabc	h2o[c] + atp[c] + alagln[e] -> h[c] + adp[c] + pi[c] + alagln[c]	0.403003
rxn05547	GLYGLNabc	h2o[c] + atp[c] + glygln[e] -> h[c] + adp[c] + pi[c] + glygln[c]	0.403003
rxn12848	CGLYabc	h2o[c] + atp[c] + cgly[e] -> h[c] + adp[c] + pi[c] + cgly[c]	0.403003
rxn12849	GLYLEUPEPT1tc	h[e] + glyleu[e] -> h[c] + glyleu[c]	0.403003
rxn12850	GLYPHEabc	h2o[c] + atp[c] + glyphe[e] -> h[c] + adp[c] + pi[c] + glyphe[c]	0.403003
rxn12851	GLYTYRabc	h2o[c] + atp[c] + glytyr[e] -> h[c] + adp[c] + pi[c] + glytyr[c]	0.403003
rxn01506	AMANAPEr	acmanap[c] <=> acgam6p[c]	0.40268
EX_cpd00396(e)	EX_rmn(e)	rmn[e] <=>	0.402638
rxn05646	RMNt2	h[e] + rmn[e] -> h[c] + rmn[c]	0.402638
rxn02085	URCN	h2o[c] + urcan[c] -> 4izp[c]	0.402621
EX_cpd01171(e)	EX_galt(e)	galt[e] <=>	0.402421
rxn05567	GALTpts	pep[c] + galt[e] -> pyr[c] + galt1p[c]	0.402421
rxn00577	GLCTR4r	h2o[c] + sucr[c] -> glc_D[c] + fru[c]	0.402257
EX_cpd11585(e)	EX_alagly(e)	alagly[e] <=>	0.400763
rxn05542	ALAGLYabc	h2o[c] + atp[c] + alagly[e] -> h[c] + adp[c] + pi[c] + alagly[c]	0.400763
rxn00146	D_LACD	lac_D[c] + 2 ficytC[c] -> 2 h[c] + pyr[c] + 2 focytC[c]	0.400689
rxn00500	LDH_D	nad[c] + lac_D[c] <=> h[c] + nadh[c] + pyr[c]	0.400689
rxn08783	LDH_D2	lac_D[c] + q8[c] -> pyr[c] + q8h2[c]	0.400689
rxn10113	CYTBD	0.5 o2[c] + 2 h[c] + q8h2[c] -> h2o[c] + 2 h[e] + q8[c]	0.400464
rxn00379	SADT	h[c] + atp[c] + so4[c] -> ppi[c] + aps[c]	0.400092
rxn02113	ACLDC	h[c] + alac_S[c] -> co2[c] + actn_R[c]	0.399372
rxn01256	CHORM	chor[c] -> pphn[c]	0.399329
rxn00772	RBK	atp[c] + rib_D[c] -> h[c] + adp[c] + r5p[c]	0.399192
EX_cpd11589(e)	EX_glyasp(e)	glyasp[e] <=>	0.399017
rxn05537	GLYASPabc	h2o[c] + atp[c] + glyasp[e] -> h[c] + adp[c] + pi[c] + glyasp[c]	0.399017
EX_cpd11581(e)	EX_glyasn(e)	glyasn[e] <=>	0.398661
rxn05546	GLYASNabc	h2o[c] + atp[c] + glyasn[e] -> h[c] + adp[c] + pi[c] + glyasn[c]	0.398661
rxn01923	ACOADH2	o2[c] + 2 ibcoa[c] -> 2 h2o[c] + 2 2mp2coa[c]	0.398618
rxn01322	ACNMLr	acnam[c] <=> pyr[c] + acmana[c]	0.398137
rxn00547	HEX7	atp[c] + fru[c] -> h[c] + adp[c] + f6p[c]	0.39779
rxn05161	LEUabc	h2o[c] + atp[c] + leu_L[e] -> h[c] + adp[c] + pi[c] + leu_L[c]	0.397739
rxn05162	GALabc	h2o[c] + atp[c] + gal[e] -> h[c] + adp[c] + pi[c] + gal[c]	0.397698
rxn09135	PLIPA1E180rev	h2o[c] + pe180[c] -> h[c] + 2agpe180[c] + ocdca[c]	0.397451
rxn10194	rxn10194	NA	0.397404
rxn10195	rxn10195	NA	0.397404
rxn10196	rxn10196	NA	0.397404
EX_cpd11588(e)	EX_glypro(e)	glypro[e] <=>	0.397188
rxn05538	GLYPROabc	h2o[c] + atp[c] + glypro[e] -> h[c] + adp[c] + pi[c] + glypro[c]	0.397188
EX_cpd01914(e)	EX_metsox_S_L(e)	metsox_S_L[e] <=>	0.397171
rxn05613	METSOX1abc	h2o[c] + atp[c] + metsox_S_L[e] -> h[c] + adp[c] + pi[c] + metsox_S_L[c]	0.397171
rxn01642	IZPN	h2o[c] + 4izp[c] -> h[c] + forglu[c]	0.397088
rxn03841	ADCL	4adcho[c] -> h[c] + pyr[c] + 4abz[c]	0.39691
rxn03394	NOPHMO	o2[c] + h[c] + nadph[c] + 2oph[c] -> h2o[c] + nadp[c] + 2ohph[c]	0.396841
EX_cpd00039(e)	EX_lys_L(e)	lys_L[e] <=>	0.396476
rxn09123	PLIPA1A120	h2o[c] + pa120[c] -> 2ddecg3p[c] + ddca[c]	0.39647
rxn09124	PLIPA1A140	h2o[c] + pa140[c] -> 2tdecg3p[c] + ttdca[c]	0.39647
rxn09125	PLIPA1A141	h2o[c] + pa141[c] -> 2tdec7eg3p[c] + ttdcea[c]	0.39647
rxn09126	PLIPA1A160	h2o[c] + pa160[c] -> 2hdecg3p[c] + hdca[c]	0.39647
rxn09127	PLIPA1A161	h2o[c] + pa161[c] -> 2hdec9eg3p[c] + hdcea[c]	0.39647
rxn09128	PLIPA1A180	h2o[c] + pa180[c] -> 2odecg3p[c] + ocdca[c]	0.39647
rxn09129	PLIPA1A181	h2o[c] + pa181[c] -> 2odec11eg3p[c] + ocdcea[c]	0.39647
rxn09130	PLIPA1E120	h2o[c] + pe120[c] -> h[c] + 2agpe120[c] + ddca[c]	0.39647
rxn09131	PLIPA1E140	h2o[c] + pe140[c] -> h[c] + 2agpe140[c] + ttdca[c]	0.39647
rxn09132	PLIPA1E141	h2o[c] + pe141[c] -> h[c] + 2agpe141[c] + ttdcea[c]	0.39647
rxn09133	PLIPA1E160	h2o[c] + pe160[c] -> h[c] + 2agpe160[c] + hdca[c]	0.39647
rxn09134	PLIPA1E161	h2o[c] + pe161[c] -> h[c] + 2agpe161[c] + hdcea[c]	0.39647
rxn09136	PLIPA1E181	h2o[c] + pe181[c] -> h[c] + 2agpe181[c] + ocdcea[c]	0.39647
rxn09137	PLIPA1G120	h2o[c] + pg120[c] -> h[c] + ddca[c] + 2agpg120[c]	0.39647
rxn09138	PLIPA1G140	h2o[c] + pg140[c] -> h[c] + ttdca[c] + 2agpg140[c]	0.39647
rxn09139	PLIPA1G141	h2o[c] + pg141[c] -> h[c] + ttdcea[c] + 2agpg141[c]	0.39647
rxn09140	PLIPA1G160	h2o[c] + pg160[c] -> h[c] + hdca[c] + 2agpg160[c]	0.39647
rxn09141	PLIPA1G161	h2o[c] + pg161[c] -> h[c] + hdcea[c] + 2agpg161[c]	0.39647
rxn09143	PLIPA1G181	h2o[c] + pg181[c] -> h[c] + ocdcea[c] + 2agpg181[c]	0.39647
rxn09144	PLIPA2A120	h2o[c] + pa120[c] -> h[c] + ddca[c] + 1ddecg3p[c]	0.39647
rxn09145	PLIPA2A140	h2o[c] + pa140[c] -> h[c] + ttdca[c] + 1tdecg3p[c]	0.39647
rxn09146	PLIPA2A141	h2o[c] + pa141[c] -> h[c] + ttdcea[c] + 1tdec7eg3p[c]	0.39647
rxn09147	PLIPA2A160	h2o[c] + pa160[c] -> h[c] + hdca[c] + 1hdecg3p[c]	0.39647
rxn09148	PLIPA2A161	h2o[c] + pa161[c] -> h[c] + hdcea[c] + 1hdec9eg3p[c]	0.39647
rxn09149	PLIPA2A180	h2o[c] + pa180[c] -> h[c] + ocdca[c] + 1odecg3p[c]	0.39647
rxn09150	PLIPA2A181	h2o[c] + pa181[c] -> h[c] + ocdcea[c] + 1odec11eg3p[c]	0.39647
rxn09151	PLIPA2E120	h2o[c] + pe120[c] -> h[c] + ddca[c] + 1agpe120[c]	0.39647
rxn09152	PLIPA2E140	h2o[c] + pe140[c] -> h[c] + ttdca[c] + 1agpe140[c]	0.39647
rxn09153	PLIPA2E141	h2o[c] + pe141[c] -> h[c] + ttdcea[c] + 1agpe141[c]	0.39647
rxn09154	PLIPA2E160	h2o[c] + pe160[c] -> h[c] + hdca[c] + 1agpe160[c]	0.39647
rxn09155	PLIPA2E161	h2o[c] + pe161[c] -> h[c] + hdcea[c] + 1agpe161[c]	0.39647
rxn09156	PLIPA2E180	h2o[c] + pe180[c] -> h[c] + ocdca[c] + 1agpe180[c]	0.39647
rxn09157	PLIPA2E181	h2o[c] + pe181[c] -> h[c] + ocdcea[c] + 1agpe181[c]	0.39647
rxn09158	PLIPA2G120	h2o[c] + pg120[c] -> h[c] + ddca[c] + 1agpg120[c]	0.39647
rxn09159	PLIPA2G140	h2o[c] + pg140[c] -> h[c] + ttdca[c] + 1agpg140[c]	0.39647
rxn09160	PLIPA2G141	h2o[c] + pg141[c] -> h[c] + ttdcea[c] + 1agpg141[c]	0.39647
rxn09161	PLIPA2G160	h2o[c] + pg160[c] -> h[c] + hdca[c] + 1agpg160[c]	0.39647
rxn09162	PLIPA2G161	h2o[c] + pg161[c] -> h[c] + hdcea[c] + 1agpg161[c]	0.39647
rxn09164	PLIPA2G181	h2o[c] + pg181[c] -> h[c] + ocdcea[c] + 1agpg181[c]	0.39647
rxn00102	H2CO3D	h2o[c] + co2[c] <=> h[c] + hco3[c]	0.396301
EX_cpd11586(e)	EX_alaglu(e)	alaglu[e] <=>	0.396205
rxn05541	ALAGLUabc	h2o[c] + atp[c] + alaglu[e] -> h[c] + adp[c] + pi[c] + alaglu[c]	0.396205
rxn12008	HETT	ipdp[c] + hepdp[c] -> ppi[c] + octdp[c]	0.396029
rxn05605	MALt2r	h[e] + mal_L[e] -> h[c] + mal_L[c]	0.395831
rxn00208	PYAM5POr	h2o[c] + o2[c] + pyam5p[c] -> h2o2[c] + nh4[c] + pydx5p[c]	0.395717
EX_cpd00098(e)	EX_chol(e)	chol[e] <=>	0.394207
rxn01452	PHPB2	h[c] + nadph[c] + aacoa[c] <=> nadp[c] + 3hbcoa[c]	0.394151
rxn10447	CA2abc	h2o[c] + atp[c] + ca2[e] -> h[c] + adp[c] + pi[c] + ca2[c]	0.394007
rxn02988	QULNSr	dhap[c] + iasp[c] -> 2 h2o[c] + pi[c] + quln[c]	0.393702
EX_cpd00311(e)	EX_gsn(e)	gsn[e] <=>	0.393446
rxn05204	GSNt2r	h[e] + gsn[e] <=> h[c] + gsn[c]	0.393446
rxn09167	POX	h2o[c] + pyr[c] + q8[c] -> co2[c] + ac[c] + q8h2[c]	0.393417
EX_cpd00104(e)	EX_btn(e)	btn[e] <=>	0.393308
rxn05223	BTNabc	h2o[c] + atp[c] + btn[e] -> h[c] + adp[c] + pi[c] + btn[c]	0.393308
rxn08040	ACGAMT	uacgam[c] + udcpp[c] -> ump[c] + unaga[c]	0.39305
rxn10309	TECA5S180	24 uacgam[c] + sttca1[c] <=> 24 h[c] + 24 udp[c] + sttcaacgam[c]	0.39305
rxn10310	TECA5SI17	24 uacgam[c] + i17tca1[c] <=> 24 h[c] + 24 udp[c] + i17tcaacgam[c]	0.39305
rxn10311	TECA5SAI17	24 uacgam[c] + ai17tca1[c] <=> 24 h[c] + 24 udp[c] + ai17tcaacgam[c]	0.39305
rxn03537	ACBIPGT	h[c] + adocbip[c] + gtp[c] -> ppi[c] + agdpcbi[c]	0.392885
rxn00184	GLUDy	h2o[c] + nadp[c] + glu_L[c] <=> nh4[c] + h[c] + nadph[c] + akg[c]	0.392853
rxn00114	CBMKr	nh4[c] + atp[c] + co2[c] -> 2 h[c] + adp[c] + cbp[c]	0.391786
rxn05168	VALabc	h2o[c] + atp[c] + val_L[e] -> h[c] + adp[c] + pi[c] + val_L[c]	0.391489
rxn05179	ILEabc	h2o[c] + atp[c] + ile_L[e] -> h[c] + adp[c] + pi[c] + ile_L[c]	0.391489
rxn10307	TECA5S160	24 uacgam[c] + palmtca1[c] <=> 24 h[c] + 24 udp[c] + palmtcaacgam[c]	0.391416
rxn10308	TECA5S140	24 uacgam[c] + myrstca1[c] <=> 24 h[c] + 24 udp[c] + myrstcaacgam[c]	0.391416
rxn10312	TECA5SI14	24 uacgam[c] + i14tca1[c] <=> 24 h[c] + 24 udp[c] + i14tcaacgam[c]	0.391416
rxn10313	TECA5SI15	24 uacgam[c] + i15tca1[c] <=> 24 h[c] + 24 udp[c] + i15tcaacgam[c]	0.391416
rxn10314	TECA5SAI15	24 uacgam[c] + ai15tca1[c] <=> 24 h[c] + 24 udp[c] + ai15tcaacgam[c]	0.391416
rxn10315	TECA5SI16	24 uacgam[c] + i16tca1[c] <=> 24 h[c] + 24 udp[c] + i16tcaacgam[c]	0.391416
rxn00351	GTHS	atp[c] + gly[c] + glucys[c] -> h[c] + adp[c] + pi[c] + gthrd[c]	0.390667
rxn03030	APAT	h2o[c] + thdp[c] + accoa[c] <=> coa[c] + acamoxm[c]	0.389789
rxn00020	BGLAr	h2o[c] + cellb[c] -> 2 glc_D[c]	0.389521
rxn09163	PLIPA2G180	h2o[c] + pg180[c] -> h[c] + ocdca[c] + 1agpg180[c]	0.389246
rxn03393	OPHBDC	h[c] + 3ophb[c] -> co2[c] + 2oph[c]	0.38858
rxn00016	AHEXASE3	h2o[c] + chtbs[c] <=> 2 acgam[c]	0.387671
rxn01257	ADCS	chor[c] + gln_L[c] -> glu_L[c] + 4adcho[c]	0.387643
EX_cpd11583(e)	EX_alaleu(e)	alaleu[e] <=>	0.38741
rxn05544	ALALEUabc	h2o[c] + atp[c] + alaleu[e] -> h[c] + adp[c] + pi[c] + alaleu[c]	0.38741
rxn00355	GALT	h[c] + utp[c] + gal1p[c] <=> ppi[c] + udpgal[c]	0.387327
rxn02897	NNDMBRT	nicrnt[c] + dmbzid[c] -> h[c] + nac[c] + 5prdmbz[c]	0.387148
rxn00691	FTHFD	10fthf[c] + h2o[c] -> h[c] + thf[c] + for[c]	0.386603
rxn10120	NO3R1	2 h[c] + q8h2[c] + no3[c] -> h2o[c] + 2 h[e] + q8[c] + no2[c]	0.386356
rxn10122	NADH6	4.5 h[c] + nadh[c] + q8[c] -> nad[c] + 3.5 h[e] + q8h2[c]	0.386347
rxn05625	NO2t2r	h[e] + no2[e] <=> h[c] + no2[c]	0.386314
EX_cpd00075(e)	EX_no2(e)	no2[e] <=>	0.385664
rxn10265	PGPPI17	h2o[c] + pgpi17[c] -> pi[c] + pgi17[c]	0.385584
rxn10266	PGPPAI17	h2o[c] + pgpai17[c] -> pi[c] + pgai17[c]	0.385584
rxn00278	ALAD_R	h2o[c] + nad[c] + ala_L[c] <=> nh4[c] + h[c] + nadh[c] + pyr[c]	0.385455
EX_cpd00107(e)	EX_leu_L(e)	leu_L[e] <=>	0.385385
EX_cpd00023(e)	EX_glu_L(e)	glu_L[e] <=>	0.385375
rxn01648	PYNP1r	csn[c] + r1p[c] -> pi[c] + cytd[c]	0.385076
EX_cpd01092(e)	EX_alltn(e)	alltn[e] <=>	0.384995
rxn05682	ALLTNt2r	h[e] + alltn[e] <=> h[c] + alltn[c]	0.384995
rxn05147	GLCabc	h2o[c] + atp[c] + glc_D[e] -> h[c] + adp[c] + pi[c] + glc_D[c]	0.384816
rxn00672	MMCD	h[c] + mmcoa_S[c] -> co2[c] + ppcoa[c]	0.383157
rxn10121	NO3R2	2 h[c] + mql8[c] + no3[c] -> h2o[c] + 2 h[e] + mqn8[c] + no2[c]	0.383089
rxn00194	GLUDC	h[c] + glu_L[c] -> co2[c] + 4abut[c]	0.382963
EX_cpd00156(e)	EX_val_L(e)	val_L[e] <=>	0.382357
EX_cpd00322(e)	EX_ile_L(e)	ile_L[e] <=>	0.382357
EX_cpd11597(e)	EX_arsenb(e)	arsenb[e] <=>	0.382129
rxn00183	PUTA3	h2o[c] + nad[c] + glu5sa[c] -> 2 h[c] + nadh[c] + glu_L[c]	0.381791
rxn00503	P5CD	2 h2o[c] + nad[c] + 1pyr5c[c] -> h[c] + nadh[c] + glu_L[c]	0.381791
rxn00742	CYSTGL	h2o[c] + cyst_L[c] -> nh4[c] + 2obut[c] + cys_L[c]	0.38176
rxn08583	GALT1	udpg[c] + gicolipa[c] -> h[c] + udp[c] + gagicolipa[c]	0.381138
rxn02508	PRAI	pran[c] <=> 2cpr5p[c]	0.380542
rxn00758	GPDDA1	h2o[c] + g3pc[c] -> h[c] + chol[c] + glyc3p[c]	0.38047
rxn01073	GPDDA2	h2o[c] + g3pe[c] -> h[c] + etha[c] + glyc3p[c]	0.38047
rxn08669	GPDDA4	h2o[c] + g3pg[c] -> h[c] + glyc[c] + glyc3p[c]	0.38047
rxn00143	AHCYSNS_r	h2o[c] + ahcys[c] <=> ade[c] + rhcys[c]	0.379815
rxn01021	MTAN	h2o[c] + 5mta[c] -> ade[c] + 5mtr[c]	0.379815
rxn00616	G3PD8	fad[c] + glyc3p[c] <=> fadh2[c] + dhap[c]	0.379182
rxn08556	G3PD5	q8[c] + glyc3p[c] -> dhap[c] + q8h2[c]	0.379182
rxn08557	G3PD6	mqn8[c] + glyc3p[c] -> dhap[c] + mql8[c]	0.379182
rxn08558	G3PD7	2dmmq8[c] + glyc3p[c] -> dhap[c] + 2dmmql8[c]	0.379182
EX_cpd11582(e)	EX_alathr(e)	alathr[e] <=>	0.379137
rxn05545	ALATHRabc	h2o[c] + atp[c] + alathr[e] -> h[c] + adp[c] + pi[c] + alathr[c]	0.379137
rxn00787	TGBPA	tagdp_D[c] <=> dhap[c] + g3p[c]	0.379122
rxn00526	L_ARONR	nadp[c] + Largn[c] <=> co2[c] + nadph[c] + tyr_L[c]	0.379096
rxn01132	MLTP4	pi[c] + malt[c] <=> glc_D[c] + g1p_B[c]	0.378719
rxn01966	TREGLUDR2	pi[c] + tre[c] <=> glc_D[c] + g1p[c]	0.378719
rxn00707	CYTDK3	itp[c] + cytd[c] -> h[c] + idp[c] + cmp[c]	0.378389
rxn01219	CYTK2	atp[c] + dcmp[c] <=> adp[c] + dcdp[c]	0.378389
rxn05298	GLUt4r	na1[e] + glu_L[e] <=> glu_L[c] + na1[c]	0.378306
rxn08620	GLCTR3	udpg[c] + ggagicolipa[c] -> h[c] + udp[c] + gggagicolipa[c]	0.377995
rxn00222	BGLA	h2o[c] + cellb[c] -> 2 glc_D[c]	0.37788
rxn09978	MADGBG	h2o[c] + madg[c] <=> glc_D[c] + meoh[c]	0.37788
rxn09979	MBDGBG	h2o[c] + mbdg[c] <=> glc_D[c] + meoh[c]	0.37788
rxn00416	ASNS1	h2o[c] + atp[c] + asp_L[c] + gln_L[c] -> h[c] + glu_L[c] + amp[c] + ppi[c] + asn_L[c]	0.377497
rxn01207	OIVD1r	nad[c] + coa[c] + 4mop[c] <=> nadh[c] + co2[c] + ivcoa[c]	0.377479
rxn00001	PPA	h2o[c] + ppi[c] -> h[c] + 2 pi[c]	0.377426
rxn00762	GLYCDx	nad[c] + glyc[c] -> h[c] + nadh[c] + dha[c]	0.377196
rxn00525	L_AROND	nad[c] + Largn[c] <=> nadh[c] + co2[c] + tyr_L[c]	0.377007
rxn02474	APRAUR	h[c] + nadph[c] + 5apru[c] -> nadp[c] + 5aprbu[c]	0.37681
rxn02475	DHPPDA	h2o[c] + h[c] + 25dhpp[c] -> nh4[c] + 5apru[c]	0.37681
rxn02168	ECOAH1R	4hbutcoa[c] <=> h2o[c] + 3btcoa[c]	0.376445
rxn10131	r1667	orn[c] + arg_L[e] <=> arg_L[c] + orn[e]	0.376201
EX_cpd00655(e)	EX_dpcoa(e)	dpcoa[e] <=>	0.375694
rxn13781	DPCOAt	2 h[e] + dpcoa[e] <=> 2 h[c] + dpcoa[c]	0.375694
EX_cpd11584(e)	EX_alahis(e)	alahis[e] <=>	0.375457
rxn05543	ALAHISabc	h2o[c] + atp[c] + alahis[e] -> h[c] + adp[c] + pi[c] + alahis[c]	0.375457
rxn00756	CHOLSH	h2o[c] + chols[c] -> h[c] + so4[c] + chol[c]	0.375049
EX_cpd00224(e)	EX_arab_L(e)	arab_L[e] <=>	0.37465
rxn00506	ALDD2x	h2o[c] + nad[c] + acald[c] -> 2 h[c] + nadh[c] + ac[c]	0.373899
rxn01286	r0392	h2o[c] + nad[c] + glyald[c] <=> 2 h[c] + nadh[c] + glyc_R[c]	0.373899
rxn01459	ABUTR	h2o[c] + nadp[c] + 4abutn[c] <=> 2 h[c] + nadph[c] + 4abut[c]	0.373899
rxn02853	IMACTD	h2o[c] + nad[c] + 3mldz[c] -> 2 h[c] + nadh[c] + 3mlda[c]	0.373899
rxn05734	GLXO1	h2o[c] + nad[c] + glx[c] -> 2 h[c] + nadh[c] + oxa[c]	0.373899
rxn05735	AACGLYDH	h2o[c] + nad[c] + aacald[c] <=> 2 h[c] + nadh[c] + gly[c]	0.373899
rxn03395	OHPHM	amet[c] + 2ohph[c] -> h[c] + 2omph[c] + ahcys[c]	0.373485
rxn00575	SUCR	h2o[e] + sucr[e] -> glc_D[e] + fru[e]	0.372993
rxn01259	ISOMALT	h2o[c] + isomal[c] -> 2 glc_D[c]	0.372993
rxn05746	MLTG1	h2o[c] + malttr[c] -> glc_D[c] + malt[c]	0.372993
rxn08933	MLTG2	h2o[c] + maltttr[c] -> glc_D[c] + malttr[c]	0.372993
rxn08934	MLTG3	h2o[c] + maltpt[c] -> glc_D[c] + maltttr[c]	0.372993
rxn08935	MLTG4	h2o[c] + malthx[c] -> glc_D[c] + maltpt[c]	0.372993
rxn08936	MLTG5	h2o[c] + malthp[c] -> glc_D[c] + malthx[c]	0.372993
rxn09989	DEXTRINASE	5 h2o[c] + dextrin[c] -> 6 glc_D[c]	0.372993
rxn01996	MME	mmcoa_R[c] <=> mmcoa_S[c]	0.372982
rxn00292	UAG2EMA	h2o[c] + uacgam[c] <=> h[c] + udp[c] + acmana[c]	0.372563
rxn00868	ACOAD1	h[c] + nadh[c] + b2coa[c] <=> nad[c] + btcoa[c]	0.372497
rxn02268	ACOAD20	2mbcoa[c] + fad[c] -> 2mb2coa[c] + fadh2[c]	0.372497
rxn05158	GLYC3Pabc	h2o[c] + atp[c] + glyc3p[e] -> h[c] + adp[c] + pi[c] + glyc3p[c]	0.371741
rxn05551	ETHAt2	h[e] + etha[e] -> h[c] + etha[c]	0.371433
rxn00297	UAG2E	uacgam[c] <=> uacmam[c]	0.37106
rxn01434	ARGSSr	atp[c] + asp_L[c] + citr_L[c] <=> h[c] + amp[c] + ppi[c] + argsuc[c]	0.370991
rxn05217	ASPt2r	h[e] + asp_L[e] -> h[c] + asp_L[c]	0.37083
rxn00737	THRD_L	thr_L[c] -> nh4[c] + 2obut[c]	0.37072
rxn05305	LYSt3r	h[e] + lys_L[c] <=> h[c] + lys_L[e]	0.370599
rxn00609	MI1PI	g6p[c] -> mi1p_D[c]	0.370019
EX_cpd00266(e)	EX_crn(e)	crn[e] <=>	0.369963
EX_cpd11606(e)	EX_mqn7(e)	mqn7[e] <=>	0.369485
rxn05267	DHNAOT7	NA	0.369485
rxn12664	MK7te	mqn7[c] <=> mqn7[e]	0.369485
rxn13661	AMMQT7rev	amet[c] + 2dmmq7[c] -> h[c] + ahcys[c] + mqn7[c]	0.369485
rxn09101	PGPP120	h2o[c] + pgp120[c] -> pi[c] + pg120[c]	0.369473
rxn09102	PGPP140	h2o[c] + pgp140[c] -> pi[c] + pg140[c]	0.369473
rxn09103	PGPP141	h2o[c] + pgp141[c] -> pi[c] + pg141[c]	0.369473
rxn09104	PGPP160	h2o[c] + pgp160[c] -> pi[c] + pg160[c]	0.369473
rxn09105	PGPP161	h2o[c] + pgp161[c] -> pi[c] + pg161[c]	0.369473
rxn09107	PGPP181	h2o[c] + pgp181[c] -> pi[c] + pg181[c]	0.369473
rxn10267	PGPPI14	h2o[c] + pgpi14[c] -> pi[c] + pgi14[c]	0.369473
rxn10268	PGPPI15	h2o[c] + pgpi15[c] -> pi[c] + pgi15[c]	0.369473
rxn10269	PGPPAI15	h2o[c] + pgpai15[c] -> pi[c] + pgai15[c]	0.369473
rxn10270	PGPPI16	h2o[c] + pgpi16[c] -> pi[c] + pgi16[c]	0.369473
rxn01291	ABTOXy	h[c] + nadph[c] + arab_L[c] -> nadp[c] + abt[c]	0.369351
EX_cpd00162(e)	EX_etha(e)	etha[e] <=>	0.368907
rxn00745	DHAPT	pep[c] + dha[c] -> pyr[c] + dhap[c]	0.368574
rxn01137	ADA	h2o[c] + h[c] + adn[c] -> nh4[c] + ins[c]	0.367731
rxn10193	rxn10193	NA	0.367175
rxn10300	rxn10300	NA	0.367175
rxn10301	rxn10301	NA	0.367175
rxn10302	rxn10302	NA	0.367175
rxn01682	TRPS3r	3ig3p[c] <=> g3p[c] + indole[c]	0.366994
rxn01964	TRPS1	ser_L[c] + 3ig3p[c] -> h2o[c] + trp_L[c] + g3p[c]	0.366994
rxn01858	DADA	h2o[c] + h[c] + dad_2[c] -> nh4[c] + din[c]	0.366942
EX_cpd00355(e)	EX_nmn(e)	nmn[e] <=>	0.366853
rxn10181	NMNP	nmn[e] -> nmn[c]	0.366694
EX_cpd00226(e)	EX_hxan(e)	hxan[e] <=>	0.365711
rxn05201	HYXNt	hxan[e] <=> hxan[c]	0.365711
rxn00250	PC	atp[c] + pyr[c] + hco3[c] -> h[c] + adp[c] + pi[c] + oaa[c]	0.365045
rxn00211	UDPGDr	h2o[c] + 2 nad[c] + udpg[c] <=> 3 h[c] + 2 nadh[c] + udpglcur[c]	0.364824
rxn00474	TRPS2r	ser_L[c] + indole[c] -> h2o[c] + trp_L[c]	0.364644
rxn01521	NTD1	h2o[c] + dump[c] -> pi[c] + duri[c]	0.364541
rxn03538	ADOCBLS	agdpcbi[c] + rdmbzi[c] -> h[c] + adocbl[c] + gmp[c]	0.363742
rxn00145	L_LACDr	2 ficytC[c] + lac_L[c] <=> 2 h[c] + pyr[c] + 2 focytC[c]	0.363663
rxn00499	LDH_L	nad[c] + lac_L[c] <=> h[c] + nadh[c] + pyr[c]	0.363663
rxn08792	L_LACD2	q8[c] + lac_L[c] -> pyr[c] + q8h2[c]	0.363663
rxn08793	L_LACD3	mqn8[c] + lac_L[c] -> pyr[c] + mql8[c]	0.363663
rxn03951	PHTHRDH	nad[c] + phthr[c] <=> h[c] + nadh[c] + amopbut_L[c]	0.363471
rxn04082	RBP4E	ru5p_L[c] <=> xu5p_D[c]	0.363232
rxn00265	CITL	cit[c] -> ac[c] + oaa[c]	0.362679
rxn00552	G6PDA	h2o[c] + gam6p[c] -> nh4[c] + f6p[c]	0.36259
rxn09240	SADT2	h2o[c] + atp[c] + so4[c] + gtp[c] -> pi[c] + ppi[c] + gdp[c] + aps[c]	0.36246
rxn00551	PFK(ppi)	ppi[c] + f6p[c] -> h[c] + pi[c] + fdp[c]	0.362118
rxn01236	BUTK	atp[c] + but[c] -> adp[c] + butpi[c]	0.361763
rxn00247	PPCKr	atp[c] + oaa[c] <=> adp[c] + co2[c] + pep[c]	0.361656
rxn00953	CYSTS	hcys_L[c] + ser_L[c] -> h2o[c] + cyst_L[c]	0.361393
rxn02402	NNDPRr	2 h[c] + prpp[c] + quln[c] -> co2[c] + ppi[c] + nicrnt[c]	0.360538
rxn02269	OIVD3	nad[c] + coa[c] + 3mop[c] -> nadh[c] + co2[c] + 2mbcoa[c]	0.35952
rxn00802	ARGSL	argsuc[c] <=> fum[c] + arg_L[c]	0.358292
rxn00867	HISD	his_L[c] -> nh4[c] + urcan[c]	0.357387
rxn00904	VPAMTr	ala_L[c] + 3mob[c] -> pyr[c] + val_L[c]	0.356855
rxn00926	ADD	h2o[c] + h[c] + ade[c] -> nh4[c] + hxan[c]	0.354516
rxn00288	SUCD1	fad[c] + succ[c] <=> fadh2[c] + fum[c]	0.353885
rxn08527	FRD2	fum[c] + mql8[c] -> succ[c] + mqn8[c]	0.353885
rxn08528	FRD3	fum[c] + 2dmmql8[c] -> succ[c] + 2dmmq8[c]	0.353885
rxn09272	SUCDi	succ[c] + q8[c] -> fum[c] + q8h2[c]	0.353885
rxn00371	FDHr	nad[c] + for[c] <=> nadh[c] + co2[c]	0.353724
rxn06526	rxn06526	NA	0.3534
rxn03167	AKP1	3 h2o[c] + ahdt[c] -> 2 h[c] + 3 pi[c] + dhnpt[c]	0.352798
EX_cpd00080(e)	EX_glyc3p[e]	glyc3p[e] <=>	0.352648
rxn01737	RAFH	h2o[c] + raffin[c] -> fru[c] + melib[c]	0.352632
rxn02760	FFSD	h2o[c] + suc6p[c] -> g6p[c] + fru[c]	0.352632
rxn00364	CYTK1	atp[c] + cmp[c] <=> adp[c] + cdp[c]	0.35262
rxn03962	GFUCS	h[c] + nadph[c] + gdpddman[c] -> nadp[c] + gdpfuc[c]	0.352442
EX_cpd00028(e)	EX_pheme(e)	pheme[e] <=>	0.350848
rxn05148	HEMEti	h2o[c] + atp[c] + pheme[e] -> h[c] + adp[c] + pi[c] + pheme[c]	0.350848
rxn01329	PMANM	man1p[c] <=> man6p[c]	0.350273
rxn00086	GTHRD	h[c] + nadph[c] + gthox[c] <=> nadp[c] + 2 gthrd[c]	0.350097
rxn03638	G1PACT	accoa[c] + gam1p[c] -> h[c] + coa[c] + acgam1p[c]	0.349504
rxn00508	SSALxr	h2o[c] + nad[c] + sucsal[c] -> 2 h[c] + nadh[c] + succ[c]	0.349045
rxn00060	HMBS	h2o[c] + 4 ppbng[c] -> 4 nh4[c] + hmbil[c]	0.348956
EX_cpd11591(e)	EX_glymet(e)	glymet[e] <=>	0.348613
rxn05535	GLYMETabc	h2o[c] + atp[c] + glymet[e] -> h[c] + adp[c] + pi[c] + glymet[c]	0.348613
rxn09106	PGPP180	h2o[c] + pgp180[c] -> pi[c] + pg180[c]	0.347803
rxn02212	DHQS	2dda7p[c] -> pi[c] + 3dhq[c]	0.346505
EX_cpd00393(e)	EX_fol(e)	fol[e] <=>	0.346433
rxn05255	FOLt	h[e] + fol[e] <=> h[c] + fol[c]	0.346433
rxn00157	PFLr	pyr[c] + coa[c] -> accoa[c] + for[c]	0.345731
rxn04794	OBTFL	2obut[c] + coa[c] -> ppcoa[c] + for[c]	0.345731
rxn09180	PPPGO3	3 fum[c] + pppg9[c] -> 3 succ[c] + ppp9[c]	0.345275
rxn01333	TALA	g3p[c] + s7p[c] <=> f6p[c] + e4p[c]	0.344844
rxn09657	THMt3	h[c] + thm[e] <=> h[e] + thm[c]	0.344573
rxn00871	PBUTT	pi[c] + btcoa[c] <=> coa[c] + butpi[c]	0.343941
rxn02264	UPP3S	hmbil[c] -> h2o[c] + uppg3[c]	0.343836
rxn00175	ACS	atp[c] + coa[c] + ac[c] -> amp[c] + ppi[c] + accoa[c]	0.343544
rxn00675	r0220	coa[c] + HC01668[c] -> 2 h[c] + amp[c] + ppcoa[c]	0.343544
rxn00986	r0318	h[c] + atp[c] + ppa[c] -> ppi[c] + HC01668[c]	0.343544
rxn02373	G5SDr	h[c] + nadph[c] + glu5p[c] -> pi[c] + nadp[c] + glu5sa[c]	0.342864
rxn04704	CPPPGO2	2 amet[c] + cpppg3[c] -> 2 co2[c] + 2 dad_5[c] + 2 met_L[c] + pppg9[c]	0.342742
rxn00669	ACCOAL	atp[c] + coa[c] + ppa[c] -> adp[c] + pi[c] + ppcoa[c]	0.342295
rxn00988	AACOAT	atp[c] + coa[c] + acac[c] -> amp[c] + ppi[c] + aacoa[c]	0.34027
rxn02569	SELNPS	h2o[c] + atp[c] + seln[c] -> pi[c] + amp[c] + selnp[c]	0.339297
rxn00927	ADNUC	h2o[c] + adn[c] -> ade[c] + rib_D[c]	0.338589
rxn01226	GNNUC	h2o[c] + gsn[c] -> rib_D[c] + gua[c]	0.338589
rxn01299	INSH	h2o[c] + ins[c] -> hxan[c] + rib_D[c]	0.338589
rxn01545	XTSNH	h2o[c] + xtsn[c] -> rib_D[c] + xan[c]	0.338589
rxn00440	TMDPK	atp[c] + thm[c] -> h[c] + amp[c] + thmpp[c]	0.338562
rxn03886	SBTPD	nad[c] + sbt6p[c] <=> h[c] + nadh[c] + f6p[c]	0.338456
rxn00293	UAGDP	h[c] + acgam1p[c] + utp[c] -> ppi[c] + uacgam[c]	0.33794
rxn01484	AGDC	h2o[c] + acgam6p[c] -> ac[c] + gam6p[c]	0.337876
rxn01332	DDPA	h2o[c] + pep[c] + e4p[c] -> pi[c] + 2dda7p[c]	0.33643
rxn00179	GLU5K	atp[c] + glu_L[c] -> adp[c] + glu5p[c]	0.336113
EX_cpd00024(e)	EX_akg(e)	akg[e] <=>	0.335814
rxn08291	DAAD	h2o[c] + fad[c] + ala_D[c] -> nh4[c] + pyr[c] + fadh2[c]	0.335713
rxn01025	MCSNAH1r	h2o[c] + h[c] + 5mtc[c] -> nh4[c] + thym[c]	0.335444
rxn00085	GLUOX	h[c] + nadph[c] + akg[c] + gln_L[c] -> nadp[c] + 2 glu_L[c]	0.335315
rxn01274	GLYOX	h2o[c] + lgt_S[c] -> h[c] + lac_D[c] + gthrd[c]	0.334044
rxn02359	PROD3	fad[c] + 4hpro_LT[c] <=> h[c] + fadh2[c] + 1p3h5c[c]	0.333158
rxn09188	PROD2	fad[c] + pro_L[c] -> h[c] + fadh2[c] + 1pyr5c[c]	0.333158
rxn00935	MALFADO	fad[c] + mal_L[c] <=> fadh2[c] + oaa[c]	0.333095
rxn08900	MDH2	mal_L[c] + q8[c] -> oaa[c] + q8h2[c]	0.333095
rxn08901	MDH3	mal_L[c] + mqn8[c] -> oaa[c] + mql8[c]	0.333095
rxn00152	PYROX	o2[c] + h[c] + pi[c] + pyr[c] -> h2o2[c] + co2[c] + actp[c]	0.333032
rxn00717	CSND	h2o[c] + h[c] + csn[c] -> nh4[c] + ura[c]	0.332983
rxn02263	FCI	h2o[c] + fdp[c] -> pi[c] + f6p[c]	0.332571
rxn01255	CHORS	3psme[c] -> pi[c] + chor[c]	0.33196
EX_cpd00137(e)	EX_cit(e)	cit[e] <=>	0.331515
rxn08707	HEMEOS	h2o[c] + pheme[c] + frdp[c] -> ppi[c] + hemeO[c]	0.330466
rxn01857	TAGURr	nad[c] + altrn[c] <=> h[c] + nadh[c] + tagur[c]	0.328779
rxn00980	PGLYCP	h2o[c] + 2pglyc[c] -> pi[c] + glyclt[c]	0.32697
NA	NA	NA	0.326966
rxn06022	ACPpds	h2o[c] + ACP[c] -> h[c] + pan4p[c] + apoACP[c]	0.326485
rxn10298	rxn10298	NA	0.326456
rxn10299	rxn10299	NA	0.326456
rxn10303	rxn10303	NA	0.326456
rxn10304	rxn10304	NA	0.326456
rxn10305	rxn10305	NA	0.326456
rxn10306	rxn10306	NA	0.326456
rxn00512	GLYCLTDxr	h[c] + nadh[c] + glx[c] -> nad[c] + glyclt[c]	0.326351
rxn05207	MALNAt	na1[e] + mal_L[e] <=> na1[c] + mal_L[c]	0.326185
EX_cpd00159(e)	EX_lac_L(e)	lac_L[e] <=>	0.325078
rxn05206	Kt1r	k[e] <=> k[c]	0.324371
rxn00395	ARGDA	h2o[c] + arg_L[c] <=> nh4[c] + citr_L[c]	0.324325
rxn05493	AKGt2r	h[e] + akg[e] <=> h[c] + akg[c]	0.324096
rxn05638	PROt2r	h[e] + pro_L[e] <=> h[c] + pro_L[c]	0.324026
rxn00324	GLYCLTDyr	h[c] + nadph[c] + glx[c] -> nadp[c] + glyclt[c]	0.323869
rxn01011	GLYD	h[c] + nadh[c] + hpyr[c] <=> nad[c] + glyc_R[c]	0.323869
rxn01013	GLYDy	h[c] + nadph[c] + hpyr[c] <=> nadp[c] + glyc_R[c]	0.323869
EX_cpd00053(e)	EX_gln_L(e)	gln_L[e] <=>	0.322539
rxn10155	ASPt2_3	3 h[e] + asp_L[e] -> 3 h[c] + asp_L[c]	0.321701
rxn10157	SUCCt2_3	3 h[e] + succ[e] -> 3 h[c] + succ[c]	0.321701
rxn11946	DMQMT2	amet[c] + 2omhmbl[c] -> h[c] + ahcys[c] + q8h2[c]	0.321405
rxn00546	M1PD	nad[c] + mnl1p[c] <=> h[c] + nadh[c] + f6p[c]	0.321338
rxn00740	SHSL4r	h2o[c] + suchms[c] <=> nh4[c] + h[c] + 2obut[c] + succ[c]	0.321248
rxn01816	SHSL1r	cys_L[c] + suchms[c] <=> h[c] + succ[c] + cyst_L[c]	0.321248
rxn02302	METB1	achms[c] + cys_L[c] -> h[c] + ac[c] + cyst_L[c]	0.321248
rxn00058	CYO1b	0.5 o2[c] + 2 h[c] + 2 focytC[c] -> h2o[c] + 2 ficytC[c]	0.32053
rxn00690	FTHFL	atp[c] + thf[c] + for[c] -> 10fthf[c] + adp[c] + pi[c]	0.320129
rxn05566	GALt2_2	2 h[e] + gal[e] <=> 2 h[c] + gal[c]	0.320026
EX_cpd00106(e)	EX_fum[e]	fum[e] <=>	0.319892
rxn03978	NTRIR5	2 h2o[c] + nh4[c] + 6 ficytC[c] <=> 8 h[c] + 6 focytC[c] + no2[c]	0.319304
EX_cpd00516(e)	EX_26dap_M(e)	26dap_M[e] <=>	0.318342
rxn10145	DAPabc	h2o[c] + atp[c] + 26dap_M[e] -> h[c] + adp[c] + pi[c] + 26dap_M[c]	0.318342
rxn06591	GLUTRR	h[c] + nadph[c] + glutrna[c] -> nadp[c] + glu1sa[c] + trnaglu[c]	0.318289
rxn01629	G1SAT	glu1sa[c] <=> 5aop[c]	0.317629
rxn02476	PSCVT	pep[c] + skm5p[c] <=> pi[c] + 3psme[c]	0.317431
EX_cpd00210(e)	EX_taur(e)	taur[e] <=>	0.316739
rxn05172	TAURabc	h2o[c] + atp[c] + taur[e] -> h[c] + adp[c] + pi[c] + taur[c]	0.316739
rxn05654	SUCCt2r	h[e] + succ[e] <=> h[c] + succ[c]	0.316328
rxn10945	PROte	pro_L[c] -> pro_L[e]	0.316296
rxn01406	SPMS	ametam[c] + ptrc[c] -> h[c] + 5mta[c] + spmd[c]	0.316183
rxn05561	FUMt2r	h[e] + fum[e] <=> h[c] + fum[c]	0.314829
rxn05153	SULabc	h2o[c] + atp[c] + so4[e] -> h[c] + adp[c] + pi[c] + so4[c]	0.314307
rxn00029	PPBNGS	2 5aop[c] -> 2 h2o[c] + h[c] + ppbng[c]	0.314112
rxn02504	DHNPA	dhnpt[c] -> gcald[c] + 2ahhmp[c]	0.313506
EX_cpd00036(e)	EX_succ(e)	succ[e] <=>	0.312225
rxn00342	r0127	h2o[c] + asn_L[c] -> nh4[c] + asp_L[c]	0.311674
rxn00473	TRPAS2	h2o[c] + trp_L[c] <=> nh4[c] + pyr[c] + indole[c]	0.309431
rxn00808	GALK	atp[c] + gal[c] -> h[c] + adp[c] + gal1p[c]	0.307399
rxn05345	3OAS140	h[c] + malACP[c] + ddcaACP[c] -> co2[c] + ACP[c] + 3omrsACP[c]	0.305491
EX_cpd00064(e)	EX_orn(e)	orn[e] <=>	0.304992
rxn03907	MEPCT	h[c] + ctp[c] + 2me4p[c] -> ppi[c] + 4c2me[c]	0.30484
rxn00358	UDPGALM	udpgal[c] -> udpgalfur[c]	0.304595
rxn01451	HACD1	h[c] + nadh[c] + aacoa[c] <=> nad[c] + 3hbcoa[c]	0.302442
rxn01480	HIBD	nad[c] + 3hmp[c] -> h[c] + nadh[c] + mmtsa[c]	0.302442
rxn02933	HACD9	nad[c] + 3hmbcoa[c] <=> h[c] + nadh[c] + 2maacoa[c]	0.302442
rxn03239	HACD7	h[c] + nadh[c] + 3ohdcoa[c] <=> nad[c] + 3hhdcoa[c]	0.302442
rxn03242	HACD5	h[c] + nadh[c] + 3oddcoa[c] <=> nad[c] + 3hddcoa[c]	0.302442
rxn03244	HACD4	h[c] + nadh[c] + 3odcoa[c] <=> nad[c] + 3hdcoa[c]	0.302442
rxn03246	HACD3	h[c] + nadh[c] + 3oocoa[c] <=> nad[c] + 3hocoa[c]	0.302442
rxn03249	HACD2	h[c] + nadh[c] + 3ohcoa[c] <=> nad[c] + 3hhcoa[c]	0.302442
rxn04750	HADPCOADH3	nad[c] + 3hadpcoa[c] -> h[c] + nadh[c] + oxadpcoa[c]	0.302442
rxn06777	HACD6	h[c] + nadh[c] + 3otdcoa[c] <=> nad[c] + 3htdcoa[c]	0.302442
rxn05155	GLNabc	h2o[c] + atp[c] + gln_L[e] -> h[c] + adp[c] + pi[c] + gln_L[c]	0.302084
rxn05029	CBIAT	h[c] + atp[c] + cbi[c] <=> adocbi[c] + pppi[c]	0.301589
rxn05536	METALAabc	h2o[c] + atp[c] + metala[e] -> h[c] + adp[c] + pi[c] + metala[c]	0.301317
rxn05012	ACOCT	cbp[c] + acorn[c] -> pi[c] + Naccitr_L[c]	0.299671
rxn00621	G3PCT	h[c] + ctp[c] + glyc3p[c] -> ppi[c] + cdpglyc[c]	0.299583
rxn02527	ALCD4	nad[c] + btoh[c] <=> h[c] + nadh[c] + btal[c]	0.299535
EX_cpd00222(e)	EX_glcn(e)	glcn[e] <=>	0.297867
rxn00227	ACYP_2	h2o[c] + actp[c] -> h[c] + pi[c] + ac[c]	0.297247
rxn01103	ACYP	h2o[c] + 13dpg[c] -> h[c] + pi[c] + 3pg[c]	0.297247
rxn05627	NO3t2	h[e] + no3[e] -> h[c] + no3[c]	0.297162
rxn03150	RZ5PP	h2o[c] + 5prdmbz[c] -> pi[c] + rdmbzi[c]	0.296488
rxn01739	SHKK	atp[c] + skm[c] -> h[c] + adp[c] + skm5p[c]	0.296241
rxn05539	CGLYabc	h2o[c] + atp[c] + cgly[e] -> h[c] + adp[c] + pi[c] + cgly[c]	0.296134
EX_cpd11590(e)	EX_metala(e)	metala[e] <=>	0.296068
rxn01146	TMDPP	pi[c] + thymd[c] <=> 2dr1p[c] + thym[c]	0.295375
EX_cpd00276(e)	EX_gam(e)	gam[e] <=>	0.295018
rxn05569	GAMpts	pep[c] + gam[e] -> pyr[c] + gam6p[c]	0.295018
rxn05602	L_LACt2r	h[e] + lac_L[e] <=> h[c] + lac_L[c]	0.29358
EX_cpd00209(e)	EX_no3(e)	no3[e] <=>	0.293505
rxn00147	PPS	h2o[c] + atp[c] + pyr[c] -> 2 h[c] + pi[c] + amp[c] + pep[c]	0.292183
EX_cpd01017(e)	EX_cgly(e)	cgly[e] <=>	0.291917
rxn05500	ARBt2r	h[e] + arab_L[e] <=> h[c] + arab_L[c]	0.291201
rxn05239	RE3009C	paps[c] + trdrd[c] -> 2 h[c] + pap[c] + so3[c] + trdox[c]	0.290866
rxn05256	PAAMOR	paps[c] + trdrd[c] -> amp[c] + so3[c] + trdox[c]	0.290866
EX_cpd00047(e)	EX_for(e)	for[e] <=>	0.290758
rxn05559	FORt2r	h[e] + for[e] <=> h[c] + for[c]	0.290758
rxn05176	TSULabc	h2o[c] + atp[c] + tsul[e] -> h[c] + adp[c] + pi[c] + tsul[c]	0.288892
rxn00539	ETHAAL	etha[c] -> nh4[c] + acald[c]	0.28814
rxn01352	NTPTP1	h2o[c] + dgtp[c] -> pppi[c] + dgsn[c]	0.287578
rxn03990	NODOx	2 o2[c] + nadh[c] + 2 no[c] -> h[c] + nad[c] + 2 no3[c]	0.28757
rxn03991	NODOy	2 o2[c] + nadph[c] + 2 no[c] -> h[c] + nadp[c] + 2 no3[c]	0.28757
rxn05571	GLCNt2r	h[e] + glcn[e] <=> h[c] + glcn[c]	0.287241
EX_cpd03725(e)	EX_fe3dcit(e)	fe3dcit[e] <=>	0.286897
rxn05189	FE3abc	h2o[c] + atp[c] + fe3[e] -> h[c] + adp[c] + pi[c] + fe3[c]	0.286897
rxn03852	UACMAMAT	unaga[c] + uacmam[c] <=> h[c] + udp[c] + acbdma14gapuc[c]	0.286471
rxn00336	ICL	icit[c] -> succ[c] + glx[c]	0.286429
rxn00950	CYSTL	h2o[c] + cyst_L[c] -> nh4[c] + pyr[c] + hcys_L[c]	0.286271
rxn00124	PYDXKr	atp[c] + pydx[c] -> h[c] + adp[c] + pydx5p[c]	0.286115
rxn01396	PYDXNK	atp[c] + pydxn[c] -> h[c] + adp[c] + pdx5p[c]	0.286115
rxn01807	PYDAMK	atp[c] + pydam[c] -> h[c] + adp[c] + pyam5p[c]	0.286115
rxn05557	FEDCabc	h2o[c] + atp[c] + fe3[e] + 2 cit[e] -> h[c] + adp[c] + pi[c] + 2 cit[c] + fe3[c]	0.28561
rxn00692	GHMT2r	thf[c] + ser_L[c] <=> h2o[c] + gly[c] + mlthf[c]	0.285101
rxn00007	TREH	h2o[c] + tre[c] -> 2 glc_D[c]	0.284877
rxn01122	ALTRH	altrn[c] -> h2o[c] + 2ddglcn[c]	0.284502
rxn01102	r0339	atp[c] + glyc_R[c] -> h[c] + adp[c] + 3pg[c]	0.28427
rxn10114	FDH2	3 h[c] + for[c] + q8[c] -> co2[c] + 2 h[e] + q8h2[c]	0.284196
rxn01620	FCLPA	fc1p[c] <=> lald_L[c] + dhap[c]	0.283342
rxn00441	r0163c	h[m] + akg[m] + thmpp[m] -> co2[m] + HC01435[m]	0.283023
rxn01872	r0556c	coa[c] + HC00695[c] -> dhlam[c] + succoa[c]	0.283023
rxn02376	3CARLPDH	lpam[c] + HC01435[c] <=> thmpp[c] + HC00695[c]	0.283023
rxn00166	SERD_D	ser_D[c] -> nh4[c] + pyr[c]	0.281585
EX_cpd00268(e)	EX_tsul(e)	so3[e] <=>	0.281368
rxn02341	PPCDC	h[c] + 4ppcys[c] -> co2[c] + pan4p[c]	0.280957
rxn09177	r0671	cys_L[c] + ctp[c] + 4ppan[c] -> h[c] + ppi[c] + cmp[c] + 4ppcys[c]	0.280957
rxn12512	PPNCL3	atp[c] + cys_L[c] + 4ppan[c] -> h[c] + amp[c] + ppi[c] + 4ppcys[c]	0.280957
EX_cpd01048(e)	EX_aso4(e)	aso4[e] <=>	0.279972
EX_cpd04098(e)	EX_aso3(e)	aso3[e] <=>	0.279972
rxn05506	ASO4t	aso4[e] <=> aso4[c]	0.279972
rxn05507	ASO3t	aso3[e] <=> aso3[c]	0.279972
rxn00537	PACTH	h2o[c] + ppaca[c] -> pi[c] + acald[c]	0.279851
rxn05152	ASPabc	h2o[c] + atp[c] + asp_L[e] -> h[c] + adp[c] + pi[c] + asp_L[c]	0.278722
rxn05578	GLYC3Pt	h[e] + glyc3p[e] <=> h[c] + glyc3p[c]	0.278505
rxn00095	AP4AH	h2o[c] + ap4a[c] -> 2 h[c] + 2 adp[c]	0.277432
rxn01225	GUAD	h2o[c] + h[c] + gua[c] -> nh4[c] + xan[c]	0.276939
rxn04454	SALCS2	ichor[c] -> pyr[c] + salc[c]	0.276897
rxn04712	NP2MSUCCS	fum[c] + 2mnptl[c] -> np2msucc[c]	0.276897
EX_cpd00281(e)	EX_4abut(e)	4abut[e] <=>	0.276652
rxn00623	SULR	3 h2o[c] + 3 nadp[c] + h2s[c] <=> 5 h[c] + 3 nadph[c] + so3[c]	0.275723
rxn01416	THSFST	tsul[c] + cyan[c] <=> h[c] + so3[c] + tcynt[c]	0.275546
rxn00330	GLXS	h2o[c] + accoa[c] + glx[c] -> h[c] + coa[c] + mal_L[c]	0.275485
rxn09953	ACTNDH	nad[c] + coa[c] + actn_R[c] <=> h[c] + nadh[c] + accoa[c] + acald[c]	0.27515
rxn01277	GLCNOXy	h[c] + nadph[c] + 2dhglcn[c] -> nadp[c] + glcn[c]	0.273678
rxn07492	ASCBPL	h2o[c] + ascb6p[c] -> h[c] + 3dhgulnp[c]	0.27327
rxn10192	rxn10192	NA	0.271878
rxn03406	GLNSP1	nh4[c] + atp[c] + uaaAgla[c] -> h[c] + adp[c] + pi[c] + uaaAgtla[c]	0.271499
rxn03407	GLNSP2	nh4[c] + atp[c] + uaaGgla[c] -> h[c] + adp[c] + pi[c] + uaaGgtla[c]	0.271499
rxn03409	GLNSP3	nh4[c] + atp[c] + uaagmda[c] -> h[c] + adp[c] + pi[c] + uaagtmda[c]	0.271499
EX_cpd00214(e)	EX_hdca(e)	hdca[e] <=>	0.271307
rxn10162	HDCAt2	h[e] + hdca[e] -> h[c] + hdca[c]	0.271307
rxn01297	HXAND	h2o[c] + nad[c] + hxan[c] -> h[c] + nadh[c] + xan[c]	0.271079
rxn01522	r0502	h2o[c] + nad[c] + xan[c] -> h[c] + nadh[c] + urate[c]	0.271079
rxn00011	ACLS_a	h[c] + pyr[c] + thmpp[c] -> co2[c] + hethmpp[c]	0.27034
rxn02185	ACLS_b	thmpp[c] + alac_S[c] <=> pyr[c] + hethmpp[c]	0.27034
rxn00929	PRO1x	nad[c] + pro_L[c] -> 2 h[c] + nadh[c] + 1pyr5c[c]	0.269485
rxn00605	TRE6PS	g6p[c] + udpg[c] -> h[c] + udp[c] + tre6p[c]	0.267675
EX_cpd00108(e)	EX_gal(e)	gal[e] <=>	0.267446
rxn00979	GCALDDr	h2o[c] + nad[c] + gcald[c] <=> 2 h[c] + nadh[c] + glyclt[c]	0.267304
rxn00785	TKT2	e4p[c] + xu5p_D[c] <=> f6p[c] + g3p[c]	0.267061
rxn01200	TKT1	r5p[c] + xu5p_D[c] <=> g3p[c] + s7p[c]	0.267061
rxn01108	GNOX	nad[c] + glc_bD[c] <=> h[c] + nadh[c] + g15lac[c]	0.266989
rxn01109	GNOXy	nadp[c] + g6p_B[c] <=> h[c] + nadph[c] + 6pgl[c]	0.266989
EX_cpd00051(e)	EX_arg_L(e)	arg_L[e] <=>	0.266585
rxn02449	GTPDPDP	h2o[c] + gdptp[c] -> h[c] + pi[c] + ppgpp[c]	0.265963
rxn09289	TDPADGAT	accoa[c] + dtdp4addg[c] -> h[c] + coa[c] + dtdp4aaddg[c]	0.265963
rxn01477	EDD	6pgc[c] -> h2o[c] + 2ddg6p[c]	0.264773
rxn00931	P5CRyr	nadp[c] + pro_L[c] <=> 2 h[c] + nadph[c] + 1pyr5c[c]	0.264532
rxn02345	3HBCOAE	3hbcoa[c] <=> 3hbcoa_R[c]	0.264403
rxn02900	AEPPT	pyr[c] + 2ameph[c] <=> ala_L[c] + pald[c]	0.263327
rxn10537	GLYt4r	na1[e] + gly[e] <=> na1[c] + gly[c]	0.26332
rxn05108	UNK3	glu_L[c] + 2kmb[c] -> akg[c] + met_L[c]	0.262781
rxn00231	AMID4	h2o[c] + ad[c] -> nh4[c] + ac[c]	0.262557
rxn01843	AMID2	h2o[c] + pad[c] -> nh4[c] + pac[c]	0.262557
rxn02275	AMID	h2o[c] + 4gudbd[c] -> nh4[c] + 4gubut[c]	0.262557
rxn03839	AMID5r	h2o[c] + aa[c] -> nh4[c] + acryl[c]	0.262557
rxn03869	BZAMAH	h2o[c] + bzam[c] -> nh4[c] + bz[c]	0.262557
rxn00212	UDPGP	h2o[c] + udpg[c] -> 2 h[c] + ump[c] + g1p[c]	0.26143
rxn01304	HSST	succoa[c] + hom_L[c] -> coa[c] + suchms[c]	0.260931
rxn09692	CHLt2r	h[e] + chol[e] <=> h[c] + chol[c]	0.259329
rxn00002	ALPHNH	h2o[c] + 3 h[c] + allphn[c] -> 2 nh4[c] + 2 co2[c]	0.258487
rxn00835	INSK	atp[c] + ins[c] -> h[c] + adp[c] + imp[c]	0.257773
rxn00914	GSNK	atp[c] + gsn[c] -> h[c] + adp[c] + gmp[c]	0.257773
rxn01790	DPRr	h[c] + nadph[c] + 2dhp[c] -> nadp[c] + pant_R[c]	0.257491
rxn03974	FMNRx	h[c] + nadh[c] + fmn[c] -> nad[c] + fmnh2[c]	0.25742
rxn05508	ASNt2r	h[e] + asn_L[e] -> h[c] + asn_L[c]	0.257367
rxn00290	OCOAT1r	succoa[c] + acac[c] <=> succ[c] + aacoa[c]	0.257103
rxn02503	HPPK	atp[c] + 2ahhmp[c] -> h[c] + amp[c] + 2ahhmd[c]	0.257029
rxn02222	INHINDH	h2o[c] + ind3acam[c] -> nh4[c] + ind3ac[c]	0.256962
rxn01069	THRS	h2o[c] + phom[c] -> pi[c] + thr_L[c]	0.2566
rxn03446	4HTHRS	h2o[c] + phthr[c] -> pi[c] + 4hthr[c]	0.2566
rxn01015	HPYRI	hpyr[c] <=> 2h3oppan[c]	0.256466
rxn00903	VALTA	akg[c] + val_L[c] <=> glu_L[c] + 3mob[c]	0.256184
rxn00607	MALT6PH	h2o[c] + malt6p[c] -> glc_D[c] + g6p[c]	0.255866
rxn05180	CRNabc	h2o[c] + atp[c] + crn[e] -> h[c] + adp[c] + pi[c] + crn[c]	0.255671
rxn09436	FAS140ACPrev	3 h[c] + 2 nadph[c] + malACP[c] + ddcaACP[c] -> h2o[c] + co2[c] + 2 nadp[c] + ACP[c] + myrsACP[c]	0.255443
rxn08345	DKGLCNR1	h[c] + nadph[c] + 25dkglcn[c] -> nadp[c] + 2dhguln[c]	0.255424
rxn02167	ECOAH1	3hbcoa[c] <=> h2o[c] + b2coa[c]	0.255065
rxn02911	ECOAH5	3hddcoa[c] <=> h2o[c] + dd2coa[c]	0.255065
rxn02949	ECOAH12	h2o[c] + 2mp2coa[c] -> 3hibutcoa[c]	0.255065
rxn03240	ECOAH7	3hhdcoa[c] <=> h2o[c] + hdd2coa[c]	0.255065
rxn03241	ECOAH6	3htdcoa[c] <=> h2o[c] + td2coa[c]	0.255065
rxn03245	ECOAH4	3hdcoa[c] <=> h2o[c] + dc2coa[c]	0.255065
rxn03247	ECOAH3	3hocoa[c] <=> h2o[c] + oc2coa[c]	0.255065
rxn03250	ECOAH2	3hhcoa[c] <=> h2o[c] + hx2coa[c]	0.255065
rxn00394	ARGN	h2o[c] + arg_L[c] -> orn[c] + urea[c]	0.254958
rxn10291	TECA1S180	24 cdpglyc[c] + diglcpg180[c] <=> 24 h[c] + 24 cmp[c] + sttca1[c]	0.254787
rxn10292	TECA1SI17	24 cdpglyc[c] + diglcpgi17[c] <=> 24 h[c] + 24 cmp[c] + i17tca1[c]	0.254787
rxn10293	TECA1SAI17	diglcpgai17[c] + 24 cdpglyc[c] <=> 24 h[c] + 24 cmp[c] + ai17tca1[c]	0.254787
rxn01740	SHK3Dr	h[c] + nadph[c] + 3dhsk[c] <=> nadp[c] + skm[c]	0.254499
rxn00892	ACGAMK	atp[c] + acgam[c] -> h[c] + adp[c] + acgam6p[c]	0.254462
rxn10043	CYOO3	0.5 o2[c] + 6 h[c] + 2 focytC[c] -> h2o[c] + 4 h[e] + 2 ficytC[c]	0.253843
rxn08354	DMSOR1	mql8[c] + dmso[c] -> h2o[c] + mqn8[c] + dms[c]	0.253507
rxn08356	DMSOR2	2dmmql8[c] + dmso[c] -> h2o[c] + 2dmmq8[c] + dms[c]	0.253507
rxn09313	TMAOR1	h[c] + mql8[c] + tmao[c] -> h2o[c] + mqn8[c] + tma[c]	0.253507
rxn09315	TMAOR2	h[c] + 2dmmql8[c] + tmao[c] -> h2o[c] + 2dmmq8[c] + tma[c]	0.253507
rxn00910	METFR	2 h[c] + nadph[c] + mlthf[c] -> nadp[c] + 5mthf[c]	0.253398
rxn00836	HXPRTr	hxan[c] + prpp[c] -> ppi[c] + imp[c]	0.253231
rxn01053	LCADi	h2o[c] + nad[c] + lald_L[c] -> 2 h[c] + nadh[c] + lac_L[c]	0.25294
EX_cpd00132(e)	EX_asn_L(e)	asn_L[e] <=>	0.252181
EX_cpd03343(e)	EX_pppn(e)	pppn[e] <=>	0.250458
rxn10133	PPPNt2r	h[e] + pppn[e] <=> h[c] + pppn[c]	0.250458
rxn02319	FCLK	atp[c] + fcl_L[c] -> h[c] + adp[c] + fc1p[c]	0.250413
rxn05159	CHLabc	h2o[c] + atp[c] + chol[e] -> h[c] + adp[c] + pi[c] + chol[c]	0.249765
rxn02934	ECOAH9	h2o[c] + 2mb2coa[c] <=> 3hmbcoa[c]	0.249488
rxn01538	TMKr	atp[c] + thm[c] <=> h[c] + adp[c] + thmmp[c]	0.249433
EX_cpd00264(e)	EX_spmd(e)	spmd[e] <=>	0.249276
rxn05175	SPMDabc	h2o[c] + atp[c] + spmd[e] -> h[c] + adp[c] + pi[c] + spmd[c]	0.249276
EX_cpd00681(e)	EX_chols(e)	chols[e] <=>	0.248913
rxn05184	CHOLabc	h2o[c] + atp[c] + chols[e] -> h[c] + adp[c] + pi[c] + chols[c]	0.248913
rxn10117	HYD3	2dmmq8[c] + h2[c] -> 2dmmql8[c]	0.248743
rxn10119	HYD2	2 h[c] + mqn8[c] + h2[c] -> 2 h[e] + mql8[c]	0.248743
rxn04016	ACONMT	amet[c] + acon_T[c] -> ahcys[c] + aconm[c]	0.248636
rxn00775	ADPRDP	h2o[c] + adprib[c] -> 2 h[c] + amp[c] + r5p[c]	0.24859
EX_cpd00395(e)	EX_Lcyst(e)	Lcyst[e] <=>	0.248169
EX_cpd03048(e)	EX_isetac(e)	isetac[e] <=>	0.248169
EX_cpd08023(e)	EX_mso3(e)	mso3[e] <=>	0.248169
EX_cpd09878(e)	EX_sulfac(e)	sulfac[e] <=>	0.248169
EX_cpd11575(e)	EX_mops(e)	mops[e] <=>	0.248169
EX_cpd11578(e)	EX_hexs(e)	hexs[e] <=>	0.248169
EX_cpd11579(e)	EX_ethso3(e)	ethso3[e] <=>	0.248169
EX_cpd11596(e)	EX_butso3(e)	butso3[e] <=>	0.248169
rxn05512	BUTSO3abc	h2o[c] + atp[c] + butso3[e] -> h[c] + adp[c] + pi[c] + butso3[c]	0.248169
rxn05552	ETHSO3abc	h2o[c] + atp[c] + ethso3[e] -> h[c] + adp[c] + pi[c] + ethso3[c]	0.248169
rxn05585	HEXSabc	h2o[c] + atp[c] + hexs[e] -> h[c] + adp[c] + pi[c] + hexs[c]	0.248169
rxn05594	ISETACabc	h2o[c] + atp[c] + isetac[e] -> h[c] + adp[c] + pi[c] + isetac[c]	0.248169
rxn05599	LCYSTabc	h2o[c] + atp[c] + Lcyst[e] -> h[c] + adp[c] + pi[c] + Lcyst[c]	0.248169
rxn05620	MOPSabc	h2o[c] + atp[c] + mops[e] -> h[c] + adp[c] + pi[c] + mops[c]	0.248169
rxn05621	MSO3abc	h2o[c] + atp[c] + mso3[e] -> h[c] + adp[c] + pi[c] + mso3[c]	0.248169
rxn05656	SULFACabc	h2o[c] + atp[c] + sulfac[e] -> h[c] + adp[c] + pi[c] + sulfac[c]	0.248169
EX_cpd00035(e)	EX_ala_L(e)	ala_L[e] <=>	0.247984
rxn01151	KDOS	kdo[c] <=> pyr[c] + arab_D[c]	0.246165
rxn08200	CDAPPA140	h2o[c] + cdpdtdecg[c] -> 2 h[c] + pa140[c] + cmp[c]	0.244809
rxn08201	CDAPPA141	h2o[c] + cdpdtdec7eg[c] -> 2 h[c] + cmp[c] + pa141[c]	0.244809
rxn08202	CDAPPA160	h2o[c] + cdpdhdecg[c] -> 2 h[c] + pa160[c] + cmp[c]	0.244809
rxn08203	CDAPPA161	h2o[c] + cdpdhdec9eg[c] -> 2 h[c] + cmp[c] + pa161[c]	0.244809
rxn08205	CDAPPA181	h2o[c] + cdpdodec11eg[c] -> 2 h[c] + cmp[c] + pa181[c]	0.244809
rxn02004	TRE6PP	h2o[c] + tre6p[c] -> pi[c] + tre[c]	0.244725
EX_cpd00142(e)	EX_acac(e)	acac[e] <=>	0.243254
EX_cpd00211(e)	EX_but(e)	but[e] <=>	0.243254
rxn05484	ACACt2	h[e] + acac[e] <=> h[c] + acac[c]	0.243254
rxn05683	BUTt2r	h[e] + but[e] <=> h[c] + but[c]	0.243254
rxn02305	TMPPP	h[c] + 2mahmp[c] + 4mpetz[c] -> ppi[c] + thmmp[c]	0.242754
rxn08204	CDAPPA180	h2o[c] + cdpdodecg[c] -> 2 h[c] + pa180[c] + cmp[c]	0.242474
rxn08199	CDAPPA120	h2o[c] + cdpdddecg[c] -> 2 h[c] + cmp[c] + pa120[c]	0.242431
rxn10474	COBALTt5	cobalt2[c] <=> cobalt2[e]	0.242336
rxn05166	Coabc	h2o[c] + atp[c] + cobalt2[e] -> h[c] + adp[c] + pi[c] + cobalt2[c]	0.242336
rxn05146	GLUabc	h2o[c] + atp[c] + glu_L[e] -> h[c] + adp[c] + pi[c] + glu_L[c]	0.241912
rxn01403	GSPMDS	atp[c] + gthrd[c] + spmd[c] -> h[c] + adp[c] + pi[c] + gtspmd[c]	0.241419
rxn01404	GSPMDA	h2o[c] + gtspmd[c] -> gthrd[c] + spmd[c]	0.241419
rxn00858	AGMT	h2o[c] + agm[c] -> ptrc[c] + urea[c]	0.240881
rxn01626	DHPM1	h2o[c] + 56dura[c] -> h[c] + cala[c]	0.240538
rxn02190	DHPM2	h2o[c] + 56dthm[c] -> h[c] + 3uib[c]	0.240538
rxn02944	SOTA	akg[c] + sucorn[c] -> glu_L[c] + sucgsa[c]	0.239593
rxn04954	r0792	2 h[c] + nadh[c] + mlthf[c] -> nad[c] + 5mthf[c]	0.239223
rxn05145	PIabc	h2o[c] + atp[c] + pi[e] -> h[c] + adp[c] + 2 pi[c]	0.238436
rxn05151	LYSabc	h2o[c] + atp[c] + lys_L[e] -> h[c] + adp[c] + pi[c] + lys_L[c]	0.23828
rxn02929	DHDPRyr	h[c] + nadph[c] + 23dhdp[c] -> nadp[c] + thdp[c]	0.237423
rxn00221	G1PP	h2o[c] + g1p[c] <=> pi[c] + glc_D[c]	0.237037
rxn01639	FGLU	h2o[c] + h[c] + forglu[c] -> glu_L[c] + frmd[c]	0.236328
rxn00642	GMAND	gdpmann[c] -> h2o[c] + gdpddman[c]	0.236322
rxn02213	DHQTi	3dhq[c] -> h2o[c] + 3dhsk[c]	0.235612
rxn01644	DHDPS	pyr[c] + aspsa[c] -> 2 h2o[c] + h[c] + 23dhdp[c]	0.235607
rxn00105	NMNATr	h[c] + atp[c] + nmn[c] <=> nad[c] + ppi[c]	0.235152
EX_cpd00797(e)	EX_bhb(e)	bhb[e] <=>	0.234989
rxn12405	BHBtp	bhb[e] <=> bhb[c]	0.234989
rxn00493	PHETA1	akg[c] + phe_L[c] <=> glu_L[c] + phpyr[c]	0.234577
rxn00994	BCOAACT	acac[c] + btcoa[c] <=> aacoa[c] + but[c]	0.23366
rxn03856	GLTPD	nad[c] + galt1p[c] <=> h[c] + nadh[c] + tag6p_D[c]	0.232763
EX_cpd08636(e)	DM_dhptd(c)	dhptd[e] <=>	0.232691
rxn05958	RHCCE	rhcys[c] -> hcys_L[c] + dhptd[c]	0.232691
EX_cpd03724(e)	EX_fecrm(e)	fecrm[e] <=>	0.230976
rxn05188	FECRMabc	NA	0.230976
rxn01575	ILETA	akg[c] + ile_L[c] <=> glu_L[c] + 3mop[c]	0.230948
rxn01671	NMNPH	atp[c] + rnam[c] -> h[c] + adp[c] + nmn[c]	0.230366
rxn01675	G1PTT	h[c] + g1p[c] + dttp[c] -> ppi[c] + dtdpglu[c]	0.230041
rxn05292	FE3t4	fe3[e] -> fe3[c]	0.229303
rxn00527	TYRTA	akg[c] + tyr_L[c] <=> glu_L[c] + 34hpp[c]	0.229027
rxn05154	ARGabc	h2o[c] + atp[c] + arg_L[e] -> h[c] + adp[c] + pi[c] + arg_L[c]	0.228789
rxn03641	ACCOAT	accoa[c] + 4hdxbutn[c] <=> 4hbutcoa[c] + ac[c]	0.226374
rxn01204	ABTA	akg[c] + 4abut[c] -> glu_L[c] + sucsal[c]	0.225999
rxn00992	BDH	nad[c] + bhb[c] <=> h[c] + nadh[c] + acac[c]	0.225611
rxn13477	IPFPHS	3 ipdp[c] + frdp[c] -> 3 ppi[c] + hexdp[c]	0.225259
rxn05737	TFMO2	NA	0.224126
rxn08467	FDMO	o2[c] + fmnh2[c] + isetac[c] -> h2o[c] + h[c] + so3[c] + fmn[c] + gcald[c]	0.224126
rxn08468	FDMO2	o2[c] + fmnh2[c] + mso3[c] -> h2o[c] + h[c] + so3[c] + fald[c] + fmn[c]	0.224126
rxn08469	FDMO3	o2[c] + fmnh2[c] + ethso3[c] -> h2o[c] + h[c] + so3[c] + acald[c] + fmn[c]	0.224126
rxn08470	FDMO4	o2[c] + fmnh2[c] + butso3[c] -> h2o[c] + h[c] + so3[c] + fmn[c] + btal[c]	0.224126
rxn08471	FDMO6	o2[c] + fmnh2[c] + sulfac[c] -> h2o[c] + h[c] + so3[c] + fmn[c] + glx[c]	0.224126
rxn10067	FDMO5	o2[c] + fmnh2[c] + hexs[c] -> h2o[c] + h[c] + so3[c] + fmn[c] + hxal[c]	0.224126
rxn03909	DXPS	h[c] + pyr[c] + g3p[c] -> co2[c] + dxyl5p[c]	0.224111
rxn00679	MCITS	h2o[c] + ppcoa[c] + oaa[c] -> h[c] + coa[c] + 2mcit[c]	0.224067
rxn03060	MCITD	2mcit[c] -> h2o[c] + 2mcacn[c]	0.224067
EX_cpd00609(e)	EX_glcr(e)	glcr[e] <=>	0.223618
EX_cpd00652(e)	EX_galct_D(e)	galct_D[e] <=>	0.223618
rxn05565	GALACt	h[e] + galct_D[e] <=> h[c] + galct_D[c]	0.223618
rxn05572	GLCRt2	h[e] + glcr[e] <=> h[c] + glcr[c]	0.223618
rxn02007	2INSD	2ins[c] -> h2o[c] + dkdi[c]	0.223553
rxn00568	NTRIR2x	4 h[c] + 3 nadh[c] + no2[c] -> h2o[c] + 3 nad[c] + nh4oh[c]	0.223331
EX_cpd00441(e)	EX_tma(e)	tma[e] <=>	0.220884
EX_cpd00811(e)	EX_tmao(e)	tmao[e] <=>	0.220884
rxn10127	TMAOR1e	h[c] + mql8[c] + tmao[c] -> h2o[c] + mqn8[c] + tma[c]	0.220884
rxn10128	TMAOR2e	h[c] + 2dmmql8[c] + tmao[c] -> h2o[c] + 2dmmq8[c] + tma[c]	0.220884
EX_cpd00161(e)	EX_thr_L(e)	thr_L[e] <=>	0.220269
rxn05300	THRt2r	h[e] + thr_L[e] <=> h[c] + thr_L[c]	0.220269
rxn00879	INS2D	nad[c] + inost[c] -> h[c] + nadh[c] + 2ins[c]	0.218146
rxn00501	MMSAD3	nad[c] + coa[c] + msa[c] -> nadh[c] + co2[c] + accoa[c]	0.217026
rxn00671	MMSAD1	nad[c] + coa[c] + msa[c] -> nadh[c] + co2[c] + accoa[c]	0.217026
rxn02791	5GLUP5T1	glu_L[c] + HC00955[c] <=> h2o[c] + HC01577[c]	0.216223
rxn02792	5GLUP5T2	h[c] + glu_L[c] + HC00955[c] -> h2o[c] + co2[c] + HC01700[c]	0.216223
rxn03908	CDPMEK	atp[c] + 4c2me[c] -> h[c] + adp[c] + 2p4c2me[c]	0.215864
rxn02344	36DAHXI	36dahx[c] <=> 35dacap[c]	0.215009
rxn00806	LEUTA	akg[c] + leu_L[c] <=> glu_L[c] + 4mop[c]	0.214908
rxn00875	BUTCTr	accoa[c] + but[c] -> ac[c] + btcoa[c]	0.214529
rxn00990	ACACCTr	accoa[c] + acac[c] -> aacoa[c] + ac[c]	0.214529
rxn04713	SNCOAT	succoa[c] + np2msucc[c] <=> succ[c] + np2msucccoa[c]	0.214529
EX_cpd00653(e)	EX_galctn_D(e)	galctn_D[e] <=>	0.214238
rxn10160	GALCTNt2r	h[e] + galctn_D[e] <=> h[c] + galctn_D[c]	0.214238
EX_cpd00176(e)	EX_2ddglcn(e)	2ddglcn[e] <=>	0.212477
rxn05681	DDGLCNt2r	h[e] + 2ddglcn[e] <=> h[c] + 2ddglcn[c]	0.212477
rxn03173	DNTPPA	h2o[c] + ahdt[c] -> h[c] + ppi[c] + dhpmp[c]	0.211255
rxn02321	RB5PE	ru5p_L[c] <=> xu5p_L[c]	0.210978
rxn05156	ORNabc	h2o[c] + atp[c] + orn[e] -> h[c] + adp[c] + pi[c] + orn[c]	0.210485
rxn01974	DAPE	26dap_LL[c] <=> 26dap_M[c]	0.210142
rxn01270	LARGNAT	oaa[c] + Largn[c] <=> asp_L[c] + pphn[c]	0.210035
rxn02200	DHPS	4abz[c] + 2ahhmp[c] -> h2o[c] + dhpt[c]	0.20946
rxn02201	FOLD3	4abz[c] + 2ahhmd[c] -> ppi[c] + dhpt[c]	0.20946
rxn00569	NTRIR2y	4 h[c] + 3 nadph[c] + no2[c] -> h2o[c] + 3 nadp[c] + nh4oh[c]	0.209447
EX_cpd00208(e)	EX_lcts(e)	lcts[e] <=>	0.209331
rxn09944	MMSAD2	ppal[c] + nad[c] + coa[c] -> h[c] + nadh[c] + ppcoa[c]	0.208637
rxn05465	MCOATA	ACP[c] + malcoa[c] <=> coa[c] + malACP[c]	0.208405
rxn09996	TEICH45	NA	0.207925
EX_cpd00119(e)	EX_his_L(e)	his_L[e] <=>	0.207875
rxn05164	HISabc	h2o[c] + atp[c] + his_L[e] -> h[c] + adp[c] + pi[c] + his_L[c]	0.207875
rxn01101	PGCDr	nad[c] + 3pg[c] <=> h[c] + nadh[c] + 3php[c]	0.207523
rxn00289	MCITL2	micit[c] <=> pyr[c] + succ[c]	0.207318
rxn00160	MALDDH	nad[c] + mal_D[c] -> nadh[c] + co2[c] + pyr[c]	0.205432
rxn01285	TARCGLYL	h[c] + tartr_L[c] <=> co2[c] + glyc_R[c]	0.205432
rxn01847	TARTRDH2	nad[c] + tartr_M[c] <=> h[c] + nadh[c] + oxglyc[c]	0.205432
rxn04143	TARTRDH	nad[c] + tartr_L[c] <=> h[c] + nadh[c] + oxglyc[c]	0.205432
rxn02003	TDPDRRr	h[c] + nadph[c] + dtdp4d6dm[c] -> nadp[c] + dtdprmn[c]	0.204668
rxn03061	MICITDr	h2o[c] + 2mcacn[c] <=> micit[c]	0.204295
rxn02429	DDGALK	atp[c] + 2dh3dgal[c] -> h[c] + adp[c] + 2dh3dgal6p[c]	0.204282
rxn10273	rxn10273	NA	0.203877
rxn10274	IHDUDPG	udpg[c] + m12dihglyc[c] <=> h[c] + udp[c] + diglcpgi17[c]	0.203877
rxn10275	AIHDUPDG	udpg[c] + m12dahglyc[c] <=> h[c] + udp[c] + diglcpgai17[c]	0.203877
rxn10282	rxn10282	NA	0.203877
rxn10283	IHDUDPMG	udpg[c] + 12dihdglyc[c] <=> h[c] + udp[c] + m12dihglyc[c]	0.203877
rxn10284	AIHDUDPMG	udpg[c] + 12daihdglyc[c] <=> h[c] + udp[c] + m12dahglyc[c]	0.203877
rxn00452	HCYSMT	amet[c] + hcys_L[c] -> h[c] + ahcys[c] + met_L[c]	0.203145
rxn05496	ALAt4r	na1[e] + ala_L[e] <=> ala_L[c] + na1[c]	0.201931
rxn10770	CHOLD	nad[c] + chol[c] -> h[c] + nadh[c] + betald[c]	0.201894
rxn08942	MLTP2	pi[c] + malthx[c] <=> g1p[c] + maltpt[c]	0.201798
rxn01867	BETALDHx	h2o[c] + nad[c] + betald[c] -> 2 h[c] + nadh[c] + glyb[c]	0.20173
rxn01868	BETALDHy	h2o[c] + nadp[c] + betald[c] -> 2 h[c] + nadph[c] + glyb[c]	0.20173
rxn00702	G1PCT	h[c] + g1p[c] + ctp[c] <=> ppi[c] + cdpglc[c]	0.201342
rxn05579	GLYBt2r	h[e] + glyb[e] <=> h[c] + glyb[c]	0.20131
EX_cpd03198(e)	EX_melib(e)	melib[e] <=>	0.200716
rxn05612	MELIBt2r	h[e] + melib[e] <=> h[c] + melib[c]	0.200716
rxn01989	GLCRD	glcr[c] -> h2o[c] + 5dh4dglc[c]	0.200124
rxn07845	GLCRHL	glcr[c] -> h2o[c] + 2dh3dglc[c]	0.200124
rxn04928	KG6PDC	h[c] + 3dhgulnp[c] -> co2[c] + xu5p_L[c]	0.199878
rxn05232	RNTR1	atp[c] + trdrd[c] -> h2o[c] + trdox[c] + datp[c]	0.199758
rxn05234	RNTR2	gtp[c] + trdrd[c] -> h2o[c] + trdox[c] + dgtp[c]	0.199758
rxn05235	RNTR3	trdrd[c] + ctp[c] -> h2o[c] + trdox[c] + dctp[c]	0.199758
rxn10116	GLCDe	h2o[e] + glc_D[e] + q8[c] -> h[e] + q8h2[c] + glcn[e]	0.199643
EX_cpd00870(e)	EX_gbbtn(e)	gbbtn[e] <=>	0.1986
rxn08258	CRNCDH	crncoa[c] <=> h2o[c] + ctbtcoa[c]	0.1986
rxn10149	CRNt7	crn[e] + gbbtn[c] <=> crn[c] + gbbtn[e]	0.1986
rxn00299	GTPDIH2	h2o[c] + gtp[c] -> h[c] + ahdt[c] + for[c]	0.198567
rxn00302	GTPCI	h2o[c] + gtp[c] -> h[c] + ahdt[c] + for[c]	0.198567
rxn03174	AHDTHi	h2o[c] + ahdt[c] <=> 25daphoa4opm[c]	0.198567
rxn03419	FNTPH	h2o[c] + HC01651[c] <=> h[c] + for[c] + HC01652[c]	0.198567
rxn03421	GTPDIH	HC01652[c] <=> HC01710[c]	0.198567
rxn00141	AHC	h2o[c] + ahcys[c] <=> adn[c] + hcys_L[c]	0.198045
rxn00544	rxn00544	NA	0.197517
rxn05361	3HAD4M6	4m3hhexACP[c] -> h2o[c] + 4mthex2eACP[c]	0.196062
rxn05365	3HAD6M8	6m3hocACP[c] -> h2o[c] + 6mtoct2eACP[c]	0.196062
rxn05369	3HAD8M10	8m3hdcaACP[c] -> h2o[c] + 8mtdec2eACP[c]	0.196062
rxn05373	3HAD10M12	10m3hddcaACP[c] -> h2o[c] + 10mtddec2eACP[c]	0.196062
rxn05377	3HAD12M14	12m3hmyrsACP[c] -> h2o[c] + 12mtmrs2eACP[c]	0.196062
rxn05381	3HAD14M16	14m3hpalmACP[c] -> h2o[c] + 14mtpalm2eACP[c]	0.196062
rxn05386	3HAD5M6	5m3hhexACP[c] -> h2o[c] + 5mthex2eACP[c]	0.196062
rxn05390	3HAD7M8	7m3hocACP[c] -> h2o[c] + 7mtoct2eACP[c]	0.196062
rxn05394	3HAD9M10	9m3hdcaACP[c] -> h2o[c] + 9mtdec2eACP[c]	0.196062
rxn05398	3HAD11M12	11m3hddcaACP[c] -> h2o[c] + 11mtddec2eACP[c]	0.196062
rxn05402	3HAD13M14	13m3hmyrsACP[c] -> h2o[c] + 13mtmrs2eACP[c]	0.196062
rxn05406	3HAD15M16	15m3hpalmACP[c] -> h2o[c] + 15mtpalm2eACP[c]	0.196062
rxn05358	2MBCOATA	2mbcoa[c] + ACP[c] <=> coa[c] + 2mbutACP[c]	0.195771
rxn05383	IVCOATA	ACP[c] + ivcoa[c] <=> coa[c] + 3mbutACP[c]	0.195771
rxn05452	AIHPDCOATA	coa[c] + 14mpalmACP[c] <=> ACP[c] + aihpdcoa[c]	0.195771
rxn05454	IHPDCOATA	coa[c] + 15mpalmACP[c] <=> ACP[c] + ihpdcoa[c]	0.195771
rxn00827	CMPSAS	acnam[c] + ctp[c] -> ppi[c] + cmpacna[c]	0.195589
rxn03887	GALCTD	galct_D[c] -> h2o[c] + 5dh4dglc[c]	0.195302
rxn00601	AST	succoa[c] + arg_L[c] -> h[c] + coa[c] + sucarg[c]	0.195123
rxn05596	Kt3r	h[e] + k[c] <=> h[c] + k[e]	0.194957
rxn05236	RNTR4	trdrd[c] + utp[c] -> h2o[c] + trdox[c] + dutp[c]	0.194805
rxn03931	DKDID	h2o[c] + dkdi[c] -> h[c] + d5kg[c]	0.194627
rxn12147	DKDID2	h2o[c] + dkdi[c] -> h[c] + d5kg[c]	0.194627
rxn12146	5DGCLURI	5dgclur[c] <=> d5kg[c]	0.194433
rxn01301	HSDx	h[c] + nadh[c] + aspsa[c] -> nad[c] + hom_L[c]	0.193867
rxn01302	HSDy	h[c] + nadph[c] + aspsa[c] -> nadp[c] + hom_L[c]	0.193867
rxn10136	GLUABUTt7	4abut[c] + glu_L[e] <=> glu_L[c] + 4abut[e]	0.192669
rxn10336	CLPNS180	2 pg180[c] <=> glyc[c] + clpn180[c]	0.192197
rxn10337	CLPNSI17	2 pgi17[c] <=> glyc[c] + clpni17[c]	0.192197
rxn10338	CLPNSAI17	2 pgai17[c] <=> glyc[c] + clpnai17[c]	0.192197
rxn08943	MLTP3	pi[c] + malthp[c] <=> malthx[c] + g1p[c]	0.191842
rxn01152	RBLIi	arab_D[c] <=> rbl_D[c]	0.191721
rxn10197	TECA4S	NA	0.191652
rxn00291	SGDS	h2o[c] + sucglu[c] -> glu_L[c] + succ[c]	0.191453
rxn02927	SADH	2 h2o[c] + 2 h[c] + sucarg[c] -> 2 nh4[c] + co2[c] + sucorn[c]	0.191453
rxn03422	SGSAD	h2o[c] + nad[c] + sucgsa[c] -> 2 h[c] + nadh[c] + sucglu[c]	0.191453
rxn05395	EAR9M10	h[c] + nadph[c] + 9mtdec2eACP[c] -> nadp[c] + 9mdcaACP[c]	0.191311
rxn00165	r0060	ser_L[c] -> nh4[c] + pyr[c]	0.191238
rxn03932	D5KGK	atp[c] + d5kg[c] -> h[c] + adp[c] + d5kgp[c]	0.191225
rxn01520	TMDS	dump[c] + mlthf[c] -> dhf[c] + dtmp[c]	0.190926
rxn05359	3OAS4M3O6	h[c] + 2mbutACP[c] + malACP[c] -> co2[c] + ACP[c] + 4m3ohexACP[c]	0.190745
rxn05363	3OAS4M6	h[c] + malACP[c] + 4mhexACP[c] -> co2[c] + ACP[c] + 6m3oocACP[c]	0.190745
rxn05367	3OAS6M8	h[c] + malACP[c] + 6mocACP[c] -> co2[c] + ACP[c] + 8m3odcaACP[c]	0.190745
rxn05371	3OAS8M10	h[c] + malACP[c] + 8mdcaACP[c] -> co2[c] + ACP[c] + 10m3oddcaACP[c]	0.190745
rxn05375	3OAS10M12	h[c] + malACP[c] + 10mddcaACP[c] -> co2[c] + ACP[c] + 12m3omyrsACP[c]	0.190745
rxn05379	3OAS12M14	h[c] + malACP[c] + 12mmyrsACP[c] -> co2[c] + ACP[c] + 14m3opalmACP[c]	0.190745
rxn05384	3OAS3M4	h[c] + malACP[c] + 3mbutACP[c] -> co2[c] + ACP[c] + 5m3ohexACP[c]	0.190745
rxn05388	3OAS5M6	h[c] + malACP[c] + 5mhexACP[c] -> co2[c] + ACP[c] + 7m3oocACP[c]	0.190745
rxn05392	3OAS7M8	h[c] + malACP[c] + 7mocACP[c] -> co2[c] + ACP[c] + 9m3odcaACP[c]	0.190745
rxn05396	3OAS9M10	h[c] + malACP[c] + 9mdcaACP[c] -> co2[c] + ACP[c] + 11m3oddcaACP[c]	0.190745
rxn05400	3OAS11M12	h[c] + malACP[c] + 11mddcaACP[c] -> co2[c] + ACP[c] + 13m3omyrsACP[c]	0.190745
rxn05404	3OAS13M14	h[c] + malACP[c] + 13mmyrsACP[c] -> co2[c] + ACP[c] + 15m3opalmACP[c]	0.190745
rxn00856	PTRCTA	akg[c] + ptrc[c] -> glu_L[c] + 4abutn[c]	0.190404
rxn03843	FT	ipdp[c] + frdp[c] -> ppi[c] + ttc_ggdp[c]	0.189895
rxn04308	IPDPUPT	8 ipdp[c] + frdp[c] -> 8 ppi[c] + udcpdp[c]	0.189895
rxn09345	UDCPDPS	8 ipdp[c] + frdp[c] -> 8 ppi[c] + udcpdp[c]	0.189895
EX_cpd00079(e)	EX_g6p(e)	g6p[e] <=>	0.187284
EX_cpd00235(e)	EX_man6p(e)	man6p[e] <=>	0.187284
EX_cpd01912(e)	EX_fuc1p_L(e)	fuc1p_L[e] <=>	0.187284
rxn05563	G6Pt6_2	2 pi[c] + g6p[e] <=> g6p[c] + 2 pi[e]	0.187284
rxn10187	MAN6Pt6_2	2 pi[c] + man6p[e] -> man6p[c] + 2 pi[e]	0.187284
rxn10188	F1PPt	2 pi[c] + fuc1p_L[e] <=> 2 pi[e] + fuc1p_L[c]	0.187284
rxn01990	GLCRAL	5dh4dglc[c] -> pyr[c] + 2h3oppan[c]	0.186357
rxn02346	2DH3DGLCA	pyr[c] + 2h3oppan[c] <=> 2dh3dglc[c]	0.186357
rxn08257	CRNCBCT	crn[c] + ctbtcoa[c] <=> crncoa[c] + ctbt[c]	0.185865
rxn00205	GTHP	h2o2[c] + 2 gthrd[c] -> 2 h2o[c] + gthox[c]	0.185806
rxn01537	TMN	h2o[c] + thm[c] -> h[c] + 4mhetz[c] + 4ahmmp[c]	0.185751
rxn01316	ACNAMS	acnam[c] -> pyr[c] + acmana[c]	0.185682
rxn02484	HMPK1	atp[c] + 4ahmmp[c] -> h[c] + adp[c] + 4ampm[c]	0.185597
rxn03108	PMPK	atp[c] + 4ampm[c] -> adp[c] + 2mahmp[c]	0.185597
rxn02483	CMLDC	2c25dho[c] -> co2[c] + 5odhf2a[c]	0.185472
rxn10289	TECA1S160	24 cdpglyc[c] + diglcpg160[c] <=> 24 h[c] + 24 cmp[c] + palmtca1[c]	0.185171
rxn10290	TECA1S140	24 cdpglyc[c] + diglcpg140[c] <=> 24 h[c] + 24 cmp[c] + myrstca1[c]	0.185171
rxn10294	TECA1SI14	24 cdpglyc[c] + diglcpgi14[c] <=> 24 h[c] + 24 cmp[c] + i14tca1[c]	0.185171
rxn10295	TECA1SI15	24 cdpglyc[c] + diglcpgi15[c] <=> 24 h[c] + 24 cmp[c] + i15tca1[c]	0.185171
rxn10296	TECA1SAI15	diglcpgai15[c] + 24 cdpglyc[c] <=> 24 h[c] + 24 cmp[c] + ai15tca1[c]	0.185171
rxn10297	TECA1SI16	24 cdpglyc[c] + diglcpgi16[c] <=> 24 h[c] + 24 cmp[c] + i16tca1[c]	0.185171
rxn02000	TDPDRE	dtdp4d6dg[c] -> dtdp4d6dm[c]	0.185092
rxn07430	3MOBDC2	h[c] + thmpp[c] + 3mob[c] -> co2[c] + 2m1hptpp[c]	0.184969
rxn07431	LPAMMPT	lpam[c] + 2m1hptpp[c] <=> thmpp[c] + 2mpdhl[c]	0.184969
rxn07432	4MOPDC2	h[c] + thmpp[c] + 4mop[c] -> co2[c] + 3m1hbtpp[c]	0.184969
rxn07433	LPAMMBT	lpam[c] + 3m1hbtpp[c] <=> thmpp[c] + HC01377[c]	0.184969
rxn07434	3MOPDC2	h[c] + thmpp[c] + 3mop[c] -> co2[c] + 2m1hbtpp[c]	0.184969
rxn07435	LPAMMBT2	lpam[c] + 2m1hbtpp[c] <=> thmpp[c] + HC01376[c]	0.184969
rxn03630	TAUDO	o2[c] + akg[c] + taur[c] -> h[c] + co2[c] + succ[c] + so3[c] + aacald[c]	0.184427
EX_cpd01155(e)	EX_15dap(e)	15dap[e] <=>	0.184029
rxn10148	CADVt	15dap[c] + h[e] + lys_L[e] <=> h[c] + 15dap[e] + lys_L[c]	0.184029
NA	NA	NA	0.183279
rxn08941	MLTP1	pi[c] + maltpt[c] <=> g1p[c] + maltttr[c]	0.181677
rxn01925	DHLCOALT	dhlam[c] + ibcoa[c] <=> coa[c] + 2mpdhl[c]	0.180351
rxn06335	2MEBCOADH	2mbcoa[c] + dhlam[c] <=> coa[c] + HC01376[c]	0.180351
rxn06586	3MEBCOADH	dhlam[c] + ivcoa[c] <=> coa[c] + HC01376[c]	0.180351
EX_cpd00359(e)	EX_indole(e)	indole[e] <=>	0.180323
rxn10176	INDOLEt2r	h[e] + indole[e] <=> h[c] + indole[c]	0.180323
rxn05216	GLNt4	na1[e] + gln_L[e] -> na1[c] + gln_L[c]	0.180253
rxn00173	PTAr	pi[c] + accoa[c] <=> coa[c] + actp[c]	0.179914
rxn00670	PTA2	pi[c] + ppcoa[c] -> coa[c] + ppap[c]	0.179914
rxn04386	LTHRK	atp[c] + thr_L[c] -> h[c] + adp[c] + thrp[c]	0.179244
rxn01093	DHBS	h[c] + atp[c] + 23dhb[c] -> ppi[c] + 23dhba[c]	0.179094
rxn01094	DHBD	nad[c] + 23ddhb[c] <=> h[c] + nadh[c] + 23dhb[c]	0.179094
rxn05564	ABUTt2r	h[e] + 4abut[e] <=> h[c] + 4abut[c]	0.178562
rxn00917	GMPS2	h2o[c] + atp[c] + gln_L[c] + xmp[c] -> 2 h[c] + glu_L[c] + amp[c] + ppi[c] + gmp[c]	0.17847
rxn01750	CDPGHL	cdpglc[c] -> h2o[c] + cdpddg[c]	0.178252
rxn05374	EAR10M12	h[c] + nadph[c] + 10mtddec2eACP[c] -> nadp[c] + 10mddcaACP[c]	0.178041
rxn02875	AMAA	h2o[c] + acmama[c] -> ala_L[c] + acmam[c]	0.177891
rxn10150	CITt7	succ[c] + cit[e] <=> cit[c] + succ[e]	0.177776
rxn00783	DDPGALA	2dh3dgal6p[c] <=> pyr[c] + g3p[c]	0.176606
rxn01685	ACTD	nad[c] + actn_R[c] -> h[c] + nadh[c] + diact[c]	0.175793
rxn03057	MTRI	5mdr1p[c] <=> 5mdru1p[c]	0.17552
rxn02112	BTDD_RR	nad[c] + btd_RR[c] <=> h[c] + nadh[c] + actn_R[c]	0.175054
rxn00999	PPOR	o2[c] + phpyr[c] -> co2[c] + 2hyoxplac[c]	0.173105
rxn00744	DHAK	atp[c] + dha[c] -> h[c] + adp[c] + dhap[c]	0.172911
rxn00127	ADMDCr	h[c] + amet[c] <=> co2[c] + ametam[c]	0.172851
rxn02235	13PPDHr	3hppnl[c] + h[c] + nadh[c] -> 13ppd[c] + nad[c]	0.172738
rxn01879	LCARRy	h[c] + nadph[c] + lald_D[c] -> 12ppd_R[c] + nadp[c]	0.171263
rxn00634	SBTD_D2	nad[c] + sbt_D[c] -> h[c] + nadh[c] + fru[c]	0.170888
rxn01643	ASAD	h[c] + nadph[c] + 4pasp[c] -> pi[c] + nadp[c] + aspsa[c]	0.17079
EX_cpd00129(e)	EX_pro_L(e)	pro_L[e] <=>	0.170733
rxn05167	XYLabc	h2o[c] + atp[c] + xyl_D[e] -> h[c] + adp[c] + pi[c] + xyl_D[c]	0.170573
rxn05399	EAR11M12	h[c] + nadph[c] + 11mtddec2eACP[c] -> nadp[c] + 11mddcaACP[c]	0.1704
rxn05378	EAR12M14	h[c] + nadph[c] + 12mtmrs2eACP[c] -> nadp[c] + 12mmyrsACP[c]	0.169967
rxn00337	ASPK	atp[c] + asp_L[c] <=> adp[c] + 4pasp[c]	0.168982
rxn05407	EAR15M16	h[c] + nadph[c] + 15mtpalm2eACP[c] -> nadp[c] + 15mpalmACP[c]	0.168433
rxn05366	EAR6M8	h[c] + nadph[c] + 6mtoct2eACP[c] -> nadp[c] + 6mocACP[c]	0.16771
rxn00333	GLYCTO1	o2[c] + glyclt[c] -> h2o2[c] + glx[c]	0.167496
rxn08655	GLYCTO2	q8[c] + glyclt[c] -> glx[c] + q8h2[c]	0.167421
rxn08656	GLYCTO3	mqn8[c] + glyclt[c] -> glx[c] + mql8[c]	0.167421
rxn08657	GLYCTO4	2dmmq8[c] + glyclt[c] -> glx[c] + 2dmmql8[c]	0.167421
rxn02304	PPPH	1.5 o2[c] + pppg9[c] -> 3 h2o[c] + ppp9[c]	0.167237
rxn01747	ALLTAMH2	NA	0.165532
rxn03842	URDGLYAH	h2o[c] + urdgly[c] <=> nh4[c] + urdglyc[c]	0.165532
rxn00711	UPPRTr	prpp[c] + ura[c] -> ppi[c] + ump[c]	0.164966
rxn01265	NAPRTr	h2o[c] + atp[c] + prpp[c] + nac[c] -> adp[c] + pi[c] + ppi[c] + nicrnt[c]	0.164908
rxn11703	SHCHCS3	2s5epchc[c] -> pyr[c] + 2shchc[c]	0.164689
rxn05732	ACOAD7i	nad[c] + pmtcoa[c] -> h[c] + nadh[c] + hdd2coa[c]	0.164481
rxn10010	ACOAD2	h[c] + nadh[c] + hx2coa[c] <=> nad[c] + hxcoa[c]	0.164481
rxn10011	ACOAD3rev	nad[c] + occoa[c] <=> h[c] + nadh[c] + oc2coa[c]	0.164481
rxn10012	ACOAD4rev	nad[c] + dcacoa[c] <=> h[c] + nadh[c] + dc2coa[c]	0.164481
rxn10013	ACOAD5rev	nad[c] + ddcacoa[c] <=> h[c] + nadh[c] + dd2coa[c]	0.164481
rxn10014	ACOAD6rev	nad[c] + tdcoa[c] <=> h[c] + nadh[c] + td2coa[c]	0.164481
rxn02173	GALCTND	galctn_D[c] -> h2o[c] + 2dh3dgal[c]	0.161881
rxn02318	GAL6PI	dgal6p[c] <=> tag6p_D[c]	0.161498
rxn01709	12PPDSDH	12ppd_S[c] -> h2o[c] + ppal[c]	0.16142
rxn01203	DHEDAAr	24dhhed[c] -> pyr[c] + sucsal[c]	0.158574
rxn10169	LCTSt	lcts[e] + h[e] <=> h[c] + lcts[c]	0.158491
EX_cpd01217(e)	EX_xtsn[e]	xtsn[e] <=>	0.15592
rxn05680	XTSNt2r	h[e] + xtsn[e] <=> h[c] + xtsn[c]	0.15592
rxn01748	ALLTN	h2o[c] + alltn[c] -> h[c] + alltt[c]	0.154746
EX_cpd00221(e)	EX_lac_D(e)	lac_D[e] <=>	0.154642
rxn05208	MALLACDt	h[c] + na1[e] + mal_L[c] + lac_D[e] <=> h[e] + na1[c] + lac_D[c] + mal_L[e]	0.154642
rxn05604	L_LACNa1t	2 h[e] + na1[c] + mal_L[e] + lac_L[c] <=> 2 h[c] + na1[e] + mal_L[c] + lac_L[e]	0.154642
rxn01241	PDHcr	nad[c] + dhlam[c] <=> h[c] + nadh[c] + lpam[c]	0.153817
rxn00471	ORNCD	orn[c] -> nh4[c] + pro_L[c]	0.15369
rxn01870	FBA2	f1p[c] <=> glyald[c] + dhap[c]	0.152306
rxn08178	BSORx	h[c] + nadh[c] + btnso[c] -> h2o[c] + nad[c] + btn[c]	0.152113
rxn08179	BSORy	h[c] + nadph[c] + btnso[c] -> h2o[c] + nadp[c] + btn[c]	0.152113
EX_cpd00218(e)	EX_nac(e)	nac[e] <=>	0.151955
rxn05310	NACUP	nac[e] -> nac[c]	0.151955
rxn04464	TMDSf2	fadh2[c] + dump[c] + mlthf[c] -> fad[c] + thf[c] + dtmp[c]	0.151835
rxn02171	3BTCOAI	3btcoa[c] <=> b2coa[c]	0.150918
rxn03642	3HBCD	4hbutcoa[c] <=> h2o[c] + 3btcoa[c]	0.150918
rxn00272	AGTi	ala_L[c] + glx[c] -> pyr[c] + gly[c]	0.150199
rxn00422	SPTc	pyr[c] + ser_L[c] <=> ala_L[c] + hpyr[c]	0.150199
rxn02102	URDGLYCD	nad[c] + urdglyc[c] -> h[c] + nadh[c] + oxur[c]	0.149848
rxn02103	URDGLYCR	nadp[c] + urdglyc[c] <=> h[c] + nadph[c] + oxur[c]	0.149848
rxn00505	ICDHx	nad[c] + icit[c] <=> nadh[c] + co2[c] + akg[c]	0.149765
rxn00139	ADPTr	ade[c] + prpp[c] -> amp[c] + ppi[c]	0.149222
rxn05687	PTRCt2	h[e] + ptrc[e] -> h[c] + ptrc[c]	0.147062
rxn10182	PTRCORNt7	orn[c] + ptrc[e] <=> ptrc[c] + orn[e]	0.147062
rxn01997	TDPGDH	dtdpglu[c] -> h2o[c] + dtdp4d6dg[c]	0.146175
rxn00543	ALCD2x	nad[c] + etoh[c] <=> h[c] + nadh[c] + acald[c]	0.145678
rxn00763	ALCD19	h[c] + nadh[c] + glyald[c] <=> nad[c] + glyc[c]	0.145678
rxn00313	DAPDC	h[c] + 26dap_M[c] -> co2[c] + lys_L[c]	0.145447
rxn03041	5C2O3EDDC	h[c] + 5c2o3ed[c] -> co2[c] + 2hh24dd[c]	0.145396
rxn01544	XPPTr	prpp[c] + xan[c] -> ppi[c] + xmp[c]	0.144093
rxn02366	DHPDO	o2[c] + 34dhpha[c] -> h[c] + 5cmhmsa[c]	0.14396
rxn02883	OHEDH	h2o[c] + 2ohed[c] -> 24dhhed[c]	0.14396
rxn03040	5CM2HMUDI	5cm2hmu[c] <=> 5c2o3ed[c]	0.14396
rxn03055	4C2HM6SADH	h2o[c] + nad[c] + 2h5cmmusa[c] -> 2 h[c] + nadh[c] + 5cm2hmu[c]	0.14396
rxn01134	MTI	tre[c] <=> malt[c]	0.143247
rxn09310	THZPSN	atp[c] + cys_L[c] + tyr_L[c] + dxyl5p[c] -> h2o[c] + h[c] + co2[c] + amp[c] + ppi[c] + ala_L[c] + 4hba[c] + 4mpetz[c]	0.142876
rxn02885	HHDDI	NA	0.142863
rxn00720	DURAD	nadp[c] + 56dura[c] <=> h[c] + nadph[c] + ura[c]	0.142825
rxn01028	DURAD2	nadp[c] + 56dthm[c] <=> h[c] + nadph[c] + thym[c]	0.142825
rxn04020	TRE6PPGT	pi[c] + tre6p[c] <=> g6p[c] + g1p[c]	0.1424
rxn01840	r0545	h2o[c] + nad[c] + pacald[c] -> 2 h[c] + nadh[c] + pac[c]	0.142235
rxn00915	GUAPRT	prpp[c] + gua[c] -> ppi[c] + gmp[c]	0.141952
rxn01519	DUTPDP	h2o[c] + dutp[c] -> h[c] + ppi[c] + dump[c]	0.141056
rxn05387	EAR5M6	h[c] + nadph[c] + 5mthex2eACP[c] -> nadp[c] + 5mhexACP[c]	0.139756
rxn05616	MGt5	mg2[c] <=> mg2[e]	0.139446
rxn01278	5DGLCNR	h[c] + nadph[c] + 5dglcn[c] <=> nadp[c] + glcn[c]	0.139439
rxn02377	UACMAMO	h2o[c] + 2 nad[c] + uacmam[c] -> 3 h[c] + 2 nadh[c] + uacmamu[c]	0.139071
rxn02894	MTRK	atp[c] + 5mtr[c] -> h[c] + adp[c] + 5mdr1p[c]	0.13891
rxn02782	MUCCYCI	h[c] + ccmuac[c] <=> mucl[c]	0.138773
rxn00148	PYKr	h[c] + adp[c] + pep[c] -> atp[c] + pyr[c]	0.13792
rxn01911	DOGULNRr	h[c] + nadh[c] + 23doguln[c] -> nad[c] + 3dhguln[c]	0.137315
rxn01912	3DGUR	nadp[c] + 3dhguln[c] <=> h[c] + nadph[c] + 23doguln[c]	0.137315
rxn05573	GLCt2	h[e] + glc_D[e] -> h[c] + glc_D[c]	0.13675
rxn05403	EAR13M14	h[c] + nadph[c] + 13mtmrs2eACP[c] -> nadp[c] + 13mmyrsACP[c]	0.136704
rxn01303	HSERTA	accoa[c] + hom_L[c] <=> coa[c] + achms[c]	0.136594
rxn05126	GGGABARr	h2o[c] + nad[c] + ggbutal[c]e <=> 2 h[c] + nadh[c] + gg4abut[c]	0.136533
rxn05127	GGGABADr	h2o[c] + nadp[c] + ggbutal[c] <=> 2 h[c] + nadph[c] + gg4abut[c]	0.136533
rxn00074	CBL2D	NA	0.134987
rxn05505	ARSENBt2	h[e] + arsenb[e] <=> h[c] + arsenb[c]	0.134766
rxn01945	4HP34DHPD	o2[c] + h[c] + nadh[c] + 4hphac[c] -> h2o[c] + nad[c] + 34dhpha[c]	0.134507
rxn02363	3HPHACOX	o2[c] + h[c] + nadh[c] + 3hphac[c] -> h2o[c] + nad[c] + 34dhpha[c]	0.134507
rxn00410	CTPS1	nh4[c] + atp[c] + utp[c] -> 2 h[c] + adp[c] + pi[c] + ctp[c]	0.133411
rxn05336	3OAR160	h[c] + nadph[c] + 3opalmACP[c] <=> nadp[c] + 3hpalmACP[c]	0.13326
rxn05337	3OAR60	h[c] + nadph[c] + 3ohexACP[c] <=> nadp[c] + 3hhexACP[c]	0.13326
rxn05338	3OAR100	h[c] + nadph[c] + 3odecACP[c] <=> nadp[c] + 3hdecACP[c]	0.13326
rxn05339	3OAR40	h[c] + nadph[c] + actACP[c] <=> nadp[c] + 3haACP[c]	0.13326
rxn05340	3OAR120	h[c] + nadph[c] + 3oddecACP[c] <=> nadp[c] + 3hddecACP[c]	0.13326
rxn05341	3OAR80	h[c] + nadph[c] + 3ooctACP[c] <=> nadp[c] + 3hoctACP[c]	0.13326
rxn05342	3OAR140	h[c] + nadph[c] + 3omrsACP[c] <=> nadp[c] + 3hmrsACP[c]	0.13326
rxn05410	3OAR4M5	h[c] + nadph[c] + 4m3opentACP[c] <=> nadp[c] + 4m3hpentACP[c]	0.13326
rxn05414	3OAR6M7	h[c] + nadph[c] + 6m3oheptACP[c] <=> nadp[c] + 6m3hheptACP[c]	0.13326
rxn05418	3OAR8M9	h[c] + nadph[c] + 8m3ononACP[c] <=> nadp[c] + 8m3hnonACP[c]	0.13326
rxn05422	3OAR10M11	h[c] + nadph[c] + 10m3oundecACP[c] <=> nadp[c] + 10m3hundecACP[c]	0.13326
rxn05426	3OAR12M13	h[c] + nadph[c] + 12m3otridecACP[c] <=> nadp[c] + 12m3htridecACP[c]	0.13326
rxn05430	3OAR14M15	h[c] + nadph[c] + 14m3opentdecACP[c] <=> nadp[c] + 14m3hpentdecACP[c]	0.13326
rxn05461	3OAR180	h[c] + nadph[c] + 3ooctdACP[c] <=> nadp[c] + 3hoctaACP[c]	0.13326
rxn05370	EAR8M10	h[c] + nadph[c] + 8mtdec2eACP[c] -> nadp[c] + 8mdcaACP[c]	0.132995
rxn00137	BPNT	h2o[c] + pap[c] -> pi[c] + amp[c]	0.132649
rxn01842	PACCOAL	atp[c] + coa[c] + pac[c] -> amp[c] + ppi[c] + phaccoa[c]	0.132491
rxn05171	NO3abc	h2o[c] + atp[c] + no3[e] -> h[c] + adp[c] + pi[c] + no3[c]	0.131776
rxn00412	CTPS2	h2o[c] + atp[c] + gln_L[c] + utp[c] -> 2 h[c] + adp[c] + pi[c] + glu_L[c] + ctp[c]	0.13136
rxn09108	PGSA120	cdpdddecg[c] + glyc3p[c] -> h[c] + cmp[c] + pgp120[c]	0.131075
rxn09109	PGSA140	cdpdtdecg[c] + glyc3p[c] -> h[c] + cmp[c] + pgp140[c]	0.131075
rxn09110	PGSA141	cdpdtdec7eg[c] + glyc3p[c] -> h[c] + cmp[c] + pgp141[c]	0.131075
rxn09111	PGSA160	cdpdhdecg[c] + glyc3p[c] -> h[c] + cmp[c] + pgp160[c]	0.131075
rxn09112	PGSA161	cdpdhdec9eg[c] + glyc3p[c] -> h[c] + cmp[c] + pgp161[c]	0.131075
rxn09114	PGSA181	cdpdodec11eg[c] + glyc3p[c] -> h[c] + cmp[c] + pgp181[c]	0.131075
rxn10261	PGSAI14	cdpditdecg[c] + glyc3p[c] -> h[c] + cmp[c] + pgpi14[c]	0.131075
rxn10262	PGSAI15	cdpdipdecg[c] + glyc3p[c] -> h[c] + cmp[c] + pgpi15[c]	0.131075
rxn10263	PGSAAI15	cdpdaipdecg[c] + glyc3p[c] -> h[c] + cmp[c] + pgpai15[c]	0.131075
rxn10264	PGSAI16	cdpdihdecg[c] + glyc3p[c] -> h[c] + cmp[c] + pgpi16[c]	0.131075
rxn03644	6P3HXI	ab6p3hxl[c] <=> f6p[c]	0.1299
rxn05391	EAR7M8	h[c] + nadph[c] + 7mtoct2eACP[c] -> nadp[c] + 7mocACP[c]	0.128979
rxn00467	ORNTAr	akg[c] + orn[c] -> glu_L[c] + glu5sa[c]	0.127764
rxn05902	FXXRDO	3 h2o[c] + h2s[c] + 3 fdxox[c] <=> 7 h[c] + so3[c] + 3 fdxrd[c]	0.127439
rxn00327	UGLYCH	h2o[c] + 2 h[c] + urdglyc[c] -> 2 nh4[c] + co2[c] + glx[c]	0.125302
rxn00010	GLXCL	h[c] + 2 glx[c] <=> co2[c] + 2h3oppan[c]	0.124068
rxn00792	BACCLi	h[c] + atp[c] + btn[c] -> ppi[c] + btamp[c]	0.123797
rxn02632	SBTDOX	nad[c] + btd_SS[c] <=> h[c] + nadh[c] + actn_S[c]	0.12298
rxn05362	EAR4M6	h[c] + nadph[c] + 4mthex2eACP[c] -> nadp[c] + 4mhexACP[c]	0.122444
rxn02332	6PGALSZ2i	h2o[c] + lac6p[c] <=> dgal6p[c] + glc_D[c]	0.120778
rxn00101	UREA	h2o[c] + 2 h[c] + urea[c] -> 2 nh4[c] + co2[c]	0.119013
rxn05382	EAR14M16	h[c] + nadph[c] + 14mtpalm2eACP[c] -> nadp[c] + 14mpalmACP[c]	0.118558
rxn01107	G15LACH	h2o[c] + g15lac[c] <=> h[c] + glcn[c]	0.117344
rxn10141	NMNt7	h2o[c] + nmn[c] -> h[c] + r5p[c] + ncam[c]	0.116852
rxn04597	PPPNDO	o2[c] + h[c] + nadh[c] + pppn[c] -> nad[c] + cechddd[c]	0.116464
rxn02144	OXOAEL	h2o[c] + 5odhf2a[c] -> h[c] + 3oxoadp[c]	0.115483
rxn00834	IMPD	h2o[c] + nad[c] + imp[c] -> h[c] + nadh[c] + xmp[c]	0.114562
EX_cpd00136(e)	EX_4hbz(e)	4hbz[e] <=>	0.113042
rxn12549	4HBZt2	h[e] + 4hbz[e] <=> h[c] + 4hbz[c]	0.113042
rxn00849	ALATA_D	akg[c] + ala_D[c] <=> pyr[c] + glu_D[c]	0.112673
rxn01893	OP4ENH	h2o[c] + op4en[c] -> 4h2opntn[c]	0.111955
rxn01895	HKNDDH	h2o[c] + hkndd[c] -> h[c] + succ[c] + op4en[c]	0.111955
rxn02416	MELTOX	o2[c] + h[c] + nadh[c] + melt[c] -> h2o[c] + nad[c] + dhpppn[c]	0.111955
rxn04601	3HPPPNH	o2[c] + h[c] + nadh[c] + 3hpppn[c] -> h2o[c] + nad[c] + dhpppn[c]	0.111955
rxn04602	3HCINNMH	o2[c] + h[c] + nadh[c] + 3hcinnm[c] -> h2o[c] + nad[c] + dhcinnm[c]	0.111955
rxn04604	HKNTDH	h2o[c] + hkntd[c] -> h[c] + fum[c] + op4en[c]	0.111955
rxn10865	LACpts	lcts[e] + pep[c] -> pyr[c] + lac6p[c]	0.111397
rxn09113	PGSA180	cdpdodecg[c] + glyc3p[c] -> h[c] + cmp[c] + pgp180[c]	0.111196
EX_cpd01015(e)	EX_cynt(e)	cynt[e] <=>	0.110845
rxn10132	CYNTt2	h[e] + cynt[e] -> h[c] + cynt[c]	0.110845
rxn06023	ACPS1	coa[c] + apoACP[c] -> h[c] + pap[c] + ACP[c]	0.109333
rxn01121	GLCND	glcn[c] -> h2o[c] + 2ddglcn[c]	0.107431
rxn00614	G3PO	o2[c] + glyc3p[c] -> h2o2[c] + dhap[c]	0.104695
EX_cpd00244(e)	EX_ni2(e)	ni2[e] <=>	0.102811
rxn05174	NI2abcpp	h2o[c] + atp[c] + arg_L[e] -> h[c] + adp[c] + pi[c] + arg_L[c]	0.102811
rxn00654	UPPN	h2o[c] + 2 h[c] + cala[c] -> nh4[c] + co2[c] + ala_B[c]	0.102768
rxn10046	CYTB_B3	0.5 o2[c] + 4 h[c] + mql7[c] -> h2o[c] + 4 h[e] + mqn7[c]	0.100706
rxn05598	LCTSabc	h2o[c] + atp[c] + lcts[e] -> h[c] + adp[c] + pi[c] + lcts[c]	0.100573
rxn06672	BTNCL	h[c] + atp[c] + btn[c] -> ppi[c] + btamp[c]	0.100323
rxn05352	EAR80y	h[c] + nadph[c] + toct2eACP[c] -> nadp[c] + ocACP[c]	0.100271
rxn05353	EAR40y	h[c] + nadph[c] + but2eACP[c] -> nadp[c] + butACP[c]	0.100271
rxn05354	EAR160y	h[c] + nadph[c] + tpalm2eACP[c] -> nadp[c] + palmACP[c]	0.100271
rxn05355	EAR120y	h[c] + nadph[c] + tddec2eACP[c] -> nadp[c] + ddcaACP[c]	0.100271
rxn05356	EAR100y	h[c] + nadph[c] + tdec2eACP[c] -> nadp[c] + dcaACP[c]	0.100271
rxn05357	EAR60y	h[c] + nadph[c] + thex2eACP[c] -> nadp[c] + hexACP[c]	0.100271
rxn05412	EAR4M5	h[c] + nadph[c] + 4mtpent2eACP[c] -> nadp[c] + 4mpentACP[c]	0.100271
rxn05416	EAR6M7	h[c] + nadph[c] + 6mthept2eACP[c] -> nadp[c] + 6mheptACP[c]	0.100271
rxn05420	EAR8M9	h[c] + nadph[c] + 8mtnon2eACP[c] -> nadp[c] + 8mnonACP[c]	0.100271
rxn05424	EAR10M11	h[c] + nadph[c] + 10mtundec2eACP[c] -> nadp[c] + 10mundecACP[c]	0.100271
rxn05428	EAR12M13	h[c] + nadph[c] + 12mttritec2eACP[c] -> nadp[c] + 12mtridecACP[c]	0.100271
rxn05432	EAR14M15	h[c] + nadph[c] + 14mtpentdec2eACP[c] -> nadp[c] + 14mpentdecACP[c]	0.100271
rxn05463	EAR180y	NA	0.100271
rxn10259	PGSAI17	cdpdihpdecg[c] + glyc3p[c] -> h[c] + cmp[c] + pgpi17[c]	0.100191
rxn10260	PGSAAI17	cdpdaihpdecg[c] + glyc3p[c] -> h[c] + cmp[c] + pgpai17[c]	0.100191
rxn00790	GLUPRTr	h2o[c] + gln_L[c] + prpp[c] -> glu_L[c] + ppi[c] + pram[c]	0.0995587
rxn02937	PRAIS	atp[c] + fpram[c] -> 2 h[c] + adp[c] + pi[c] + air[c]	0.0980592
rxn03084	PRFGS	h2o[c] + atp[c] + gln_L[c] + fgam[c] -> h[c] + adp[c] + pi[c] + glu_L[c] + fpram[c]	0.0980592
rxn03147	PRASCSi	atp[c] + asp_L[c] + 5aizc[c] -> h[c] + adp[c] + pi[c] + 25aics[c]	0.0980592
rxn05209	NAt3_1	h[e] + na1[c] <=> h[c] + na1[e]	0.0979038
rxn03188	BUP2	h2o[c] + 2 h[c] + 3uib[c] -> nh4[c] + co2[c] + 3aib_D[c]	0.0976083
rxn06673	ACCOACL	apoC_Lys[c] + btamp[c] -> h[c] + amp[c] + apoC_Lys_btn[c]	0.0962833
rxn00433	SARCOX	h2o[c] + o2[c] + sarcs[c] -> h2o2[c] + gly[c] + fald[c]	0.0959941
rxn12206	MALDC	h[c] + HC00319[c] -> co2[c] + ac[c]	0.0957379
EX_cpd00971(e)	EX_na1(e)	na1[e] <=>	0.0955124
rxn01715	TYROXDAc	h2o[c] + o2[c] + tym[c] -> h2o2[c] + nh4[c] + 4hoxpacd[c]	0.0951013
rxn01833	AACTOOR	h2o[c] + o2[c] + aact[c] -> h2o2[c] + nh4[c] + mthgxl[c]	0.0951013
rxn00540	HOPNTALr	4h2opntn[c] -> pyr[c] + acald[c]	0.0949984
rxn01653	FTHFCL	atp[c] + 5fthf[c] -> adp[c] + pi[c] + methf[c]	0.0942445
rxn00991	HMGL	hmgcoa[c] -> accoa[c] + acac[c]	0.0936197
rxn00629	MANAD_D	nad[c] + mnl[c] <=> h[c] + nadh[c] + fru[c]	0.0930318
rxn01022	MTAP	pi[c] + 5mta[c] -> ade[c] + 5mdr1p[c]	0.09264
rxn01279	AC2DHOR	glcn[c] + fad[c] -> 2dhglcn[c] + fadh2[c]	0.0926291
rxn10100	KAS16		0.0924281
rxn00686	DHFR	h[c] + nadph[c] + dhf[c] <=> nadp[c] + thf[c]	0.0913395
rxn02360	4HPROI	4hpro_LT[c] <=> 4hpro_D[c]	0.0911139
rxn11934	AMPSO3OX	2 h[c] + amp[c] + fad[c] + so3[c] <=> fadh2[c] + aps[c]	0.0910504
NA	NA	NA	0.0908314
NA	NA	NA	0.0908314
rxn05215	ALAt4r	na1[e] + ala_L[e] -> ala_L[c] + na1[c]	0.089569
rxn02938	5AIZCDC	co2[c] + air[c] <=> h[c] + 5aizc[c]	0.0888815
rxn05229	AIRC4	NA	0.0888815
rxn01602	DHFOR2	nadph[c] + fol[c] -> nadp[c] + dhf[c]	0.08868
rxn05063	CBMTHL	h2o[c] + cynt[c] -> cbmt[c]	0.0868124
rxn10271	rxn10271	NA	0.0858787
rxn10272	rxn10272	NA	0.0858787
rxn10276	ITDUDPG	udpg[c] + m12ditglyc[c] <=> h[c] + udp[c] + diglcpgi14[c]	0.0858787
rxn10277	IPDUDPG	udpg[c] + m12dipglyc[c] <=> h[c] + udp[c] + diglcpgi15[c]	0.0858787
rxn10278	AIPDUDPG	udpg[c] + m12dapglyc[c] <=> h[c] + udp[c] + diglcpgai15[c]	0.0858787
rxn10279	IXDUDPG	udpg[c] + m12dixglyc[c] <=> h[c] + udp[c] + diglcpgi16[c]	0.0858787
rxn10280	rxn10280	NA	0.0858787
rxn10281	rxn10281	NA	0.0858787
rxn10285	ITDUDPMG	udpg[c] + 12ditdglyc[c] <=> h[c] + udp[c] + m12ditglyc[c]	0.0858787
rxn10286	IPDUDPMG	udpg[c] + 12dipdglyc[c] <=> h[c] + udp[c] + m12dipglyc[c]	0.0858787
rxn10287	AIPDUDPMG	udpg[c] + 12daipdglyc[c] <=> h[c] + udp[c] + m12dapglyc[c]	0.0858787
rxn10288	IXDUDPMG	udpg[c] + 12dixdglyc[c] <=> h[c] + udp[c] + m12dixglyc[c]	0.0858787
rxn02313	SRBL1PR	nadph[c] + srbL1p[c] <=> nadp[c] + sbt6p[c]	0.0855924
rxn03643	AB6P3HXLL	ru5p_D[c] + fald[c] <=> ab6p3hxl[c]	0.0852492
rxn05092	DKMPPD2	o2[c] + dhmtp[c] -> 2 h[c] + for[c] + 2kmb[c]	0.0833239
rxn05104	MDRPD	5mdru1p[c] -> h2o[c] + dkmpp[c]	0.0833239
rxn05106	DKMPPD3	h2o[c] + dkmpp[c] -> pi[c] + dhmtp[c]	0.0833239
rxn04598	CINNDO	o2[c] + h[c] + nadh[c] + cinnm[c] -> nad[c] + cenchddd[c]	0.0831385
rxn04599	DHPPD	nad[c] + cechddd[c] -> h[c] + nadh[c] + dhpppn[c]	0.0831385
rxn04600	DHCIND	nad[c] + cenchddd[c] -> h[c] + nadh[c] + dhcinnm[c]	0.0831385
rxn02046	PSP_D	h2o[c] + pser_D[c] -> pi[c] + ser_D[c]	0.0827103
rxn10151	ASPt2_2	2 h[e] + asp_L[e] <=> 2 h[c] + asp_L[c]	0.0818128
rxn10153	MALt2_2	2 h[e] + mal_L[e] -> 2 h[c] + mal_L[c]	0.0818128
rxn10154	SUCCt2_2	2 h[e] + succ[e] -> 2 h[c] + succ[c]	0.0818128
rxn00555	GF6PTAr	f6p[c] + gln_L[c] <=> glu_L[c] + gam6p[c]	0.0806608
rxn05105	HKMPPI	dkmpp[c] -> hkmpp[c]	0.0802864
rxn00916	r0301	nh4[c] + atp[c] + xmp[c] -> 2 h[c] + amp[c] + ppi[c] + gmp[c]	0.0795132
rxn00066	H202D	h2o2[c] + h[c] + nadh[c] <=> 2 h2o[c] + nad[c]	0.0782856
rxn00779	D_GLY3PR	h2o[c] + nadp[c] + g3p[c] <=> 2 h[c] + nadph[c] + 3pg[c]	0.0772708
rxn05351	EAR140y	h[c] + nadph[c] + tmrs2eACP[c] -> nadp[c] + myrsACP[c]	0.0765143
rxn00933	PROLR	pro_L[c] <=> pro_D[c]	0.0764386
rxn02356	HPROxr		0.075991
rxn02358	HPROyr		0.075991
rxn06874	NIT_n1p4	32 h2o[c] + 32 atp[c] + 8 fdred[c] + n2[c] -> 2 nh4[c] + 6 h[c] + 32 adp[c] + 32 pi[c] + 8 fdox[c] + h2[c]	0.075174
EX_cpd00215(e)	EX_pydx(e)	pydx[e] <=>	0.0747584
EX_cpd00133(e)	EX_ncam(e)	ncam[e] <=>	0.0744491
rxn01999	TDPAGTA	glu_L[c] + dtdp4d6dg[c] -> akg[c] + dtdp4addg[c]	0.0739128
rxn00362	CMPN	h2o[c] + cmp[c] -> r5p[c] + csn[c]	0.073812
rxn02369	PCAB	2c25dho[c] <=> h[c] + 3cmuc[c]	0.0730976
rxn02029	5APTLPO	5aptn[c] + lipoate[c] <=> h[c] + pro_D[c] + C02147[c]	0.0722503
rxn00375	NFORGLUAH	h2o[c] + nforglu[c] <=> glu_L[c] + for[c]	0.0721793
rxn00459	ENO	2pg[c] <=> h2o[c] + pep[c]	0.072026
rxn02895	PRAGS	atp[c] + gly[c] + pram[c] -> h[c] + adp[c] + pi[c] + gar[c]	0.0712085
rxn10152	FUMt2_2	2 h[e] + fum[e] -> 2 h[c] + fum[c]	0.0710017
EX_cpd00121(e)	EX_inost(e)	inost[e] <=>	0.0687783
rxn05593	INSTt2r	h[e] + inost[e] <=> h[c] + inost[c]	0.0687783
rxn01315	PHE4MO	o2[c] + phe_L[c] + thbpt[c] -> h2o[c] + tyr_L[c] + dhbpt[c]	0.0685873
EX_cpd00573(e)	EX_idon_L(e)	idon_L[e] <=>	0.068528
rxn10167	IDONt2r	h[e] + idon_L[e] <=> h[c] + idon_L[c]	0.068528
rxn03126	COBCOMOX	comSScob[c] + dhmphze[c] <=> com[c] + cob[c] + mphze[c]	0.0681824
rxn00832	IMPC	h2o[c] + imp[c] <=> fprica[c]	0.0679207
rxn03137	AICART	10fthf[c] + aicar[c] <=> fprica[c] + thf[c]	0.0679207
EX_cpd16062(e)	EX_Cit_Mg(e)	Cit_Mg[e] <=>	0.0677241
rxn10855	CIT_Mgt	h[e] + Cit_Mg[e] -> h[c] + Cit_Mg[c]	0.0677241
rxn01489	GGT	2 ggdp[c] <=> ppi[c] + pphtd[c]	0.0677018
rxn02945	PPHTDT	pphtd[c] <=> ppi[c] + 15phytn[c]	0.0677018
rxn05031	PPHTDK	pphtd[c] <=> ppi[c] + phytn[c]	0.0677018
rxn03953	IDOND	h[c] + nadh[c] + 5dglcn[c] <=> nad[c] + idon_L[c]	0.0675388
rxn03954	IDOND2	h[c] + nadph[c] + 5dglcn[c] -> nadp[c] + idon_L[c]	0.0675388
EX_cpd11574(e)	EX_mobd(e)	mobd[e] <=>	0.0673895
rxn05619	MOBDabc	h2o[c] + atp[c] + mobd[e] -> h[c] + adp[c] + pi[c] + mobd[c]	0.0673895
rxn00786	FBA	fdp[c] <=> dhap[c] + g3p[c]	0.0672322
rxn01334	FBA3	s17bp[c] <=> dhap[c] + e4p[c]	0.0672322
EX_cpd01400(e)	EX_phe_L(e)	phe_L[e] <=>	0.0670462
rxn11337	PHEt2r	h[e] + phe_L[e] <=> h[c] + phe_L[c]	0.0670462
rxn01252	r0389	o2[c] + pydxn[c] <=> h2o2[c] + pydx[c]	0.0661148
rxn01385	XYLTD_Dr	nad[c] + xylt[c] <=> h[c] + nadh[c] + xylu_D[c]	0.0641307
rxn10867	NCAMUP	ncam[e] -> ncam[c]	0.0638261
rxn09045	OPHHX3	3 h2o[c] + nad[c] + 2 atp[c] + 2oph[c] -> 3 h[c] + nadh[c] + 2 adp[c] + 2 pi[c] + 2ohph[c]	0.0632347
EX_cpd00139(e)	EX_glyclt(e)	glyclt[e] <=>	0.0627991
rxn05470	GLYCLTt2r	h[e] + glyclt[e] <=> h[c] + glyclt[c]	0.0627991
rxn01201	4HBNOX	nad[c] + 4hdxbutn[c] <=> h[c] + nadh[c] + sucsal[c]	0.0626118
rxn10824	ORNt	orn[e] <=> orn[c]	0.0625022
rxn02986	PTHPS	ahdt[c] -> pppi[c] + 6pthp[c]	0.06229
rxn00202	HCITS	h2o[c] + akg[c] + accoa[c] -> h[c] + coa[c] + hcit[c]	0.0611984
EX_cpd00084(e)	EX_cys_L(e)	cys_L[e] <=>	0.0610368
rxn05237	CYSabc	h2o[c] + atp[c] + cys_L[e] -> h[c] + adp[c] + pi[c] + cys_L[c]	0.0610368
EX_cpd02227(e)	EX_ahcys(e)	rhcys[e] <=>	0.0609245
rxn13778	AHCYSts	ahcys[e] <=> ahcys[c]	0.0609245
rxn09039	OMBZLM	amet[c] + 2ombzl[c] -> h[c] + ahcys[c] + 2ommbl[c]	0.0607548
rxn09041	OMMBLHX3	3 h2o[c] + nad[c] + 2 atp[c] + 2ommbl[c] -> 3 h[c] + nadh[c] + 2 adp[c] + 2 pi[c] + 2omhmbl[c]	0.0607548
NA	NA	NA	0.0603044
NA	NA	NA	0.0603044
rxn02270	2MECOAOX	2mbcoa[c] + fad[c] <=> 2mb2coa[c] + fadh2[c]	0.0582822
rxn10857	CYTDt4	na1[e] + cytd[e] -> na1[c] + cytd[c]	0.0580187
EX_cpd03422(e)	EX_cbi(e)	cbi[e] <=>	0.0578838
rxn10449	CBIabc	h2o[c] + atp[c] + cbi[e] -> h[c] + adp[c] + pi[c] + cbi[c]	0.0578838
rxn10482	CYRDARrev	nadh[c] + 2 co2dam[c] -> h[c] + nad[c] + 2 co1dam[c]	0.0578838
NA	NA	NA	0.0578034
rxn00305	PEPCK	gtp[c] + oaa[c] -> co2[c] + pep[c] + gdp[c]	0.0572086
rxn03038	HPPPNDO	o2[c] + dhpppn[c] -> h[c] + hkndd[c]	0.0570432
rxn04603	DHCINDO	o2[c] + dhcinnm[c] -> h[c] + hkntd[c]	0.0570432
rxn01635	1P4H2CBXLAH	h2o[c] + h[c] + 1p4h2cbxl[c] <=> nh4[c] + 25dop[c]	0.0565953
rxn01176	D5KGPA	d5kgp[c] -> msa[c] + dhap[c]	0.0562835
rxn01383	RBTDG	nad[c] + rbt[c] <=> h[c] + nadh[c] + rbl_D[c]	0.0559718
rxn01505	ACGAMPM	acgam6p[c] <=> acgam1p[c]	0.0554701
rxn00118	UTPATPT	amp[c] + utp[c] <=> adp[c] + udp[c]	0.0551446
EX_cpd00185(e)	EX_arab_D(e)	arab_D[e] <=>	0.0547238
rxn01509	DGK1	atp[c] + dgmp[c] <=> adp[c] + dgdp[c]	0.0544934
rxn03883	ABTDG	nad[c] + abt_D[c] <=> h[c] + nadh[c] + xylu_D[c]	0.0543883
rxn02071	D_PROHOX	o2[c] + pro_D[c] -> h2o2[c] + h[c] + 1p2cbxl[c]	0.0535603
rxn02946	4HPROOX	o2[c] + 4hpro_D[c] -> h2o2[c] + h[c] + 1p4h2cbxl[c]	0.0535603
rxn00768	GLYCDH	glyc[c] -> h2o[c] + 3hppnl[c]	0.0533701
rxn00769	GLYH	glyc[c] <=> h2o[c] + lald_L[c]	0.0533701
rxn05360	3OAR4M6	h[c] + nadph[c] + 4m3ohexACP[c] <=> nadp[c] + 4m3hhexACP[c]	0.0530651
rxn05364	3OAR6M8	h[c] + nadph[c] + 6m3oocACP[c] <=> nadp[c] + 6m3hocACP[c]	0.0530651
rxn05368	3OAR8M10	h[c] + nadph[c] + 8m3odcaACP[c] <=> nadp[c] + 8m3hdcaACP[c]	0.0530651
rxn05372	3OAR10M12	h[c] + nadph[c] + 10m3oddcaACP[c] <=> nadp[c] + 10m3hddcaACP[c]	0.0530651
rxn05376	3OAR12M14	h[c] + nadph[c] + 12m3omyrsACP[c] <=> nadp[c] + 12m3hmyrsACP[c]	0.0530651
rxn05380	3OAR14M16	h[c] + nadph[c] + 14m3opalmACP[c] <=> nadp[c] + 14m3hpalmACP[c]	0.0530651
rxn05385	3OAR5M6	h[c] + nadph[c] + 5m3ohexACP[c] <=> nadp[c] + 5m3hhexACP[c]	0.0530651
rxn05389	3OAR7M8	h[c] + nadph[c] + 7m3oocACP[c] <=> nadp[c] + 7m3hocACP[c]	0.0530651
rxn05393	3OAR9M10	h[c] + nadph[c] + 9m3odcaACP[c] <=> nadp[c] + 9m3hdcaACP[c]	0.0530651
rxn05397	3OAR11M12	h[c] + nadph[c] + 11m3oddcaACP[c] <=> nadp[c] + 11m3hddcaACP[c]	0.0530651
rxn05401	3OAR13M14	h[c] + nadph[c] + 13m3omyrsACP[c] <=> nadp[c] + 13m3hmyrsACP[c]	0.0530651
rxn05405	3OAR15M16	h[c] + nadph[c] + 15m3opalmACP[c] <=> nadp[c] + 15m3hpalmACP[c]	0.0530651
rxn12500	TCBO	q8[c] + tcb[c] -> acon_C[c] + q8h2[c]	0.0518992
rxn03433	3HBCOAHL	h2o[c] + 3hibutcoa[c] -> h[c] + coa[c] + 3hmp[c]	0.0507469
rxn11932	N2OO	hqn[c] + 2 no[c] <=> h2o[c] + n2o[c] + qn[c]	0.0485164
rxn00588	CATDOX	o2[c] + catechol[c] -> h[c] + ccmuac[c]	0.0484928
rxn02971	25K5O2AI	25d5o2a[c] <=> 5odhf2a[c]	0.0484928
EX_cpd00793(e)	EX_thmmp(e)	thmmp[e] <=>	0.0482535
rxn05722	THMMPt2	h[e] + thmpp[e] <=> h[c] + thmpp[c]	0.0482535
rxn10895	URIt4	na1[e] + uri[e] -> na1[c] + uri[c]	0.047952
rxn00804	LLEUDr	h2o[c] + nad[c] + leu_L[c] <=> nh4[c] + h[c] + nadh[c] + 4mop[c]	0.047136
rxn01573	L_ILE3MR	h2o[c] + nad[c] + ile_L[c] <=> nh4[c] + h[c] + nadh[c] + 3mop[c]	0.047136
rxn01819	DMLARGAH	h2o[c] + dmlarg[c] <=> citr_L[c] + dma[c]	0.0469913
rxn10238	PAI17P	h2o[c] + pai17[c] -> pi[c] + 12dihdglyc[c]	0.0467982
EX_cpd00239(e)	EX_h2s(e)	h2s[e] <=>	0.0467967
rxn10541	H2St	h2s[c] -> h2s[e]	0.0467967
rxn10892	THMDt4	na1[e] + thymd[e] -> na1[c] + thymd[c]	0.0467549
rxn10239	PAAI17P	h2o[c] + paai17[c] -> pi[c] + 12daihdglyc[c]	0.0466324
rxn10954	C180SNrev	23 h[c] + 16 nadph[c] + actACP[c] + 7 malACP[c] -> 8 h2o[c] + 7 co2[c] + 16 nadp[c] + 7 ACP[c] + ocdcaACP[c]	0.0465935
rxn10042	ATPS4	adp[c] + pi[c] + 4 h[e] -> h2o[c] + 3 h[c] + atp[c]	0.0459042
rxn01192	34DCCBR	o2[c] + 34dhb[c] <=> 2 h[c] + 3cmuc[c]	0.0448707
rxn00478	TRPO2	o2[c] + trp_L[c] -> Lfmkynr[c]	0.0448491
rxn00196	25DOPOX	h2o[c] + 25dop[c] + nadp[c] <=> 2 h[c] + nadph[c] + akg[c]	0.0447099
rxn05211	r1088	h[e] + cit[e] <=> h[c] + cit[c]	0.0441821
EX_cpd00531(e)	EX_hg2(e)	hg2[e] <=>	0.0434529
EX_cpd04097(e)	EX_pb(e)	pb[e] <=>	0.0434529
rxn05516	CD2abc1	h2o[c] + atp[c] + cd2[c] -> h[c] + adp[c] + pi[c] + cd2[e]	0.0434529
rxn10343	HG2abc	h2o[c] + atp[c] + hg2[c] -> h[c] + adp[c] + pi[c] + hg2[e]	0.0434529
rxn10344	PBt	h2o[c] + atp[c] + pb[c] -> h[c] + adp[c] + pi[c] + pb[e]	0.0434529
rxn12822	GLFRDO	2 glu_L[c] + 2 fdxox[c] <=> 2 h[c] + akg[c] + gln_L[c] + 2 fdxrd[c]	0.0429216
rxn05150	ZNabc	h2o[c] + atp[c] + zn2[e] -> h[c] + adp[c] + pi[c] + zn2[c]	0.0428832
EX_cpd00298(e)	EX_dtmp(e)	dtmp[e] <=>	0.042776
rxn05679	DTMPt	h[e] + dtmp[e] <=> h[c] + dtmp[c]	0.042776
rxn09562	GK2	datp[c] + gmp[c] <=> gdp[c] + dadp[c]	0.0423144
rxn05499	ARABt		0.0422213
rxn03897	BZ12DOX	o2[c] + h[c] + nadh[c] + bz[c] -> nad[c] + bz12diol[c]	0.0412803
rxn03898	O2BZHX	o2[c] + h[c] + nadph[c] + bz[c] -> nadp[c] + bz12diol[c]	0.0412803
rxn00269	GLYO1	h2o[c] + o2[c] + gly[c] <=> h2o2[c] + nh4[c] + glx[c]	0.0412803
rxn07295	GLYO	o2[c] + gly[c] -> h2o2[c] + imogly[c]	0.0412803
rxn11937	N2OFO	h[c] + nadh[c] + n2o[c] -> h2o[c] + nad[c] + n2[c]	0.0412369
rxn01364	QUIDH	pqq[c] + quint[c] -> 3dhq[c] + pqqh2[c]	0.0408003
rxn08766	MALACPS	h[c] + malACP[c] + accoa[c] -> co2[c] + coa[c] + actACP[c]	0.0407069
rxn01930	HKYNH	h2o[c] + hLkynr[c] -> ala_L[c] + 3hanthrn[c]	0.0404777
rxn08094	AKGS	nad[c] + akg[c] + coa[c] -> nadh[c] + co2[c] + succoa[c]	0.0399382
rxn00782	GAPD_NADP	pi[c] + nadp[c] + g3p[c] <=> h[c] + nadph[c] + 13dpg[c]	0.0395226
rxn00872	ACOAD1f	fad[c] + btcoa[c] <=> fadh2[c] + b2coa[c]	0.0393403
rxn02866	ACOAD8	fad[c] + ivcoa[c] <=> fadh2[c] + 3mb2coa[c]	0.0393403
rxn01504	MGCOAH	hmgcoa[c] <=> h2o[c] + 3mgcoa[c]	0.0393368
EX_cpd00216(e)	EX_chor(e)	chor[e] <=>	0.0390398
rxn05519	CHORt	h[e] + chor[e] <=> h[c] + chor[c]	0.0390398
rxn01437	FKYNH	h2o[c] + Lfmkynr[c] -> h[c] + for[c] + Lkynr[c]	0.0386698
rxn00599	ALAS	h[c] + succoa[c] + gly[c] -> co2[c] + coa[c] + 5aop[c]	0.0376479
rxn10609	LTHRP	atp[c] + thr_L[c] -> h[c] + adp[c] + thrp[c]	0.0376463
rxn05528	Cut1	h2o[c] + atp[c] + cu2[c] -> h[c] + adp[c] + pi[c] + cu2[e]	0.0375475
EX_cpd16336(e)	EX_isoprene(e)	ispre[e] <=>	0.0369255
rxn11733	DMPPL	dmpp[c] -> ppi[c] + ispre[c]	0.0369255
rxn13765	ISPREt	ispre[e] <=> ispre[c]	0.0369255
rxn02889	MCCCr	atp[c] + hco3[c] + 3mb2coa[c] <=> h[c] + adp[c] + pi[c] + 3mgcoa[c]	0.0368589
rxn00584	BZDIOLDH	nad[c] + bz12diol[c] -> h[c] + nadh[c] + co2[c] + catechol[c]	0.0367992
rxn03236	THBPT4ACAMDASE	thbpt4acam[c] -> h2o[c] + dhbpt[c]	0.0355051
rxn00225	ACKr	atp[c] + ac[c] <=> adp[c] + actp[c]	0.0353799
rxn00985	PPAKr	adp[c] + ppap[c] <=> atp[c] + ppa[c]	0.0353799
rxn01289	ANOX	nad[c] + arab_L[c] <=> h[c] + nadh[c] + ab14lac_L[c]	0.0352274
rxn04989	PHETHPTOX2	o2[c] + phe_L[c] + thbpt[c] -> tyr_L[c] + thbpt4acam[c]	0.0351635
rxn10214	ACOAAGPATAI17	1aihpdecg3p[c] + aihpdcoa[c] -> coa[c] + paai17[c]	0.0349538
rxn10215	ACOAAGPATI17	ihpdcoa[c] + 1ihpdecg3p[c] -> coa[c] + pai17[c]	0.0349538
rxn12991	ACCOAC	atp[c] + hco3[c] + accoa[c] -> h[c] + adp[c] + pi[c] + malcoa[c]	0.0344703
rxn05303	ARGt2	h[e] + arg_L[e] -> h[c] + arg_L[c]	0.0331418
rxn01453	PHPB2	h[c] + nadph[c] + aacoa[c] <=> nadp[c] + 3hbcoa[c]	0.0321244
rxn01523	URAOX	h2o[c] + o2[c] + urate[c] <=> h2o2[c] + C11821[c]	0.0318778
rxn00941	NMNS	h[c] + prpp[c] + ncam[c] -> ppi[c] + nmn[c]	0.0318391
rxn05308	PNTOt2	h[e] + pnto_R[e] <=> h[c] + pnto_R[c]	0.0315257
rxn07468	DHSQLD	3 fad[c] + dhsql[c] -> 3 fadh2[c] + 44dpnspr[c]	0.0314277
rxn09699	AKGMAL	akg[c] + mal_L[e] <=> akg[e] + mal_L[c]	0.0314102
rxn00689	FPGS_tm	atp[c] + glu_L[c] + thf[c] -> h[c] + adp[c] + pi[c] + thfglu[c]	0.0306402
rxn01210	FPGS7	10fthf[c] + atp[c] + 4 glu_L[c] -> 10fthf5glu[c] + 3 h2o[c] + h[c] + adp[c] + pi[c]	0.0306402
rxn01603	DHFS	atp[c] + glu_L[c] + dhpt[c] -> h[c] + adp[c] + pi[c] + dhf[c]	0.0306402
EX_cpd00492(e)	EX_acmana(e)	acmana[e] <=>	0.0306173
rxn05486	ACMANAtr	h[e] + acmana[e] <=> h[c] + acmana[c]	0.0306173
rxn00611	G3PD1	nad[c] + glyc3p[c] <=> h[c] + nadh[c] + dhap[c]	0.0300259
rxn00612	G3PD2	nadp[c] + glyc3p[c] <=> h[c] + nadph[c] + dhap[c]	0.0300259
rxn02296	CHCOAL	atp[c] + coa[c] + pime[c] -> amp[c] + ppi[c] + pmcoa[c]	0.0294428
rxn08083	AGPAT120	ddcaACP[c] + 1ddecg3p[c] -> ACP[c] + pa120[c]	0.0287499
rxn08084	AGPAT140	myrsACP[c] + 1tdecg3p[c] -> ACP[c] + pa140[c]	0.0287499
rxn08085	AGPAT141	tdeACP[c] + 1tdec7eg3p[c] -> ACP[c] + pa141[c]	0.0287499
rxn08086	AGPAT160	palmACP[c] + 1hdecg3p[c] -> ACP[c] + pa160[c]	0.0287499
rxn08087	AGPAT161	hdeACP[c] + 1hdec9eg3p[c] -> ACP[c] + pa161[c]	0.0287499
rxn08088	AGPAT180	ocdcaACP[c] + 1odecg3p[c] -> ACP[c] + pa180[c]	0.0287499
rxn08089	AGPAT181	octeACP[c] + 1odec11eg3p[c] -> ACP[c] + pa181[c]	0.0287499
rxn10211	ACOAAGPAT160	pmtcoa[c] + 1hdecg3p[c] -> coa[c] + pa160[c]	0.0287499
rxn10212	ACOAAGPAT140	tdcoa[c] + 1tdecg3p[c] -> coa[c] + pa140[c]	0.0287499
rxn10213	ACOAAGPAT180	stcoa[c] + 1odecg3p[c] -> coa[c] + pa180[c]	0.0287499
rxn10216	ACOAAGPATI14	itdcoa[c] + 1itdecg3p[c] -> h[c] + coa[c] + pai14[c]	0.0287499
rxn10217	ACOAAGPATI15	ipdcoa[c] + 1ipdecg3p[c] -> h[c] + coa[c] + pai15[c]	0.0287499
rxn10218	ACOAAGPATAI15	1aipdecg3p[c] + aipdcoa[c] -> h[c] + coa[c] + paai15[c]	0.0287499
rxn10219	ACOAAGPATI16	ihdcoa[c] + 1ihdecg3p[c] -> h[c] + coa[c] + pai16[c]	0.0287499
rxn12630	ACGAMtr2	h[e] + acgam[e] <=> h[c] + acgam[c]	0.0280294
rxn00932	PAOOX	o2[c] + akg[c] + pro_L[c] -> co2[c] + succ[c] + 4hpro_LT[c]	0.0279511
rxn00589	SALCACD	o2[c] + h[c] + nadh[c] + salc[c] <=> h2o[c] + nad[c] + co2[c] + catechol[c]	0.0278162
rxn03906	1H2NPTH	o2[c] + 2 h[c] + nadh[c] + 1h2npt[c] <=> h2o[c] + nad[c] + co2[c] + 12npthldl[c]	0.0278162
rxn04724	SNOOX	o2[c] + 2 h[c] + nadh[c] + 3msaclt[c] -> h2o[c] + nad[c] + co2[c] + 3mcat[c]	0.0278162
rxn04745	HSNOOX	o2[c] + 2 h[c] + nadh[c] + 4hmsaclt[c] <=> h2o[c] + nad[c] + co2[c] + 4hmcachl[c]	0.0278162
rxn04748	MCREAOOX	o2[c] + 2 h[c] + nadh[c] + mcrea[c] -> h2o[c] + nad[c] + co2[c] + 4mcat[c]	0.0278162
rxn00479	L_TRPCOO	o2[c] + trp_L[c] <=> h2o[c] + co2[c] + ind3acam[c]	0.027749
rxn06799	rxn06799	NA	0.0277233
rxn05225	D_GLUMANt	h[c] + man[c] + glu_D[e] <=> h[e] + glu_D[c] + man[e]	0.0275154
rxn05611	MANt2r	h[e] + man[e] <=> h[c] + man[c]	0.0275154
rxn01924	IBCOAMPO	fad[c] + ibcoa[c] <=> fadh2[c] + 2mp2coa[c]	0.0272238
rxn01746	ALLTAH	h2o[c] + alltt[c] <=> urea[c] + urdglyc[c]	0.0266028
rxn00239	GK1	atp[c] + gmp[c] <=> adp[c] + gdp[c]	0.0263662
rxn01541	CYTDH	h2o[c] + cytd[c] -> rib_D[c] + csn[c]	0.0263382
rxn00187	GLNS	nh4[c] + atp[c] + glu_L[c] -> h[c] + adp[c] + pi[c] + gln_L[c]	0.0256381
[truncated: 273 more rows]
