# Supplementary material for: Phenotypic differentiation of gastrointestinal microbes is reflected in their encoded metabolic repertoires
Source: Microbiome. 2015 Nov 30;3:55. doi: 10.1186/s40168-015-0121-6 (PMC4663747; doi:10.1186/s40168-015-0121-6)
Supplement: Additional file 9: Table S4. — List of genera members belonging to the different clusters presented in Fig. 5. (XLSX 10 kb) [file 40168_2015_121_MOESM9_ESM.xlsx]

## Sheet: Lacto_ferment
Organism	Cluster
Lactobacillus acidophilus ATCC 4796	La1
Lactobacillus acidophilus NCFM	La1
Lactobacillus amylolyticus DSM 11664	La1
Lactobacillus crispatus 125-2-CHN	La1
Lactobacillus delbrueckii bulgaricus ATCC 11842	La1
Lactobacillus delbrueckii bulgaricus ATCC BAA-365	La1
Lactobacillus gasseri ATCC 33323	La1
Lactobacillus helveticus DPC 4571	La1
Lactobacillus helveticus DSM 20075	La1
Lactobacillus johnsonii DPC 6026	La1
Lactobacillus johnsonii NCC 533	La1
Lactobacillus ruminis ATCC 25644	La1
Lactobacillus salivarius HO66, ATCC 11741	La1
Lactobacillus salivarius salivarius UCC118	La1
Lactobacillus ultunensis DSM 16047	La1
Lactobacillus casei ATCC 334	La2
Lactobacillus casei casei BL23	La2
Lactobacillus paracasei 8700:2	La2
Lactobacillus paracasei ATCC 25302	La2
Lactobacillus plantarum ATCC 14917	La2
Lactobacillus plantarum JDM1	La2
Lactobacillus plantarum WCFS1	La2
Lactobacillus rhamnosus GG, ATCC 53103	La2
Lactobacillus rhamnosus LMS2-1	La2
Lactobacillus sakei sakei 23K	La2
Lactobacillus antri DSM 16041	La3
Lactobacillus brevis ATCC 367	La3
Lactobacillus brevis gravesensis ATCC 27305	La3
Lactobacillus buchneri ATCC 11577	La3
Lactobacillus fermentum ATCC 14931	La3
Lactobacillus fermentum IFO 3956	La3
Lactobacillus hilgardii ATCC 8290	La3
Lactobacillus reuteri CF48-3A (Improved draft)	La3
Lactobacillus reuteri F275, JCM 1112	La3
Lactobacillus reuteri MM2-3 (Improved draft)	La3
Lactobacillus reuteri MM4-1A (Improved draft)	La3
Lactobacillus reuteri SD2112, ATCC 55730	La3
Bifidobacterium animalis lactis CNCM I-2494	Bi1
Bifidobacterium longum E18	Bi1
Bifidobacterium breve UCC2003 (NCIMB8807)	Bi1
Bifidobacterium adolescentis ATCC 15703	Bi1
Bifidobacterium bifidum BGN4	Bi1
Bifidobacterium animalis lactis BB-12	Bi1
Bifidobacterium animalis lactis DSM 10140	Bi1
Bifidobacterium longum longum JCM 1217	Bi1
Bifidobacterium animalis lactis V9	Bi1
Bifidobacterium animalis lactis Bl-04, ATCC SD5219	Bi1
Bifidobacterium breve HPH0326	Bi1
Bifidobacterium dentium ATCC 27678	Bi1
Bifidobacterium longum DJO10A	Bi1
Bifidobacterium bifidum PRL2010	Bi1
Bifidobacterium animalis lactis Bi-07	Bi1
Bifidobacterium longum longum JDM301	Bi1
Bifidobacterium bifidum S17	Bi1
Bifidobacterium longum longum BBMN68	Bi1
Bifidobacterium longum NCC2705	Bi2
Bifidobacterium longum infantis ATCC 15697	Bi2
Bifidobacterium bifidum NCIMB 41171	Bi2
Bifidobacterium animalis lactis AD011	Bi2
Bifidobacterium angulatum DSM 20098	Bi2
Bifidobacterium longum longum CCUG 52486	Bi2
Bifidobacterium pseudocatenulatum DSM 20438	Bi2
Bifidobacterium longum longum ATCC 55813	Bi2
Bifidobacterium gallicum DSM 20093	Bi2
Bifidobacterium longum infantis 157F-NC	Bi2
Bifidobacterium catenulatum DSM 16992	Bi2
Bacteroides sp. 2_1_7	Ba1
Bacteroides sp. 2_1_33B	Ba1
Bacteroides sp. 20_3	Ba1
Bacteroides sp. 3_1_19	Ba1
Bacteroides ovatus ATCC 8483	Ba2
Bacteroides uniformis ATCC 8492	Ba2
Bacteroides caccae ATCC 43185	Ba2
Bacteroides vulgatus ATCC 8482	Ba2
Bacteroides stercoris ATCC 43183	Ba2
Bacteroides sp. 1_1_30	Ba2
Bacteroides sp. 3_1_23	Ba2
Bacteroides sp. 3_1_33FAA	Ba2
Bacteroides sp. 3_2_5	Ba2
Bacteroides sp. 4_1_36	Ba2
Bacteroides sp. 4_3_47FAA	Ba2
Bacteroides sp. 9_1_42FAA	Ba2
Bacteroides fragilis 3_1_12	Ba2
Bacteroides sp. 1_1_14	Ba2
Bacteroides sp. 1_1_6	Ba2
Bacteroides sp. 2_1_22	Ba2
Bacteroides sp. 2_2_4	Ba2
Bacteroides sp. 3_1_40A	Ba2
Bacteroides coprocola M16, DSM 17136	Ba2
Bacteroides intestinalis 341, DSM 17393	Ba2
Bacteroides finegoldii DSM 17565	Ba2
Bacteroides eggerthii DSM 20697	Ba2
Bacteroides dorei DSM 17855	Ba2
Bacteroides plebeius M12, DSM 17135	Ba2
Bacteroides cellulosilyticus DSM 14838	Ba2
Bacteroides coprophilus DSM 18228	Ba2
Bacteroides sp. D1	Ba2
Bacteroides sp. D2	Ba2
Bacteroides sp. D20	Ba2
Bacteroides sp. D22	Ba2
Bacteroides xylanisolvens XB1A	Ba2
Bacteroides eggerthii 1_2_48FAA	Ba2
Bacteroides fragilis NCTC 9343	Ba2
Bacteroides fragilis YCH46	Ba2
Bacteroides thetaiotaomicron VPI-5482	Ba2
Bacteroides ovatus SD CMC 3f	Ba2
Bacteroides ovatus SD CC 2a	Ba2
Bacteroides xylanisolvens SD CC 1b	Ba2
Bacteroides fragilis 638R	Ba2
