# Supplementary material for: Phenotypic differentiation of gastrointestinal microbes is reflected in their encoded metabolic repertoires
Source: Microbiome. 2015 Nov 30;3:55. doi: 10.1186/s40168-015-0121-6 (PMC4663747; doi:10.1186/s40168-015-0121-6)
Supplement: Additional file 10: Table S7 — The fitted parameters of the exponential models in Fig. 4. (XLSX 9 kb) [file 40168_2015_121_MOESM10_ESM.xlsx]

## Sheet: Sheet1
	alpha	beta
Figure 4 A	-0.027	1.967
Figure 4 B	0.002	0.145
Figure 4 C	-0.052	1.824
Figure 4 D	-0.144	1.95
