# Supplementary material for: Phenotypic differentiation of gastrointestinal microbes is reflected in their encoded metabolic repertoires
Source: Microbiome. 2015 Nov 30;3:55. doi: 10.1186/s40168-015-0121-6 (PMC4663747; doi:10.1186/s40168-015-0121-6)
Supplement: Additional file 11: Table S5. — Table with reaction differences within the clusters found for Bifidobacterium. (XLSX 30 kb) [file 40168_2015_121_MOESM11_ESM.xlsx]

## Sheet: Bifidobacterium
SEED_ID	BiGG_ID	Reaction_formula	Description	Reaction_formula	Cluster_1_Number_of_Organisms	Cluster_2_Number_of_Organisms
EX_cpd00006	EX_nadp(e)	nadp[e] <=>	Nicotinamide adenine dinucleotide phosphate exchange	nadp[e] <=>	1	0
EX_cpd00023	EX_glu_L(e)	glu_L[e] <=>	L-Glutamate exchange	glu_L[e] <=>	4	0
EX_cpd00028	EX_pheme(e)	pheme[e] <=>	exchange reaction for heme	pheme[e] <=>	18	0
EX_cpd00039	EX_lys_L(e)	lys_L[e] <=>	L-Lysine exchange	lys_L[e] <=>	12	0
EX_cpd00076	EX_sucr(e)	sucr[e] <=>	Sucrose exchange	sucr[e] <=>	12	0
EX_cpd00082	EX_fru(e)	fru[e] <=>	exchange reaction for D-Fructose	fru[e] <=>	12	0
EX_cpd00092	EX_ura(e)	ura[e] <=>	Uracil exchange	ura[e] <=>	0	2
EX_cpd00118	EX_ptrc(e)	ptrc[e] <=>	Exchange of 1,4-butanediammonium	ptrc[e] <=>	2	0
EX_cpd00133	EX_ncam(e)	ncam[e] <=>	Nicotinamide exchange	ncam[e] <=>	1	0
EX_cpd00138	EX_man(e)	man[e] <=>	exchange reaction for D-Mannose	man[e] <=>	12	0
EX_cpd00162	EX_etha(e)	etha[e] <=>	Ethanolamine exchange	etha[e] <=>	14	0
EX_cpd00185	EX_arab_D(e)	arab_D[e] <=>	D-Arabinose exchange	arab_D[e] <=>	4	0
EX_cpd00222	EX_glcn(e)	glcn[e] <=>	D-Gluconate exchange	glcn[e] <=>	1	0
EX_cpd00229	EX_gcald(e)	gcald[e] <=>	Glycolaldehyde exchange	gcald[e] <=>	1	0
EX_cpd00244	EX_ni2(e)	ni2[e] <=>	Ni2+ exchange	ni2[e] <=>	0	1
EX_cpd00264	EX_spmd(e)	spmd[e] <=>	Exchange of spermidine(3+)	spmd[e] <=>	18	0
EX_cpd00276	EX_gam(e)	gam[e] <=>	exchange reaction for D-Glucosamine	gam[e] <=>	12	0
EX_cpd00281	EX_4abut(e)	4abut[e] <=>	4-Aminobutanoate exchange	4abut[e] <=>	1	0
EX_cpd00307	EX_csn(e)	csn[e] <=>	Cytosine exchange	csn[e] <=>	0	2
EX_cpd00314	EX_mnl(e)	mnl[e] <=>	D-Mannitol exchange	mnl[e] <=>	12	0
EX_cpd00355	EX_nmn(e)	nmn[e] <=>	NMN exchange	nmn[e] <=>	0	2
EX_cpd00393	EX_fol(e)	fol[e] <=>	exchange reaction for Folate	fol[e] <=>	16	0
EX_cpd00438	EX_dad_2(e)	dad_2[e] <=>	exchange reaction for 2-deoxyadenosine	dad_2[e] <=>	0	1
EX_cpd00588	EX_sbt_D(e)	sbt_D[e] <=>	d_Sorbitol exchange	sbt_D[e] <=>	12	0
EX_cpd00794	EX_tre(e)	tre[e] <=>	Trehalose exchange	tre[e] <=>	12	0
EX_cpd01080	EX_ocdca(e)	ocdca[e] <=>	echange reaction for octadecanoate (n-C18:0)	ocdca[e] <=>	18	0
EX_cpd01092	EX_alltn(e)	alltn[e] <=>	Allantoin exchange	alltn[e] <=>	0	2
EX_cpd03198	EX_melib(e)	melib[e] <=>	Melibiose exchange	melib[e] <=>	0	1
EX_cpd03847	EX_ttdca(e)	ttdca[e] <=>	exchange reaction for tetradecanoate (n-C14:0)	ttdca[e] <=>	18	0
EX_cpd11606	EX_mqn7(e)	mqn7[e] <=>	Menaquinone 7 exchange	mqn7[e] <=>	17	0
NA	NA	NA	NA	NA	6	0
NA.1	NA	NA	NA	NA	1	0
NA.2	NA	NA	NA	NA	1	0
NA.3	NA	NA	NA	NA	3	0
R00915	R00915	#N/A	NA	NA	0	2
rxn00002	ALPHNH	allphn[c] + 3 h[c] + h2o[c] -> 2 co2[c] + 2 nh4[c]	allophanate hydrolase	allphn[c] + 3 h[c] + h2o[c] -> 2 co2[c] + 2 nh4[c]	2	0
rxn00029	PPBNGS	2 5aop[c] -> 2 h2o[c] + h[c] + ppbng[c]	porphobilinogen synthase	2 5aop[c] -> 2 h2o[c] + h[c] + ppbng[c]	2	0
rxn00058	CYO1b	2 h[c] + 2 focytC[c] + 0.5 o2[c] -> 2 ficytC[c] + h2o[c]	cytochrome-c oxidase (2 protons)	2 h[c] + 2 focytC[c] + 0.5 o2[c] -> 2 ficytC[c] + h2o[c]	18	0
rxn00060	HMBS	h2o[c] + 4 ppbng[c] -> 4 nh4[c] + hmbil[c]	hydroxymethylbilane synthase	h2o[c] + 4 ppbng[c] -> 4 nh4[c] + hmbil[c]	2	0
rxn00101	UREA	h2o[c] + 2 h[c] + urea[c] -> co2[c] + 2 nh4[c]	urease	h2o[c] + 2 h[c] + urea[c] -> co2[c] + 2 nh4[c]	0	1
rxn00105	NMNATr	atp[c] + h[c] + nmn[c] <=> nad[c] + ppi[c]	nicotinamide-nucleotide adenylyltransferase	atp[c] + h[c] + nmn[c] <=> nad[c] + ppi[c]	0	1
rxn00117	NDPK2	atp[c] + udp[c] <=> adp[c] + utp[c]	nucleoside-diphosphate kinase (ATP:UDP)	atp[c] + udp[c] <=> adp[c] + utp[c]	0	4
rxn00118	UTPATPT	amp[c] + utp[c] <=> adp[c] + udp[c]	Uridine triphosphate:AMP phosphotransferase	amp[c] + utp[c] <=> adp[c] + udp[c]	0	5
rxn00224	FCLTc	fe2[c] + ppp9[c] -> 2 h[c] + pheme[c]	Ferrochelatase, cytosol	fe2[c] + ppp9[c] -> 2 h[c] + pheme[c]	16	0
rxn00231	AMID4	ad[c] + h2o[c] -> ac[c] + nh4[c]	amidase	ad[c] + h2o[c] -> ac[c] + nh4[c]	1	0
rxn00301	r0119	h2o[c] + gtp[c] -> h[c] + ppi[c] + gmp[c]	Guanosine 5-triphosphate pyrophosphohydrolase Purine metabolism EC:3.6.1.19	h2o[c] + gtp[c] -> h[c] + ppi[c] + gmp[c]	1	0
rxn00350	GTHRDH	gthrd[c] + h2o[c] -> cgly[c] + glu_L[c]	glutathione hydralase (periplasmic)	gthrd[c] + h2o[c] -> cgly[c] + glu_L[c]	18	0
rxn00409	NDPK3	atp[c] + cdp[c] <=> adp[c] + ctp[c]	nucleoside-diphosphate kinase (ATP:CDP)	atp[c] + cdp[c] <=> adp[c] + ctp[c]	0	2
rxn00452	HCYSMT	amet[c] + hcys_L[c] -> ahcys[c] + h[c] + met_L[c]	homocysteine S-methyltransferase	amet[c] + hcys_L[c] -> ahcys[c] + h[c] + met_L[c]	1	0
rxn00467	ORNTA	akg[c] + orn[c] -> glu5sa[c] + glu_L[c]	ornithine transaminase	akg[c] + orn[c] -> glu5sa[c] + glu_L[c]	0	1
rxn00470	ORNDC	h[c] + orn[c] -> co2[c] + ptrc[c]	Ornithine Decarboxylase	h[c] + orn[c] -> co2[c] + ptrc[c]	16	0
rxn00599	ALASm	h[m] + gly[m] + succoa[m] -> coa[m] + co2[m] + 5aop[m]	5-aminolevulinate synthase	h[m] + gly[m] + succoa[m] -> coa[m] + co2[m] + 5aop[m]	2	0
rxn00621	G3PCT	ctp[c] + glyc3p[c] + h[c] -> cdpglyc[c] + ppi[c]	glycerol-3-phosphate cytidylyltransferase	ctp[c] + glyc3p[c] + h[c] -> cdpglyc[c] + ppi[c]	0	1
rxn00649	CYSS	acser[c] + h2s[c] -> ac[c] + cys_L[c] + h[c]	cysteine synthase	acser[c] + h2s[c] -> ac[c] + cys_L[c] + h[c]	0	1
rxn00657	AMAMT	akg[c] + ala_B[c] <=> glu_L[c] + msa[c]	3-Aminopropanoate:2-oxoglutarate aminotransferase	akg[c] + ala_B[c] <=> glu_L[c] + msa[c]	0	2
rxn00714	UP4GH	h2o[c] + up4g[c] <=> utp[c] + ump[c] + 2 h[c]	P1,P4-Bis(5-nucleosyl)-tetraphosphate nucleotidohydrolase	h2o[c] + up4g[c] <=> utp[c] + ump[c] + 2 h[c]	0	4
rxn00778	PPM	r1p[c] <=> r5p[c]	phosphopentomutase	r1p[c] <=> r5p[c]	0	1
rxn00784	DRPAr	2dr5p[c] <=> acald[c] + g3p[c]	2-Deoxy-D-ribose-5-phosphate acetaldehyde-lyase	2dr5p[c] <=> acald[c] + g3p[c]	0	1
rxn00916	r0301	nh4[c] + atp[c] + xmp[c] -> 2 h[c] + amp[c] + ppi[c] + gmp[c]	Xanthosine-5-phosphate:ammonia ligase (AMP-forming) Purine metabolism EC:6.3.4.1	nh4[c] + atp[c] + xmp[c] -> 2 h[c] + amp[c] + ppi[c] + gmp[c]	4	0
rxn00966	CHRPL	chor[c] -> 4hbz[c] + pyr[c]	Chorismate pyruvate lyase	chor[c] -> 4hbz[c] + pyr[c]	18	0
rxn00988	AACOAT	atp[c] + coa[c] + acac[c] -> aacoa[c] + amp[c] + ppi[c]	Acetoacetyl-CoA:acetate CoA-transferase	atp[c] + coa[c] + acac[c] -> aacoa[c] + amp[c] + ppi[c]	18	0
rxn01072	EOOXDA	h2o[c] + o2[c] + etha[c] -> nh4[c] + h2o2[c] + gcald[c]	Ethanolamine:oxygen oxidoreductase (deaminating)	h2o[c] + o2[c] + etha[c] -> nh4[c] + h2o2[c] + gcald[c]	1	0
rxn01080	GUI1	glcur[c] <=> fruur[c]	glucuronate isomerase (D-glucuronate)	glcur[c] <=> fruur[c]	0	1
rxn01117	A5PISO	ru5p_D[c] <=> ara5p[c]	arabinose-5-phosphate isomerase	ru5p_D[c] <=> ara5p[c]	1	0
rxn01138	PUNP1	pi[c] + adn[c] <=> ade[c] + r1p[c]	purine-nucleoside phosphorylase (Adenosine)	pi[c] + adn[c] <=> ade[c] + r1p[c]	0	1
rxn01143	TMDK1	atp[c] + thymd[c] -> adp[c] + h[c] + dtmp[c]	thymidine kinase (ATP:thymidine)	atp[c] + thymd[c] -> adp[c] + h[c] + dtmp[c]	0	1
rxn01151	KDOL	kdo[c] <=> pyr[c] + arab_D[c]	3-Deoxy-D-manno-octulosonate D-arabinose-lyase	kdo[c] <=> pyr[c] + arab_D[c]	17	0
rxn01152	ARABI	arab_D[c] <=> rbl_D[c]	arabinose isomerase	arab_D[c] <=> rbl_D[c]	13	0
rxn01201	4HBNOX	nad[c] + 4hdxbutn[c] <=> nadh[c] + h[c] + sucsal[c]	4-Hydroxybutanoate:NAD+ oxidoreductase	nad[c] + 4hdxbutn[c] <=> nadh[c] + h[c] + sucsal[c]	1	0
rxn01204	ABTA	4abut[c] + akg[c] -> glu_L[c] + sucsal[c]	4-aminobutyrate transaminase	4abut[c] + akg[c] -> glu_L[c] + sucsal[c]	1	0
rxn01207	OIVD1r	4mop[c] + coa[c] + nad[c] <=> co2[c] + ivcoa[c] + nadh[c]	2-oxoisovalerate dehydrogenase (acylating; 4-methyl-2-oxopentaoate)	4mop[c] + coa[c] + nad[c] <=> co2[c] + ivcoa[c] + nadh[c]	18	0
rxn01258	ICHORS	chor[c] <=> ichor[c]	isochorismate synthase	chor[c] <=> ichor[c]	1	0
rxn01358	PUNP5	pi[c] + ins[c] <=> hxan[c] + r1p[c]	purine-nucleoside phosphorylase (Inosine)	pi[c] + ins[c] <=> hxan[c] + r1p[c]	0	1
rxn01366	PYNP2r	pi[c] + uri[c] <=> ura[c] + r1p[c]	pyrimidine-nucleoside phosphorylase (uracil)	pi[c] + uri[c] <=> ura[c] + r1p[c]	0	1
rxn01368	CYTD	h2o[c] + h[c] + cytd[c] -> nh4[c] + uri[c]	cytidine deaminase	h2o[c] + h[c] + cytd[c] -> nh4[c] + uri[c]	6	0
rxn01406	SPMS	ametam[c] + ptrc[c] -> h[c] + 5mta[c] + spmd[c]	spermidine synthase	ametam[c] + ptrc[c] -> h[c] + 5mta[c] + spmd[c]	1	0
rxn01444	DGNSKm	atp[m] + dgsn[m] -> h[m] + adp[m] + dgmp[m]	deoxyguanosine kinase	atp[m] + dgsn[m] -> h[m] + adp[m] + dgmp[m]	0	1
rxn01446	PUNP4	pi[c] + dgsn[c] <=> 2dr1p[c] + gua[c]	purine-nucleoside phosphorylase (Deoxyguanosine)	pi[c] + dgsn[c] <=> 2dr1p[c] + gua[c]	0	1
rxn01457	GUI2	galur[c] <=> tagur[c]	glucuronate isomerase (D-galacturonate)	galur[c] <=> tagur[c]	0	1
rxn01486	FRTT	ipdp[c] + frdp[c] -> ppi[c] + ggdp[c]	farnesyltranstransferase	ipdp[c] + frdp[c] -> ppi[c] + ggdp[c]	5	0
rxn01508	DADNK	atp[c] + dad_2[c] -> adp[c] + h[c] + damp[c]	deoxyadenosine kinase	atp[c] + dad_2[c] -> adp[c] + h[c] + damp[c]	0	1
rxn01518	DURIK1	atp[c] + duri[c] -> adp[c] + h[c] + dump[c]	deoxyuridine kinase (ATP:Deoxyuridine)	atp[c] + duri[c] -> adp[c] + h[c] + dump[c]	0	1
rxn01537	TMN	h2o[c] + thm[c] -> 4ahmmp[c] + 4mhetz[c] + h[c]	thiaminase	h2o[c] + thm[c] -> 4ahmmp[c] + 4mhetz[c] + h[c]	0	7
rxn01548	PUNP3	pi[c] + gsn[c] <=> gua[c] + r1p[c]	purine-nucleoside phosphorylase (Guanosine)	pi[c] + gsn[c] <=> gua[c] + r1p[c]	0	1
rxn01646	PNP	pi[c] + rnam[c] <=> h[c] + ncam[c] + r1p[c]	purine-nucleoside phosphorylase	pi[c] + rnam[c] <=> h[c] + ncam[c] + r1p[c]	0	1
rxn01647	NP1_r	h[c] + nac[c] + r1p[c] <=> nicrns[c] + pi[c]	nucleotide phosphatase	h[c] + nac[c] + r1p[c] <=> nicrns[c] + pi[c]	0	1
rxn01648	PYNP1	csn[c] + r1p[c] -> cytd[c] + pi[c]	pyrimidine-nucleoside phosphorylase (cytosine)	csn[c] + r1p[c] -> cytd[c] + pi[c]	0	1
rxn01649	PUNP7	pi[c] + xtsn[c] <=> xan[c] + r1p[c]	purine-nucleoside phosphorylase (Xanthosine)	pi[c] + xtsn[c] <=> xan[c] + r1p[c]	0	1
rxn01671	RNMK	atp[c] + rnam[c] -> adp[c] + h[c] + nmn[c]	ribosylnicotinamide kinase	atp[c] + rnam[c] -> adp[c] + h[c] + nmn[c]	0	1
rxn01737	RAFH	h2o[c] + raffin[c] -> fru[c] + melib[c]	raffinose hydrolyzing enzyme	h2o[c] + raffin[c] -> fru[c] + melib[c]	0	11
rxn01748	ALLTN	alltn[c] + h2o[c] -> alltt[c] + h[c]	allantoinase	alltn[c] + h2o[c] -> alltt[c] + h[c]	1	0
rxn01775	MANAO	mana[c] + nad[c] <=> fruur[c] + h[c] + nadh[c]	Mannonate oxidoreductase	mana[c] + nad[c] <=> fruur[c] + h[c] + nadh[c]	0	1
rxn01799	DURIPP	pi[c] + duri[c] <=> 2dr1p[c] + ura[c]	deoxyuridine phosphorylase	pi[c] + duri[c] <=> 2dr1p[c] + ura[c]	0	1
rxn01843	AMID2	h2o[c] + pad[c] -> nh4[c] + pac[c]	amidase	h2o[c] + pad[c] -> nh4[c] + pac[c]	1	0
rxn01859	PUNP2	pi[c] + dad_2[c] <=> 2dr1p[c] + ade[c]	purine-nucleoside phosphorylase (Deoxyadenosine)	pi[c] + dad_2[c] <=> 2dr1p[c] + ade[c]	0	1
rxn01871	PDHbr	adhlam[c] + coa[c] <=> accoa[c] + dhlam[c]	pyruvate dehydrogenase (dihydrolipoamide) reversible	adhlam[c] + coa[c] <=> accoa[c] + dhlam[c]	0	11
rxn01951	AMANK	atp[c] + acmana[c] -> adp[c] + h[c] + acmanap[c]	N-acetyl-D-mannosamine kinase	atp[c] + acmana[c] -> adp[c] + h[c] + acmanap[c]	3	0
rxn01985	PUNP6	pi[c] + din[c] <=> 2dr1p[c] + hxan[c]	purine-nucleoside phosphorylase (Deoxyinosine)	pi[c] + din[c] <=> 2dr1p[c] + hxan[c]	0	1
rxn01986	r0570	2dr1p[c] <=> 2dr5p[c]	2-Deoxy-D-ribose 1-phosphate 1,5-phosphomutase Pentose phosphate pathway EC:5.4.2.7	2dr1p[c] <=> 2dr5p[c]	0	1
rxn02005	TREpts	pep[c] + tre[e] -> pyr[c] + tre6p[c]	trehalose transport via PEP:Pyr PTS	pep[c] + tre[e] -> pyr[c] + tre6p[c]	12	0
rxn02056	SHCHF	fe2[c] + scl[c] -> 3 h[c] + sheme[c]	sirohydrochlorin ferrochelatase	fe2[c] + scl[c] -> 3 h[c] + sheme[c]	18	0
rxn02222	INHINDH	h2o[c] + ind3acam[c] -> nh4[c] + ind3ac[c]	iad[c] amidohydrolase	h2o[c] + ind3acam[c] -> nh4[c] + ind3ac[c]	1	0
rxn02264	UPP3S	hmbil[c] -> h2o[c] + uppg3[c]	uroporphyrinogen-III synthase	hmbil[c] -> h2o[c] + uppg3[c]	2	0
rxn02269	OIVD3	3mop[c] + coa[c] + nad[c] -> 2mbcoa[c] + co2[c] + nadh[c]	2-oxoisovalerate dehydrogenase (acylating; 3-methyl-2-oxopentanoate)	3mop[c] + coa[c] + nad[c] -> 2mbcoa[c] + co2[c] + nadh[c]	18	0
rxn02275	AMID	4gudbd[c] + h2o[c] -> 4gubut[c] + nh4[c]	amidase	4gudbd[c] + h2o[c] -> 4gubut[c] + nh4[c]	1	0
rxn02287	UPP3MT	2 amet[c] + uppg3[c] -> 2 ahcys[c] + dscl[c] + h[c]	uroporphyrinogen methyltransferase	2 amet[c] + uppg3[c] -> 2 ahcys[c] + dscl[c] + h[c]	18	0
rxn02288	UPPDC1	4 h[c] + uppg3[c] -> 4 co2[c] + cpppg3[c]	uroporphyrinogen decarboxylase (uroporphyrinogen III)	4 h[c] + uppg3[c] -> 4 co2[c] + cpppg3[c]	16	0
rxn02304	PPPGOc	1.5 o2[c] + pppg9[c] -> 3 h2o[c] + ppp9[c]	protoporphyrinogen oxidase (aerobic)	1.5 o2[c] + pppg9[c] -> 3 h2o[c] + ppp9[c]	3	0
rxn02331	KDOPS	ara5p[c] + h2o[c] + pep[c] -> kdo8p[c] + pi[c]	3-deoxy -D-manno-octulosonic -acid 8-phosphate synthase	ara5p[c] + h2o[c] + pep[c] -> kdo8p[c] + pi[c]	1	0
rxn02342	2HLOX	lpam[c] + 2hoxetpp[c] <=> thmpp[c] + adhlam[c]	2-oxidoreductase(decarboxylating and acceptor-acetylating)	lpam[c] + 2hoxetpp[c] <=> thmpp[c] + adhlam[c]	0	11
rxn02404	KDOPP	h2o[c] + kdo8p[c] -> kdo[c] + pi[c]	3-deoxy-manno-octulosonate-8-phosphatase	h2o[c] + kdo8p[c] -> kdo[c] + pi[c]	1	0
rxn02405	KDOCT2	ctp[c] + kdo[c] -> ckdo[c] + ppi[c]	3-deoxy-manno-octulosonate cytidylyltransferase	ctp[c] + kdo[c] -> ckdo[c] + ppi[c]	18	0
rxn02760	FFSD	h2o[c] + suc6p[c] -> fru[c] + g6p[c]	beta-fructofuranosidase	h2o[c] + suc6p[c] -> fru[c] + g6p[c]	0	11
rxn02774	SHCHD2	dscl[c] + nad[c] -> h[c] + nadh[c] + scl[c]	sirohydrochlorin dehydrogenase (NAD)	dscl[c] + nad[c] -> h[c] + nadh[c] + scl[c]	18	0
rxn02831	SUCBZL	atp[c] + coa[c] + sucbz[c] -> amp[c] + ppi[c] + sbzcoa[c]	o-succinylbenzoate-CoA ligase	atp[c] + coa[c] + sucbz[c] -> amp[c] + ppi[c] + sbzcoa[c]	1	0
rxn02832	SUCBZS	2shchc[c] -> h2o[c] + sucbz[c]	O-succinylbenzoate-CoA synthase	2shchc[c] -> h2o[c] + sucbz[c]	1	0
rxn02875	AMAA	acmama[c] + h2o[c] -> acmam[c] + ala_L[c]	N-acetylmuramoyl-L-alanine amidase	acmama[c] + h2o[c] -> acmam[c] + ala_L[c]	1	0
rxn02897	NNDMBRT	dmbzid[c] + nicrnt[c] -> 5prdmbz[c] + h[c] + nac[c]	Nicotinate-nucleotide dimethylbenzimidazole phosphoribosyltransferase	dmbzid[c] + nicrnt[c] -> 5prdmbz[c] + h[c] + nac[c]	18	0
rxn02898	NPHS	sbzcoa[c] -> coa[c] + dhna[c]	naphthoate synthase	sbzcoa[c] -> coa[c] + dhna[c]	1	0
rxn03130	USHD	h2o[c] + u23ga[c] -> 2 h[c] + lipidX[c] + ump[c]	UDP-sugar hydrolase	h2o[c] + u23ga[c] -> 2 h[c] + lipidX[c] + ump[c]	18	0
rxn03146	UHGADA	h2o[c] + u3aga[c] -> ac[c] + u3hga[c]	UDP-3-O-acetylglucosamine deacetylase	h2o[c] + u3aga[c] -> ac[c] + u3hga[c]	18	0
rxn03150	RZ5PP	5prdmbz[c] + h2o[c] -> pi[c] + rdmbzi[c]	alpha-ribazole 5-phosphate phosphatase	5prdmbz[c] + h2o[c] -> pi[c] + rdmbzi[c]	18	0
rxn03159	LPADSS	lipidX[c] + u23ga[c] -> h[c] + lipidAds[c] + udp[c]	Lipid A disaccaride synthase	lipidX[c] + u23ga[c] -> h[c] + lipidAds[c] + udp[c]	18	0
rxn03181	TDSK_BT	atp[c] + lipidAds_bt[c] -> adp[c] + h[c] + lipidA_bt[c]	Tetraacyldisaccharide 4kinase	atp[c] + lipidAds_bt[c] -> adp[c] + h[c] + lipidA_bt[c]	18	0
rxn03182	MOAT	ckdo[c] + lipidA[c] -> cmp[c] + h[c] + kdolipid4[c]	3-deoxy-D-manno-octulosonic acid transferase	ckdo[c] + lipidA[c] -> cmp[c] + h[c] + kdolipid4[c]	18	0
rxn03393	OPHBDC	3ophb[c] + h[c] -> 2oph[c] + co2[c]	Octaprenyl-hydroxybenzoate decarboxylase	3ophb[c] + h[c] -> 2oph[c] + co2[c]	18	0
rxn03395	OHPHM	2ohph[c] + amet[c] -> 2omph[c] + ahcys[c] + h[c]	2-octaprenyl-6-hydroxyphenol methylase	2ohph[c] + amet[c] -> 2omph[c] + ahcys[c] + h[c]	18	0
rxn03397	URFGTT	2ombz[c] + amet[c] -> 2ommb[c] + ahcys[c] + h[c]	UDP-L-rhamnose:flavonol-3-O-D-glucoside L-rhamnosyltransferase	2ombz[c] + amet[c] -> 2ommb[c] + ahcys[c] + h[c]	18	0
rxn03439	CDOSKT	ckdo[c] + kdolipid4[c] <=> cmp[c] + kdo2lipid4[c] + h[c]	3-deoxy-D-manno-octulosonic acid transferase	ckdo[c] + kdolipid4[c] <=> cmp[c] + kdo2lipid4[c] + h[c]	18	0
rxn03511	AGMHE	adphep_DD[c] -> adphep_LD[c]	ADP-D-glycero-D-manno-heptose epimerase	adphep_DD[c] -> adphep_LD[c]	18	0
rxn03536	ADOCBIK	adocbi[c] + atp[c] -> adocbip[c] + adp[c] + h[c]	Adenosyl cobinamide kinase	adocbi[c] + atp[c] -> adocbip[c] + adp[c] + h[c]	17	0
rxn03537	ACBIPGT	adocbip[c] + gtp[c] + h[c] -> agdpcbi[c] + ppi[c]	Adenosyl cobinamide phosphate guanyltransferase	adocbip[c] + gtp[c] + h[c] -> agdpcbi[c] + ppi[c]	18	0
rxn03538	ADOCBLS	agdpcbi[c] + rdmbzi[c] -> adocbl[c] + gmp[c] + h[c]	Adenosylcobalamin 5-phosphate synthase	agdpcbi[c] + rdmbzi[c] -> adocbl[c] + gmp[c] + h[c]	18	0
rxn03628	FOCYTCOX	focytC[c] + fe3[c] <=> ficytC[c] + fe2[c]	Ferrocytochrome-c:Fe3+ oxidoreductase	focytC[c] + fe3[c] <=> ficytC[c] + fe2[c]	0	6
rxn03839	AMID5	aa[c] + h2o[c] -> acryl[c] + nh4[c]	amidase	aa[c] + h2o[c] -> acryl[c] + nh4[c]	1	0
rxn03843	FT	ipdp[c] + frdp[c] -> ppi[c] + ttc_ggdp[c]	farnesyltranstransferase (trans,trans,cis-geranylgeranyl diphosphate-generating)	ipdp[c] + frdp[c] -> ppi[c] + ttc_ggdp[c]	0	1
rxn03869	BZAMAH	h2o[c] + bzam[c] -> nh4[c] + bz[c]	Acylamide aminohydrolase	h2o[c] + bzam[c] -> nh4[c] + bz[c]	1	0
rxn03891	HEXTT	hexdp[c] + ipdp[c] -> hepdp[c] + ppi[c]	trans-hexaprenyltranstransferase	hexdp[c] + ipdp[c] -> hepdp[c] + ppi[c]	18	0
rxn03892	PPTT	pendp[c] + ipdp[c] -> ppi[c] + hexdp[c]	trans-pentaprenyltranstransferase	pendp[c] + ipdp[c] -> ppi[c] + hexdp[c]	3	0
rxn03893	HBZOPT	4hbz[c] + octdp[c] -> 3ophb[c] + ppi[c]	Hydroxybenzoate octaprenyltransferase	4hbz[c] + octdp[c] -> 3ophb[c] + ppi[c]	18	0
rxn03916	GMHEPAT	atp[c] + gmhep1p[c] + h[c] -> adphep_DD[c] + ppi[c]	D-glycero-D-manno-hepose 1-phosphate adenyltransferase	atp[c] + gmhep1p[c] + h[c] -> adphep_DD[c] + ppi[c]	18	0
rxn03917	S7PIr	s7p[c] <=> gmhep7p[c]	sedoheptulose 7-phosphate isomerase (reversible)	s7p[c] <=> gmhep7p[c]	18	0
rxn03918	GMHEPK	atp[c] + gmhep7p[c] -> adp[c] + gmhep17bp[c] + h[c]	D-glycero-D-manno-heptose 7-phosphate kinase	atp[c] + gmhep7p[c] -> adp[c] + gmhep17bp[c] + h[c]	18	0
rxn03919	GMHEPPA	gmhep17bp[c] + h2o[c] -> gmhep1p[c] + pi[c]	D-glycero-D-manno-heptose 1,7-bisphosphate phosphatase	gmhep17bp[c] + h2o[c] -> gmhep1p[c] + pi[c]	18	0
rxn04139	2OMMBOX	nadph[c] + o2[c] + 2ommb[c] -> h2o[c] + nadp[c] + ocmhmxbq[c]	oxidoreductase	nadph[c] + o2[c] + 2ommb[c] -> h2o[c] + nadp[c] + ocmhmxbq[c]	18	0
rxn04308	UDCPDPS	frdp[c] + 8 ipdp[c] -> 8 ppi[c] + udcpdp[c]	Undecaprenyl diphosphate synthase	frdp[c] + 8 ipdp[c] -> 8 ppi[c] + udcpdp[c]	0	1
rxn04413	ADOCBIK2	adocbi[c] + gtp[c] -> adocbip[c] + gdp[c] + h[c]	Adenosyl cobinamide kinase (GTP)	adocbi[c] + gtp[c] -> adocbip[c] + gdp[c] + h[c]	1	0
rxn04782	MSADC	h[c] + msa[c] <=> co2[c] + acald[c]	MSADC	h[c] + msa[c] <=> co2[c] + acald[c]	0	2
rxn05029	CBIAT	atp[c] + cbi[c] + h[c] <=> adocbi[c] + pppi[c]	Cobinamide adenyltransferase	atp[c] + cbi[c] + h[c] <=> adocbi[c] + pppi[c]	18	0
rxn05148	HEMEti	atp[c] + h2o[c] + pheme[e] -> adp[c] + h[c] + pheme[c] + pi[c]	Heme transport via ABC system	atp[c] + h2o[c] + pheme[e] -> adp[c] + h[c] + pheme[c] + pi[c]	18	0
rxn05149	MNabc	atp[c] + h2o[c] + mn2[e] -> adp[c] + h[c] + mn2[c] + pi[c]	manganese transport via ABC system	atp[c] + h2o[c] + mn2[e] -> adp[c] + h[c] + mn2[c] + pi[c]	0	1
rxn05151	LYSabc	atp[c] + h2o[c] + lys_L[e] -> adp[c] + h[c] + lys_L[c] + pi[c]	L-lysine transport via ABC system	atp[c] + h2o[c] + lys_L[e] -> adp[c] + h[c] + lys_L[c] + pi[c]	12	0
rxn05154	ARGabc	arg_L[e] + atp[c] + h2o[c] -> adp[c] + arg_L[c] + h[c] + pi[c]	L-arginine transport via ABC system	arg_L[e] + atp[c] + h2o[c] -> adp[c] + arg_L[c] + h[c] + pi[c]	0	2
rxn05163	PTRCabc	ptrc[e] + h2o[c] + atp[c] -> pi[c] + h[c] + ptrc[c] + adp[c]	Putrescine-ABC transport	ptrc[e] + h2o[c] + atp[c] -> pi[c] + h[c] + ptrc[c] + adp[c]	2	0
rxn05167	XYLabc	atp[c] + h2o[c] + xyl_D[e] -> adp[c] + h[c] + pi[c] + xyl_D[c]	D-xylose transport via ABC system	atp[c] + h2o[c] + xyl_D[e] -> adp[c] + h[c] + pi[c] + xyl_D[c]	1	0
rxn05174	ARGabc	arg_L[e] + atp[c] + h2o[c] -> adp[c] + arg_L[c] + h[c] + pi[c]	L-arginine transport via ABC system	arg_L[e] + atp[c] + h2o[c] -> adp[c] + arg_L[c] + h[c] + pi[c]	0	1
rxn05175	SPMDabc	atp[c] + h2o[c] + spmd[e] -> adp[c] + h[c] + pi[c] + spmd[c]	spermidine transport via ABC system	atp[c] + h2o[c] + spmd[e] -> adp[c] + h[c] + pi[c] + spmd[c]	18	0
rxn05197	URAt2r	h[e] + ura[e] <=> h[c] + ura[c]	uracil transport in via proton symport reversible	h[e] + ura[e] <=> h[c] + ura[c]	0	2
rxn05225	D_GLUMANt	glu_D[e] + h[c] + man[c] <=> glu_D[c] + h[e] + man[e]	glucose/mannose:H+ permease	glu_D[e] + h[c] + man[c] <=> glu_D[c] + h[e] + man[e]	2	0
rxn05255	FOLt	fol[e] + h[e] <=> fol[c] + h[c]	FOLt	fol[e] + h[e] <=> fol[c] + h[c]	16	0
rxn05267	DHNAOT7	#N/A	NA	NA	17	0
rxn05287	GGTT	ggdp[c] + ipdp[c] -> ppi[c] + pendp[c]	geranylgeranyltranstransferase	ggdp[c] + ipdp[c] -> ppi[c] + pendp[c]	3	0
rxn05297	GLUt2r	glu_L[e] + h[e] <=> glu_L[c] + h[c]	L-glutamate transport via proton symport, reversible	glu_L[e] + h[e] <=> glu_L[c] + h[c]	3	0
rxn05298	GLUt4r	glu_L[e] + na1[e] <=> glu_L[c] + na1[c]	Na+/glutamate symport (reversible)	glu_L[e] + na1[e] <=> glu_L[c] + na1[c]	3	0
rxn05317	DADNt2r	h[e] + dad_2[e] <=> h[c] + dad_2[c]	deoxyadenosine transport in via proton symport reversible	h[e] + dad_2[e] <=> h[c] + dad_2[c]	0	1
rxn05345	3OAS140	ddcaACP[c] + h[c] + malACP[c] -> 3omrsACP[c] + ACP[c] + co2[c]	3-oxoacyl-[acyl-carrier-protein] synthase (n-C14:0)	ddcaACP[c] + h[c] + malACP[c] -> 3omrsACP[c] + ACP[c] + co2[c]	12	0
rxn05358	2MBCOATA	2mbcoa[c] + ACP[c] <=> coa[c] + 2mbutACP[c]	2-methylbutanoyl-CoA[acyl-carrier-protein] transferase	2mbcoa[c] + ACP[c] <=> coa[c] + 2mbutACP[c]	18	0
rxn05359	3OAS4M3O6	h[c] + malACP[c] + 2mbutACP[c] -> 4m3ohexACP[c] + ACP[c] + co2[c]	4-methyl-3-oxo-hexanoyl-ACPmalonyl-[acyl-carrier-protein] C-acyltransferase (decarboxylating)	h[c] + malACP[c] + 2mbutACP[c] -> 4m3ohexACP[c] + ACP[c] + co2[c]	18	0
rxn05361	3HAD4M6	4m3hhexACP[c] -> 4mthex2eACP[c] + h2o[c]	4-methyl-3-hydroxy-hexanoyl-ACP hydro-lyase	4m3hhexACP[c] -> 4mthex2eACP[c] + h2o[c]	18	0
rxn05362	EAR4M6	nadph[c] + h[c] + 4mthex2eACP[c] -> nadp[c] + 4mhexACP[c]	4mthex2eACP[c][e]:nad[c]P+ oxidoreductase (A-specific)	nadph[c] + h[c] + 4mthex2eACP[c] -> nadp[c] + 4mhexACP[c]	6	0
rxn05363	3OAS4M6	h[c] + malACP[c] + 4mhexACP[c] -> ACP[c] + co2[c] + 6m3oocACP[c]	4-methyl-hexanoyl-ACPmalonyl-[acyl-carrier-protein] C-acyltransferase (decarboxylating)	h[c] + malACP[c] + 4mhexACP[c] -> ACP[c] + co2[c] + 6m3oocACP[c]	18	0
rxn05365	3HAD6M8	6m3hocACP[c] -> 6mtoct2eACP[c] + h2o[c]	6-methyl-3-hydroxy-octanoyl-ACP hydro-lyase	6m3hocACP[c] -> 6mtoct2eACP[c] + h2o[c]	18	0
rxn05366	EAR6M8	nadph[c] + h[c] + 6mtoct2eACP[c] -> nadp[c] + 6mocACP[c]	6mtoct2eACP[c][e]:nad[c]P+ oxidoreductase (A-specific)	nadph[c] + h[c] + 6mtoct2eACP[c] -> nadp[c] + 6mocACP[c]	11	0
rxn05367	3OAS6M8	h[c] + 6mocACP[c] + malACP[c] -> 8m3odcaACP[c] + ACP[c] + co2[c]	6-methyl-octanoyl-ACPmalonyl-[acyl-carrier-protein] C-acyltransferase (decarboxylating)	h[c] + 6mocACP[c] + malACP[c] -> 8m3odcaACP[c] + ACP[c] + co2[c]	18	0
rxn05369	3HAD8M10	8m3hdcaACP[c] -> h2o[c] + 8mtdec2eACP[c]	8-methyl-3-hydroxy-decanoyl-ACP hydro-lyase	8m3hdcaACP[c] -> h2o[c] + 8mtdec2eACP[c]	18	0
rxn05370	EAR8M10	nadph[c] + h[c] + 8mtdec2eACP[c] -> nadp[c] + 8mdcaACP[c]	8mtdec2eACP[c][e]:nad[c]P+ oxidoreductase (A-specific)	nadph[c] + h[c] + 8mtdec2eACP[c] -> nadp[c] + 8mdcaACP[c]	7	0
rxn05371	3OAS8M10	h[c] + malACP[c] + 8mdcaACP[c] -> ACP[c] + 10m3oddcaACP[c] + co2[c]	8-methyl-decanoyl-ACPmalonyl-[acyl-carrier-protein] C-acyltransferase (decarboxylating)	h[c] + malACP[c] + 8mdcaACP[c] -> ACP[c] + 10m3oddcaACP[c] + co2[c]	18	0
rxn05373	3HAD10M12	10m3hddcaACP[c] -> 10mtddec2eACP[c] + h2o[c]	10-methyl-3-hydroxy-dodecanoyl-ACP hydro-lyase	10m3hddcaACP[c] -> 10mtddec2eACP[c] + h2o[c]	18	0
rxn05374	EAR10M12	nadph[c] + h[c] + 10mtddec2eACP[c] -> nadp[c] + 10mddcaACP[c]	10mtddec2eACP[c][e]:nad[c]P+ oxidoreductase (A-specific)	nadph[c] + h[c] + 10mtddec2eACP[c] -> nadp[c] + 10mddcaACP[c]	13	0
rxn05375	3OAS10M12	10mddcaACP[c] + h[c] + malACP[c] -> ACP[c] + co2[c] + 12m3omyrsACP[c]	10-methyl-dodecanoyl-ACPmalonyl-[acyl-carrier-protein] C-acyltransferase (decarboxylating)	10mddcaACP[c] + h[c] + malACP[c] -> ACP[c] + co2[c] + 12m3omyrsACP[c]	18	0
rxn05377	3HAD12M14	12m3hmyrsACP[c] -> h2o[c] + 12mtmrs2eACP[c]	12-methyl-3-hydroxy-tetra-decanoyl-ACP hydro-lyase	12m3hmyrsACP[c] -> h2o[c] + 12mtmrs2eACP[c]	18	0
rxn05378	EAR12M14	nadph[c] + h[c] + 12mtmrs2eACP[c] -> nadp[c] + 12mmyrsACP[c]	12mtmrs2eACP[c][e]:nad[c]P+ oxidoreductase (A-specific)	nadph[c] + h[c] + 12mtmrs2eACP[c] -> nadp[c] + 12mmyrsACP[c]	10	0
rxn05379	3OAS12M14	h[c] + malACP[c] + 12mmyrsACP[c] -> 14m3opalmACP[c] + ACP[c] + co2[c]	12-methyl-tetra-decanoyl-ACPmalonyl-[acyl-carrier-protein] C-acyltransferase (decarboxylating)	h[c] + malACP[c] + 12mmyrsACP[c] -> 14m3opalmACP[c] + ACP[c] + co2[c]	18	0
rxn05381	3HAD14M16	14m3hpalmACP[c] -> 14mtpalm2eACP[c] + h2o[c]	14-methyl-3-hydroxy-hexa-decanoyl-ACP hydro-lyase	14m3hpalmACP[c] -> 14mtpalm2eACP[c] + h2o[c]	18	0
rxn05382	EAR14M16	nadph[c] + h[c] + 14mtpalm2eACP[c] -> nadp[c] + 14mpalmACP[c]	14mtpalm2eACP[c][e]:nad[c]P+ oxidoreductase (A-specific)	nadph[c] + h[c] + 14mtpalm2eACP[c] -> nadp[c] + 14mpalmACP[c]	4	0
rxn05383	IVCOATA	ivcoa[c] + ACP[c] <=> 3mbutACP[c] + coa[c]	3-methylbutanoyl-CoA[acyl-carrier-protein] transferase	ivcoa[c] + ACP[c] <=> 3mbutACP[c] + coa[c]	18	0
rxn05384	3OAS3M4	h[c] + 3mbutACP[c] + malACP[c] -> 5m3ohexACP[c] + ACP[c] + co2[c]	3-methylbutanoyl-ACPmalonyl-[acyl-carrier-protein] C-acyltransferase (decarboxylating)	h[c] + 3mbutACP[c] + malACP[c] -> 5m3ohexACP[c] + ACP[c] + co2[c]	18	0
rxn05386	3HAD5M6	5m3hhexACP[c] -> h2o[c] + 5mthex2eACP[c]	5-methyl-3-hydroxy-hexanoyl-ACP hydro-lyase	5m3hhexACP[c] -> h2o[c] + 5mthex2eACP[c]	18	0
rxn05387	EAR5M6	nadph[c] + h[c] + 5mthex2eACP[c] -> nadp[c] + 5mhexACP[c]	5mthex2eACP[c][e]:nad[c]P+ oxidoreductase (A-specific)	nadph[c] + h[c] + 5mthex2eACP[c] -> nadp[c] + 5mhexACP[c]	8	0
rxn05388	3OAS5M6	h[c] + malACP[c] + 5mhexACP[c] -> ACP[c] + co2[c] + 7m3oocACP[c]	5-methyl-hexanoyl-ACPmalonyl-[acyl-carrier-protein] C-acyltransferase (decarboxylating)	h[c] + malACP[c] + 5mhexACP[c] -> ACP[c] + co2[c] + 7m3oocACP[c]	18	0
rxn05390	3HAD7M8	7m3hocACP[c] -> 7mtoct2eACP[c] + h2o[c]	7-methyl-3-hydroxy-octanoyl-ACP hydro-lyase	7m3hocACP[c] -> 7mtoct2eACP[c] + h2o[c]	18	0
rxn05391	EAR7M8	nadph[c] + h[c] + 7mtoct2eACP[c] -> nadp[c] + 7mocACP[c]	7mtoct2eACP[c][e]:nad[c]P+ oxidoreductase (A-specific)	nadph[c] + h[c] + 7mtoct2eACP[c] -> nadp[c] + 7mocACP[c]	6	0
rxn05392	3OAS7M8	7mocACP[c] + h[c] + malACP[c] -> 9m3odcaACP[c] + ACP[c] + co2[c]	7-methyl-octanoyl-ACPmalonyl-[acyl-carrier-protein] C-acyltransferase (decarboxylating)	7mocACP[c] + h[c] + malACP[c] -> 9m3odcaACP[c] + ACP[c] + co2[c]	18	0
rxn05394	3HAD9M10	9m3hdcaACP[c] -> 9mtdec2eACP[c] + h2o[c]	9-methyl-3-hydroxy-decanoyl-ACP hydro-lyase	9m3hdcaACP[c] -> 9mtdec2eACP[c] + h2o[c]	18	0
rxn05395	EAR9M10	nadph[c] + h[c] + 9mtdec2eACP[c] -> nadp[c] + 9mdcaACP[c]	9mtdec2eACP[c][e]:nad[c]P+ oxidoreductase (A-specific	nadph[c] + h[c] + 9mtdec2eACP[c] -> nadp[c] + 9mdcaACP[c]	11	0
rxn05396	3OAS9M10	h[c] + malACP[c] + 9mdcaACP[c] -> ACP[c] + 11m3oddcaACP[c] + co2[c]	9-methyl-decanoyl-ACPmalonyl-[acyl-carrier-protein] C-acyltransferase (decarboxylating)	h[c] + malACP[c] + 9mdcaACP[c] -> ACP[c] + 11m3oddcaACP[c] + co2[c]	18	0
rxn05398	3HAD11M12	11m3hddcaACP[c] -> 11mtddec2eACP[c] + h2o[c]	11-methyl-3-hydroxy-dodecanoyl-ACP hydro-lyase	11m3hddcaACP[c] -> 11mtddec2eACP[c] + h2o[c]	18	0
rxn05399	EAR11M12	nadph[c] + h[c] + 11mtddec2eACP[c] -> nadp[c] + 11mddcaACP[c]	11mtddec2eACP[c][e]:nad[c]P+ oxidoreductase (A-specific)	nadph[c] + h[c] + 11mtddec2eACP[c] -> nadp[c] + 11mddcaACP[c]	10	0
rxn05400	3OAS11M12	h[c] + malACP[c] + 11mddcaACP[c] -> 13m3omyrsACP[c] + ACP[c] + co2[c]	11-methyl-dodecanoyl-ACPmalonyl-[acyl-carrier-protein] C-acyltransferase (decarboxylating)	h[c] + malACP[c] + 11mddcaACP[c] -> 13m3omyrsACP[c] + ACP[c] + co2[c]	18	0
rxn05402	3HAD13M14	13m3hmyrsACP[c] -> 13mtmrs2eACP[c] + h2o[c]	13-methyl-3-hydroxy-tetra-decanoyl-ACP hydro-lyase	13m3hmyrsACP[c] -> 13mtmrs2eACP[c] + h2o[c]	18	0
rxn05403	EAR13M14	nadph[c] + h[c] + 13mtmrs2eACP[c] -> nadp[c] + 13mmyrsACP[c]	13mtmrs2eACP[c][e]:nad[c]P+ oxidoreductase (A-specific)	nadph[c] + h[c] + 13mtmrs2eACP[c] -> nadp[c] + 13mmyrsACP[c]	6	0
rxn05404	3OAS13M14	13mmyrsACP[c] + h[c] + malACP[c] -> 15m3opalmACP[c] + ACP[c] + co2[c]	13-methyl-tetra-decanoyl-ACPmalonyl-[acyl-carrier-protein] C-acyltransferase (decarboxylating)	13mmyrsACP[c] + h[c] + malACP[c] -> 15m3opalmACP[c] + ACP[c] + co2[c]	18	0
rxn05406	3HAD15M16	15m3hpalmACP[c] -> 15mtpalm2eACP[c] + h2o[c]	15-methyl-3-hydroxy-hexa-decanoyl-ACP hydro-lyase	15m3hpalmACP[c] -> 15mtpalm2eACP[c] + h2o[c]	18	0
rxn05407	EAR15M16	nadph[c] + h[c] + 15mtpalm2eACP[c] -> nadp[c] + 15mpalmACP[c]	15mtpalm2eACP[c][e]:nad[c]P+ oxidoreductase (A-specific)	nadph[c] + h[c] + 15mtpalm2eACP[c] -> nadp[c] + 15mpalmACP[c]	11	0
rxn05433	EAR4M6x	4mthex2eACP[c] + h[c] + nadh[c] -> 4mhexACP[c] + nad[c]	4-methyl-trans-hex-2-enoyl-ACPNAD+ oxidoreductase (A-specific)	4mthex2eACP[c] + h[c] + nadh[c] -> 4mhexACP[c] + nad[c]	12	0
rxn05434	EAR6M8x	h[c] + 6mtoct2eACP[c] + nadh[c] -> 6mocACP[c] + nad[c]	6-methyl-trans-oct-2-enoyl-ACPNAD+ oxidoreductase (A-specific)	h[c] + 6mtoct2eACP[c] + nadh[c] -> 6mocACP[c] + nad[c]	7	0
rxn05435	EAR8M10x	h[c] + nadh[c] + 8mtdec2eACP[c] -> 8mdcaACP[c] + nad[c]	8-methyl-trans-dec-2-enoyl-ACPNAD+ oxidoreductase (A-specific)	h[c] + nadh[c] + 8mtdec2eACP[c] -> 8mdcaACP[c] + nad[c]	11	0
rxn05436	EAR10M12x	10mtddec2eACP[c] + h[c] + nadh[c] -> 10mddcaACP[c] + nad[c]	10-methyl-trans-dodec-2-enoyl-ACPNAD+ oxidoreductase (A-specific)	10mtddec2eACP[c] + h[c] + nadh[c] -> 10mddcaACP[c] + nad[c]	5	0
rxn05437	EAR12M14x	h[c] + nadh[c] + 12mtmrs2eACP[c] -> 12mmyrsACP[c] + nad[c]	12-methyl-trans-tetra-dec-2-enoyl-ACPNAD+ oxidoreductase (A-specific)	h[c] + nadh[c] + 12mtmrs2eACP[c] -> 12mmyrsACP[c] + nad[c]	8	0
rxn05438	EAR14M16x	14mtpalm2eACP[c] + h[c] + nadh[c] -> 14mpalmACP[c] + nad[c]	14-methyl-trans-hexa-dec-2-enoyl-ACPNAD+ oxidoreductase (A-specific)	14mtpalm2eACP[c] + h[c] + nadh[c] -> 14mpalmACP[c] + nad[c]	14	0
rxn05439	EAR5M6x	h[c] + nadh[c] + 5mthex2eACP[c] -> nad[c] + 5mhexACP[c]	5-methyl-trans-hex-2-enoyl-ACPNAD+ oxidoreductase (A-specific)	h[c] + nadh[c] + 5mthex2eACP[c] -> nad[c] + 5mhexACP[c]	10	0
rxn05440	EAR7M8x	7mtoct2eACP[c] + h[c] + nadh[c] -> 7mocACP[c] + nad[c]	7-methyl-trans-oct-2-enoyl-ACPNAD+ oxidoreductase (A-specific)	7mtoct2eACP[c] + h[c] + nadh[c] -> 7mocACP[c] + nad[c]	12	0
rxn05441	EAR9M10x	h[c] + 9mtdec2eACP[c] + nadh[c] -> 9mdcaACP[c] + nad[c]	9-methyl-trans-dec-2-enoyl-ACPNAD+ oxidoreductase (A-specific)	h[c] + 9mtdec2eACP[c] + nadh[c] -> 9mdcaACP[c] + nad[c]	7	0
rxn05442	EAR11M12x	11mtddec2eACP[c] + h[c] + nadh[c] -> 11mddcaACP[c] + nad[c]	11-methyl-trans-dodec-2-enoyl-ACPNAD+ oxidoreductase (A-specific)	11mtddec2eACP[c] + h[c] + nadh[c] -> 11mddcaACP[c] + nad[c]	8	0
rxn05443	EAR13M14x	h[c] + 13mtmrs2eACP[c] + nadh[c] -> 13mmyrsACP[c] + nad[c]	13-methyl-trans-tetra-dec-2-enoyl-ACPNAD+ oxidoreductase (A-specific)	h[c] + 13mtmrs2eACP[c] + nadh[c] -> 13mmyrsACP[c] + nad[c]	12	0
rxn05444	EAR15M16x	h[c] + 15mtpalm2eACP[c] + nadh[c] -> 15mpalmACP[c] + nad[c]	15-methyl-trans-hexa-dec-2-enoyl-ACPNAD+ oxidoreductase (A-specific)	h[c] + 15mtpalm2eACP[c] + nadh[c] -> 15mpalmACP[c] + nad[c]	7	0
rxn05452	AIHPDCOATA	14mpalmACP[c] + coa[c] <=> ACP[c] + aihpdcoa[c]	14-methyl-hexa-decanoyl-ACP[acyl-carrier-protein] transferase	14mpalmACP[c] + coa[c] <=> ACP[c] + aihpdcoa[c]	18	0
rxn05454	IHPDCOATA	15mpalmACP[c] + coa[c] <=> ihpdcoa[c] + ACP[c]	15-methyl-hexa-decanoyl-ACP[acyl-carrier-protein] transferase	15mpalmACP[c] + coa[c] <=> ihpdcoa[c] + ACP[c]	18	0
rxn05465	MCOATA	malcoa[c] + ACP[c] <=> coa[c] + malACP[c]	Malonyl-CoA-ACP transacylase	malcoa[c] + ACP[c] <=> coa[c] + malACP[c]	16	0
rxn05514	CAt4	ca2[c] + h[e] <=> ca2[e] + h[c]	calcium transport in/out via proton antiporter	ca2[c] + h[e] <=> ca2[e] + h[c]	18	0
rxn05527	CSNt2	csn[e] + h[e] -> csn[c] + h[c]	cytosine transport in via proton symport	csn[e] + h[e] -> csn[c] + h[c]	0	2
rxn05551	ETHAt2	etha[e] + h[e] -> etha[c] + h[c]	Ethanolamine transport in via proton symport	etha[e] + h[e] -> etha[c] + h[c]	14	0
rxn05560	FRUpts	fru[e] + pep[c] -> f1p[c] + pyr[c]	D-fructose transport via PEP:Pyr PTS	fru[e] + pep[c] -> f1p[c] + pyr[c]	12	0
rxn05569	GAMpts	gam[e] + pep[c] -> gam6p[c] + pyr[c]	D-glucosamine transport via PEP:Pyr PTS	gam[e] + pep[c] -> gam6p[c] + pyr[c]	12	0
rxn05571	GLCNt2r	glcn[e] + h[e] <=> glcn[c] + h[c]	D-gluconate transport via proton symport, reversible	glcn[e] + h[e] <=> glcn[c] + h[c]	1	0
rxn05573	GLCt2	glc_D[e] + h[e] -> glc_D[c] + h[c]	D-glucose transport in via proton symport	glc_D[e] + h[e] -> glc_D[c] + h[c]	2	0
rxn05610	MANpts	man[e] + pep[c] -> man6p[c] + pyr[c]	D-mannose transport via PEP:Pyr PTS	man[e] + pep[c] -> man6p[c] + pyr[c]	12	0
rxn05611	MANt2r	h[e] + man[e] <=> h[c] + man[c]	D-mannose transport in via proton symport reversible	h[e] + man[e] <=> h[c] + man[c]	2	0
rxn05612	MELIBt2r	h[e] + melib[e] <=> h[c] + melib[c]	Melibiose transport in via symport, reversible	h[e] + melib[e] <=> h[c] + melib[c]	0	1
rxn05617	MNLpts	mnl[e] + pep[c] -> mnl1p[c] + pyr[c]	mannitol transport via PEP:Pyr PTS	mnl[e] + pep[c] -> mnl1p[c] + pyr[c]	12	0
rxn05655	SUCpts	pep[c] + sucr[e] -> pyr[c] + suc6p[c]	sucrose transport via PEP:Pyr PTS	pep[c] + sucr[e] -> pyr[c] + suc6p[c]	12	0
rxn05682	ALLTNt2rpp	alltn[p] + h[p] <=> alltn[c] + h[c]	allantoin transport in via proton symport (periplasm)	alltn[p] + h[p] <=> alltn[c] + h[c]	0	2
rxn05733	CYSS3r	acser[c] + trdrd[c] + tsul[c] <=> ac[c] + trdox[c] + so3[c] + cys_L[c] + h[c]	cysteine synthase (Thiosulfate)	acser[c] + trdrd[c] + tsul[c] <=> ac[c] + trdox[c] + so3[c] + cys_L[c] + h[c]	0	1
rxn06022	ACPpds	ACP[c] + h2o[c] -> apoACP[c] + h[c] + pan4p[c]	[acyl-carrier-protein] phosphodiesterase	ACP[c] + h2o[c] -> apoACP[c] + h[c] + pan4p[c]	8	0
rxn06723	U23GAAT	3hmrsACP[c] + u3hga[c] -> ACP[c] + h[c] + u23ga[c]	UDP-3-O-(3-hydroxymyristoyl)glucosamine acyltransferase	3hmrsACP[c] + u3hga[c] -> ACP[c] + h[c] + u23ga[c]	18	0
rxn06729	UAGAAT	3hmrsACP[c] + uacgam[c] <=> ACP[c] + u3aga[c]	UDP-N-acetylglucosamine acyltransferase	3hmrsACP[c] + uacgam[c] <=> ACP[c] + u3aga[c]	18	0
rxn06848	EDTXS2	kdo2lipid4L[c] + myrsACP[c] -> ACP[c] + lipa[c]	Endotoxin Synthesis (myristoyl transferase)	kdo2lipid4L[c] + myrsACP[c] -> ACP[c] + lipa[c]	18	0
rxn06865	EDTXS1	ddcaACP[c] + kdo2lipid4[c] -> ACP[c] + kdo2lipid4L[c]	Endotoxin Synthesis (lauroyl transferase)	ddcaACP[c] + kdo2lipid4[c] -> ACP[c] + kdo2lipid4L[c]	18	0
rxn08199	CDAPPA120	cdpdddecg[c] + h2o[c] -> cmp[c] + 2 h[c] + pa120[c]	CDP-Diacylglycerol pyrophostatase (n-C12:0)	cdpdddecg[c] + h2o[c] -> cmp[c] + 2 h[c] + pa120[c]	3	0
rxn08204	CDAPPA180	cdpdodecg[c] + h2o[c] -> cmp[c] + 2 h[c] + pa180[c]	CDP-Diacylglycerol pyrophostatase (n-C18:0)	cdpdodecg[c] + h2o[c] -> cmp[c] + 2 h[c] + pa180[c]	1	0
rxn08583	GALT1	gicolipa[c] + udpg[c] -> gagicolipa[c] + h[c] + udp[c]	galactosyltransferase I (LPS core synthesis)	gicolipa[c] + udpg[c] -> gagicolipa[c] + h[c] + udp[c]	18	0
rxn08618	GLCTR1	icolipa[c] + udpg[c] -> gicolipa[c] + h[c] + udp[c]	glucosyltransferase I (LPS core synthesis)	icolipa[c] + udpg[c] -> gicolipa[c] + h[c] + udp[c]	18	0
rxn08619	GLCTR2	gagicolipa[c] + udpg[c] -> ggagicolipa[c] + h[c] + udp[c]	glucosyltransferase II (LPS core synthesis)	gagicolipa[c] + udpg[c] -> ggagicolipa[c] + h[c] + udp[c]	18	0
rxn08620	GLCTR3	ggagicolipa[c] + udpg[c] -> gggagicolipa[c] + h[c] + udp[c]	glucosyltransferase III (LPS core synthesis)	ggagicolipa[c] + udpg[c] -> gggagicolipa[c] + h[c] + udp[c]	18	0
rxn08708	HEPK1	atp[c] + hhlipa[c] -> adp[c] + h[c] + phhlipa[c]	LPS heptose kinase I (LPS core synthesis)	atp[c] + hhlipa[c] -> adp[c] + h[c] + phhlipa[c]	18	0
rxn08709	HEPK2	atp[c] + hphhlipa[c] -> adp[c] + h[c] + phphhlipa[c]	LPS heptose kinase II (LPS core synthesis)	atp[c] + hphhlipa[c] -> adp[c] + h[c] + phphhlipa[c]	18	0
rxn08710	HEPT1	adphep_LD[c] + lipa[c] -> adp[c] + h[c] + hlipa[c]	heptosyltransferase I (LPS core synthesis)	adphep_LD[c] + lipa[c] -> adp[c] + h[c] + hlipa[c]	18	0
rxn08711	HEPT2	adphep_LD[c] + hlipa[c] -> adp[c] + h[c] + hhlipa[c]	heptosyltransferase II (LPS core synthesis)	adphep_LD[c] + hlipa[c] -> adp[c] + h[c] + hhlipa[c]	18	0
rxn08712	HEPT3	adphep_LD[c] + phhlipa[c] -> adp[c] + h[c] + hphhlipa[c]	heptosyltransferase III (LPS core synthesis)	adphep_LD[c] + phhlipa[c] -> adp[c] + h[c] + hphhlipa[c]	18	0
rxn08713	HEPT4	adphep_LD[c] + gggagicolipa[c] -> adp[c] + colipa[c] + h[c]	heptosyltransferase IV (LPS core synthesis)	adphep_LD[c] + gggagicolipa[c] -> adp[c] + colipa[c] + h[c]	18	0
rxn08766	KAS15	accoa[c] + h[c] + malACP[c] -> actACP[c] + co2[c] + coa[c]	beta-ketoacyl-ACP synthase (2)	accoa[c] + h[c] + malACP[c] -> actACP[c] + co2[c] + coa[c]	2	0
rxn08954	MOAT3C	ckdo[c] + phphhlipa[c] -> cmp[c] + h[c] + kphphhlipa[c]	3-deoxy-D-manno-octulosonic acid transferase III (LPS core biosynthesis)	ckdo[c] + phphhlipa[c] -> cmp[c] + h[c] + kphphhlipa[c]	18	0
rxn09106	PGPP180	h2o[c] + pgp180[c] -> pg180[c] + pi[c]	phosphatidylglycerol phosphate phosphatase (n-C18:0)	h2o[c] + pgp180[c] -> pg180[c] + pi[c]	11	0
rxn09135	PLIPA1E180	h2o[c] + pe180[c] -> 2agpe180[c] + h[c] + ocdca[c]	Phospholipase A1 (phosphatidylethanolamine, n-C18:0)	h2o[c] + pe180[c] -> 2agpe180[c] + h[c] + ocdca[c]	15	0
rxn09142	PLIPA1G180	h2o[c] + pg180[c] -> 2agpg180[c] + h[c] + ocdca[c]	Phospholipase A1 (phosphatidylglycerol, n-C18:0)	h2o[c] + pg180[c] -> 2agpg180[c] + h[c] + ocdca[c]	6	0
rxn09163	PLIPA2G180	h2o[c] + pg180[c] -> 1agpg180[c] + h[c] + ocdca[c]	Phospholipase A2 (phosphatidylglycerol, n-C18:0)	h2o[c] + pg180[c] -> 1agpg180[c] + h[c] + ocdca[c]	1	0
rxn09180	PPPGO3	3 fum[c] + pppg9[c] -> ppp9[c] + 3 succ[c]	protoporphyrinogen oxidase (anaerobic)	3 fum[c] + pppg9[c] -> ppp9[c] + 3 succ[c]	14	0
rxn09202	PSD180	h[c] + ps180[c] -> co2[c] + pe180[c]	Phosphatidylserine decarboxylase (n-C18:0)	h[c] + ps180[c] -> co2[c] + pe180[c]	4	0
rxn09210	PSSA180	cdpdodecg[c] + ser_L[c] -> cmp[c] + h[c] + ps180[c]	Phosphatidylserine syntase (n-C18:0)	cdpdodecg[c] + ser_L[c] -> cmp[c] + h[c] + ps180[c]	4	0
rxn09225	RHAT1	dtdprmn[c] + kphphhlipa[c] -> dtdp[c] + h[c] + icolipa[c]	rhamnosyltransferase I (LPS core biosynthesis)	dtdprmn[c] + kphphhlipa[c] -> dtdp[c] + h[c] + icolipa[c]	18	0
rxn09436	FAS140ACPm	2 nadph[m] + 3 h[m] + ddcaACP[m] + malACP[m] -> h2o[m] + 2 nadp[m] + co2[m] + myrsACP[m] + ACP[m]	fatty-acyl-ACP synthase (n-C14:0ACP), mitochondrial	2 nadph[m] + 3 h[m] + ddcaACP[m] + malACP[m] -> h2o[m] + 2 nadp[m] + co2[m] + myrsACP[m] + ACP[m]	18	0
rxn09680	GCALDt	gcald[e] <=> gcald[c]	Glycoaldehydye reversible transport	gcald[e] <=> gcald[c]	1	0
rxn10043	CYOO3	0.5 o2[c] + 6 h[c] + 2 focytC[c] -> h2o[c] + 4 h[e] + 2 ficytC[c]	cytochrome-c oxidase (H+/e- = 2)	0.5 o2[c] + 6 h[c] + 2 focytC[c] -> h2o[c] + 4 h[e] + 2 ficytC[c]	18	0
rxn10094	AMMQT8	2dmmq8[c] + amet[c] -> ahcys[c] + mqn8[c] + h[c]	S-adenosylmethione:2-demthylmenaquinone methyltransferase (menaquinone 8)	2dmmq8[c] + amet[c] -> ahcys[c] + mqn8[c] + h[c]	18	0
rxn10113	CYTBD	2 h[c] + 0.5 o2[c] + q8h2[c] -> h2o[c] + 2 h[e] + q8[c]	cytochrome oxidase bd (ubiquinol-8: 2 protons)	2 h[c] + 0.5 o2[c] + q8h2[c] -> h2o[c] + 2 h[e] + q8[c]	1	0
rxn10136	GLUABUTt7	4abut[c] + glu_L[e] <=> 4abut[e] + glu_L[c]	4-aminobutyrate/glutamate antiport	4abut[c] + glu_L[e] <=> 4abut[e] + glu_L[c]	1	0
rxn10141	NMNN	h2o[c] + nmn[c] -> h[c] + ncam[c] + r5p[c]	NMN nucleosidase	h2o[c] + nmn[c] -> h[c] + ncam[c] + r5p[c]	0	1
rxn10161	OCDCAt2	h[e] + ocdca[e] -> h[c] + ocdca[c]	Octadecanoate transport via proton symport	h[e] + ocdca[e] -> h[c] + ocdca[c]	18	0
rxn10163	TTDCAt2	h[e] + ttdca[e] -> h[c] + ttdca[c]	Tetradecanoate transport via proton symport	h[e] + ttdca[e] -> h[c] + ttdca[c]	18	0
rxn10181	NMNP	nmn[e] -> nmn[c]	NMN permease	nmn[e] -> nmn[c]	0	1
rxn10184	SBTpts	pep[c] + sbt_D[e] -> pyr[c] + sbt6p[c]	D sorbitol transport via PEPPyr PTS	pep[c] + sbt_D[e] -> pyr[c] + sbt6p[c]	12	0
rxn10197	TECA4S	#N/A	NA	NA	0	3
rxn10205	G3PATI17	ihpdcoa[c] + glyc3p[c] -> coa[c] + 1ihpdecg3p[c]	isoheptadecanoyl-glycerol-3-phosphate O-acyltransferase	ihpdcoa[c] + glyc3p[c] -> coa[c] + 1ihpdecg3p[c]	18	0
rxn10206	G3PATAI17	glyc3p[c] + aihpdcoa[c] -> 1aihpdecg3p[c] + coa[c]	anteisoheptadecanoyl-glycerol-3-phosphate O-acyltransferase	glyc3p[c] + aihpdcoa[c] -> 1aihpdecg3p[c] + coa[c]	18	0
rxn10226	PSSAI17	ser_L[c] + cdpdihpdecg[c] -> h[c] + cmp[c] + psi17[c]	isoheptadecanoyl-CDPdiacylglycerol-serine O-phosphatidyltransferase	ser_L[c] + cdpdihpdecg[c] -> h[c] + cmp[c] + psi17[c]	18	0
rxn10227	PSSAAI17	ser_L[c] + cdpdaihpdecg[c] -> h[c] + psai17[c] + cmp[c]	anteisoheptadecanoyl-CDPdiacylglycerol-serine O-phosphatidyltransferase	ser_L[c] + cdpdaihpdecg[c] -> h[c] + psai17[c] + cmp[c]	18	0
rxn10232	PSDI17	h[c] + psi17[c] -> pei17[c] + co2[c]	isoheptadecanoyl-phosphatidylserine decarboxylase	h[c] + psi17[c] -> pei17[c] + co2[c]	18	0
rxn10233	PSDAI17	h[c] + psai17[c] -> co2[c] + peai17[c]	anteisoheptadecanoyl-phosphatidylserine decarboxylase	h[c] + psai17[c] -> co2[c] + peai17[c]	18	0
rxn10265	PGPPI17	pgpi17[c] + h2o[c] -> pi[c] + pgi17[c]	isoheptadecanoyl-Phosphatidylglycerophosphate phosphohydrolase	pgpi17[c] + h2o[c] -> pi[c] + pgi17[c]	18	0
rxn10266	PGPPAI17	pgpai17[c] + h2o[c] -> pi[c] + pgai17[c]	anteisoheptadecanoyl-Phosphatidylglycerophosphate phosphohydrolase	pgpai17[c] + h2o[c] -> pi[c] + pgai17[c]	18	0
rxn10336	CLPNS180	2 pg180[c] <=> glyc[c] + clpn180[c]	stearoyl-cardiolipin synthase	2 pg180[c] <=> glyc[c] + clpn180[c]	18	0
rxn10337	CLPNSI17	2 pgi17[c] <=> glyc[c] + clpni17[c]	isoheptadecanoyl-cardiolipin synthase	2 pgi17[c] <=> glyc[c] + clpni17[c]	18	0
rxn10338	CLPNSAI17	2 pgai17[c] <=> clpnai17[c] + glyc[c]	anteisoheptadecanoyl-cardiolipin synthase	2 pgai17[c] <=> clpnai17[c] + glyc[c]	18	0
rxn10447	CA2abc	h2o[c] + atp[c] + ca2[e] -> pi[c] + h[c] + adp[c] + ca2[c]	calcium transport via ABC system	h2o[c] + atp[c] + ca2[e] -> pi[c] + h[c] + adp[c] + ca2[c]	0	11
rxn10867	NCAMUP	ncam[e] -> ncam[c]	Nicotinamide acid uptake	ncam[e] -> ncam[c]	1	0
rxn10954	C180SN	actACP[c] + 23 h[c] + 7 malACP[c] + 16 nadph[c] -> 7 ACP[c] + 7 co2[c] + 8 h2o[c] + 16 nadp[c] + ocdcaACP[c]	Fatty acid biosynthesis (n-C18:0)	actACP[c] + 23 h[c] + 7 malACP[c] + 16 nadph[c] -> 7 ACP[c] + 7 co2[c] + 8 h2o[c] + 16 nadp[c] + ocdcaACP[c]	2	0
rxn11703	SHCHCS3	2s5epchc[c] -> 2shchc[c] + pyr[c]	2-succinyl-6-hydroxy-2,4-cyclohexadiene-1-carboxylate synthase	2s5epchc[c] -> 2shchc[c] + pyr[c]	1	0
rxn11946	DMQMT	2omhmbl[c] + amet[c] -> ahcys[c] + h[c] + q8h2[c]	3-Dimethylubiquinonol 3-methyltransferase	2omhmbl[c] + amet[c] -> ahcys[c] + h[c] + q8h2[c]	18	0
rxn12008	HETT	hepdp[c] + ipdp[c] -> octdp[c] + ppi[c]	all-trans-Heptaprenyltransferase	hepdp[c] + ipdp[c] -> octdp[c] + ppi[c]	18	0
rxn12224	2OMPHH	o2[c] + 2omph[c] -> h2o[c] + 2ombz[c]	2-octaprenyl-6-methoxyphenol hydroxylase	o2[c] + 2omph[c] -> h2o[c] + 2ombz[c]	18	0
rxn12664	MK7t	mqn7[c] <=> mqn7[e]	Menaquinone secretion/ uptake (menaquinone 7)	mqn7[c] <=> mqn7[e]	17	0
rxn13360	NADPt	nadp[e] <=> nadp[c]	NADP transporter	nadp[e] <=> nadp[c]	1	0
rxn13477	IPFPHS	3 ipdp[c] + frdp[c] -> 3 ppi[c] + hexdp[c]	Hexaprenyl-pyrophosphate-synthase	3 ipdp[c] + frdp[c] -> 3 ppi[c] + hexdp[c]	15	0
rxn13661	AMMQT7	amet[c] + 2dmmq7[c] -> ahcys[c] + mqn7[c] + h[c]	S-adenosylmethione:2-demthylmenaquinone methyltransferase (menaquinone 7)	amet[c] + 2dmmq7[c] -> ahcys[c] + mqn7[c] + h[c]	17	0
