# Supplementary material for: Phenotypic differentiation of gastrointestinal microbes is reflected in their encoded metabolic repertoires
Source: Microbiome. 2015 Nov 30;3:55. doi: 10.1186/s40168-015-0121-6 (PMC4663747; doi:10.1186/s40168-015-0121-6)
Supplement: Additional file 12: Table S6. — Table with reaction differences within the clusters found for Bacteroides. (XLSX 34 kb) [file 40168_2015_121_MOESM12_ESM.xlsx]

## Sheet: Bacteroides
SEED_ID	BiGG_ID	Reaction_formula	Description	Reaction_formula	Cluster_1_Number_of_Organisms	Cluster_2_Number_of_Organisms
EX_cpd00013	EX_nh4(e)	nh4[e] <=>	Ammonia exchange	nh4[e] <=>	6	0
EX_cpd00023	EX_glu_L(e)	glu_L[e] <=>	L-Glutamate exchange	glu_L[e] <=>	11	0
EX_cpd00028	EX_pheme(e)	pheme[e] <=>	exchange reaction for heme	pheme[e] <=>	5	0
EX_cpd00035	EX_ala_L(e)	ala_L[e] <=>	exchange reaction for L-alanine	ala_L[e] <=>	1	0
EX_cpd00036	EX_succ(e)	succ[e] <=>	Succinate exchange	succ[e] <=>	0	4
EX_cpd00080	EX_glyc3p[e]	glyc3p[e] <=>	Ex_glyc3p[e]	glyc3p[e] <=>	4	0
EX_cpd00084	EX_cys_L(e)	cys_L[e] <=>	exchange reaction for L-cysteine	cys_L[e] <=>	1	0
EX_cpd00092	EX_ura(e)	ura[e] <=>	Uracil exchange	ura[e] <=>	21	0
EX_cpd00100	EX_glyc(e)	glyc[e] <=>	Glycerol exchange	glyc[e] <=>	0	4
EX_cpd00105	EX_rib_D(e)	rib_D[e] <=>	exchange reaction for ribose	rib_D[e] <=>	6	0
EX_cpd00106	EX_fum[e]	fum[e] <=>	Ex_fum[e]	fum[e] <=>	0	4
EX_cpd00111	EX_gthox(e)	gthox[e] <=>	Oxidized glutathione exchange	gthox[e] <=>	1	0
EX_cpd00117	EX_ala_D(e)	ala_D[e] <=>	D-Alanine exchange	ala_D[e] <=>	1	0
EX_cpd00136	EX_4hbz(e)	4hbz[e] <=>	4-Hydroxybenzoate exchange	4hbz[e] <=>	1	0
EX_cpd00137	EX_cit(e)	cit[e] <=>	Citrate exchange	cit[e] <=>	27	0
EX_cpd00159	EX_lac_L(e)	lac_L[e] <=>	L-Lactate exchange	lac_L[e] <=>	28	0
EX_cpd00162	EX_etha(e)	etha[e] <=>	Ethanolamine exchange	etha[e] <=>	1	0
EX_cpd00164	EX_glcur(e)	glcur[e] <=>	D-glucuronate exchange	glcur[e] <=>	38	0
EX_cpd00209	EX_no3(e)	no3[e] <=>	Nitrate exchange	no3[e] <=>	0	4
EX_cpd00210	EX_taur(e)	taur[e] <=>	Taurine exchange	taur[e] <=>	0	4
EX_cpd00220	EX_ribflv(e)	ribflv[e] <=>	exchange reaction for Riboflavin	ribflv[e] <=>	1	0
EX_cpd00222	EX_glcn(e)	glcn[e] <=>	D-Gluconate exchange	glcn[e] <=>	0	4
EX_cpd00226	EX_hxan(e)	hxan[e] <=>	Hypoxanthine exchange	hxan[e] <=>	4	0
EX_cpd00232	EX_acnam(e)	acnam[e] <=>	N-Acetylneuraminate exchange	acnam[e] <=>	0	1
EX_cpd00239	EX_h2s(e)	h2s[e] <=>	Hydrogen sulfide exchange	h2s[e] <=>	4	0
EX_cpd00268	EX_so3(e)	so3[e] <=>	Sulfite exchange	so3[e] <=>	2	0
EX_cpd00280	EX_galur(e)	galur[e] <=>	D-Galacturonate exchange	galur[e] <=>	38	0
EX_cpd00281	EX_4abut(e)	4abut[e] <=>	4-Aminobutanoate exchange	4abut[e] <=>	4	0
EX_cpd00305	EX_thm(e)	thm[e] <=>	exchange reaction for Thiamin	thm[e] <=>	5	0
EX_cpd00311	EX_gsn(e)	gsn[e] <=>	exchange reaction for Guanosine	gsn[e] <=>	38	0
EX_cpd00357	EX_dttp(e)	dttp[e] <=>	Exchange of dTTP(4-)	dttp[e] <=>	1	0
EX_cpd00393	EX_fol(e)	fol[e] <=>	exchange reaction for Folate	fol[e] <=>	3	0
EX_cpd00492	EX_acmana(e)	acmana[e] <=>	Exchange of N-acetyl-D-mannosamine	acmana[e] <=>	0	2
EX_cpd00516	EX_26dap_M(e)	26dap_M[e] <=>	meso-2,6-Diaminoheptanedioate exchange	26dap_M[e] <=>	1	0
EX_cpd01171	EX_galt(e)	galt[e] <=>	Galactitol exchange	galt[e] <=>	32	0
EX_cpd01242	EX_drib(e)	drib[e] <=>	Deoxyribose exchange	drib[e] <=>	6	0
EX_cpd01914	EX_metsox_S_L(e)	metsox_S_L[e] <=>	L-Methionine S-oxide exchange	metsox_S_L[e] <=>	6	0
EX_cpd03422	EX_cbi(e)	cbi[e] <=>	Cobinamide exchange	cbi[e] <=>	3	0
EX_cpd03725	EX_fe3dcit(e)	fe3dcit[e] <=>	Fe(III)dicitrate exchange	fe3dcit[e] <=>	27	0
EX_cpd08636	EX_dhptd(e)	dhptd[e] <=>	4,5-dihydroxy-2,3-pentanedione exchange	dhptd[e] <=>	15	0
EX_cpd11582	EX_alathr(e)	alathr[e] <=>	L-alanyl-L-threonine exchange	alathr[e] <=>	1	0
EX_cpd11583	EX_alaleu(e)	alaleu[e] <=>	L-alanyl-L-leucine exchange	alaleu[e] <=>	1	0
EX_cpd11584	EX_alahis(e)	alahis[e] <=>	L-alanyl-L-histidine exchange	alahis[e] <=>	2	0
EX_cpd11590	EX_metala(e)	metala[e] <=>	L-methionyl-L-alanine exchange	metala[e] <=>	14	0
rxn00029	PPBNGS	2 5aop[c] -> 2 h2o[c] + h[c] + ppbng[c]	porphobilinogen synthase	2 5aop[c] -> 2 h2o[c] + h[c] + ppbng[c]	1	0
rxn00060	HMBS	h2o[c] + 4 ppbng[c] -> 4 nh4[c] + hmbil[c]	hydroxymethylbilane synthase	h2o[c] + 4 ppbng[c] -> 4 nh4[c] + hmbil[c]	1	0
rxn00086	GTHOr	gthox[c] + h[c] + nadph[c] <=> 2 gthrd[c] + nadp[c]	glutathione oxidoreductase	gthox[c] + h[c] + nadph[c] <=> 2 gthrd[c] + nadp[c]	1	0
rxn00127	ADMDCr	amet[c] + h[c] <=> ametam[c] + co2[c]	Adenosylmethionine decarboxylase	amet[c] + h[c] <=> ametam[c] + co2[c]	3	0
rxn00139	ADPT	ade[c] + prpp[c] -> amp[c] + ppi[c]	adenine phosphoribosyltransferase	ade[c] + prpp[c] -> amp[c] + ppi[c]	39	0
rxn00143	AHCYSNS_r	ahcys[c] + h2o[c] <=> ade[c] + rhcys[c]	S-adenosylhomocysteine nucleosidase reversible	ahcys[c] + h2o[c] <=> ade[c] + rhcys[c]	38	0
rxn00191	ALATA_L	akg[c] + ala_L[c] <=> pyr[c] + glu_L[c]	L-alanine transaminase	akg[c] + ala_L[c] <=> pyr[c] + glu_L[c]	1	0
rxn00192	ACGS	accoa[c] + glu_L[c] -> acglu[c] + coa[c] + h[c]	N-acetylglutamate synthase	accoa[c] + glu_L[c] -> acglu[c] + coa[c] + h[c]	3	0
rxn00205	GTHP	h2o2[c] + 2 gthrd[c] -> 2 h2o[c] + gthox[c]	glutathione peroxidase	h2o2[c] + 2 gthrd[c] -> 2 h2o[c] + gthox[c]	1	0
rxn00213	GALU	h[c] + g1p[c] + utp[c] <=> ppi[c] + udpg[c]	UTP-glucose-1-phosphate uridylyltransferase	h[c] + g1p[c] + utp[c] <=> ppi[c] + udpg[c]	9	0
rxn00224	FCLTc	fe2[c] + ppp9[c] -> 2 h[c] + pheme[c]	Ferrochelatase, cytosol	fe2[c] + ppp9[c] -> 2 h[c] + pheme[c]	1	0
rxn00231	AMID4	ad[c] + h2o[c] -> ac[c] + nh4[c]	amidase	ad[c] + h2o[c] -> ac[c] + nh4[c]	2	0
rxn00265	CITL	cit[c] -> ac[c] + oaa[c]	Citrate lyase	cit[c] -> ac[c] + oaa[c]	1	0
rxn00285	SUCOAS	atp[c] + coa[c] + succ[c] <=> adp[c] + pi[c] + succoa[c]	succinyl-CoA synthetase (ADP-forming)	atp[c] + coa[c] + succ[c] <=> adp[c] + pi[c] + succoa[c]	22	0
rxn00293	UAGDP	h[c] + acgam1p[c] + utp[c] -> ppi[c] + uacgam[c]	UDP-N-acetylglucosamine diphosphorylase	h[c] + acgam1p[c] + utp[c] -> ppi[c] + uacgam[c]	7	0
rxn00350	GTHRDH	gthrd[c] + h2o[c] -> cgly[c] + glu_L[c]	glutathione hydralase (periplasmic)	gthrd[c] + h2o[c] -> cgly[c] + glu_L[c]	4	0
rxn00351	GTHS	atp[c] + gly[c] + glucys[c] -> adp[c] + h[c] + pi[c] + gthrd[c]	glutathione synthetase	atp[c] + gly[c] + glucys[c] -> adp[c] + h[c] + pi[c] + gthrd[c]	1	0
rxn00355	GALT	h[c] + utp[c] + gal1p[c] <=> udpgal[c] + ppi[c]	galactose-1-phosphate uridylyltransferase	h[c] + utp[c] + gal1p[c] <=> udpgal[c] + ppi[c]	4	0
rxn00405	ARGDC	arg_L[c] + h[c] -> agm[c] + co2[c]	arginine decarboxylase	arg_L[c] + h[c] -> agm[c] + co2[c]	39	0
rxn00407	DCTPD2	ctp[c] + h2o[c] + h[c] -> nh4[c] + utp[c]	dCTP deaminase	ctp[c] + h2o[c] + h[c] -> nh4[c] + utp[c]	0	1
rxn00424	SGAMT	glx[c] + ser_L[c] <=> gly[c] + hpyr[c]	L-Serine:glyoxylate aminotransferase	glx[c] + ser_L[c] <=> gly[c] + hpyr[c]	1	0
rxn00452	HCYSMT	amet[c] + hcys_L[c] -> ahcys[c] + h[c] + met_L[c]	homocysteine S-methyltransferase	amet[c] + hcys_L[c] -> ahcys[c] + h[c] + met_L[c]	1	0
rxn00473	TRPAS2	h2o[c] + trp_L[c] <=> indole[c] + nh4[c] + pyr[c]	Tryptophanase (L-tryptophan)	h2o[c] + trp_L[c] <=> indole[c] + nh4[c] + pyr[c]	23	0
rxn00539	ETHAAL	etha[c] -> acald[c] + nh4[c]	Ethanolamine ammonia-lyase	etha[c] -> acald[c] + nh4[c]	1	0
rxn00540	HOPNTAL	4h2opntn[c] -> acald[c] + pyr[c]	4-hydroxy-2-oxopentanoate aldolase	4h2opntn[c] -> acald[c] + pyr[c]	3	0
rxn00543	ALCD2x	etoh[c] + nad[c] <=> acald[c] + h[c] + nadh[c]	alcohol dehydrogenase (ethanol)	etoh[c] + nad[c] <=> acald[c] + h[c] + nadh[c]	28	0
rxn00555	GF6PTAr	f6p[c] + gln_L[c] <=> gam6p[c] + glu_L[c]	Glutamine-fructose-6-phosphate transaminase	f6p[c] + gln_L[c] <=> gam6p[c] + glu_L[c]	38	0
rxn00575	SUCRe	h2o[e] + sucr[e] -> glc_D[e] + fru[e]	sucrose hydrolyzing enxyme, extracellular	h2o[e] + sucr[e] -> glc_D[e] + fru[e]	0	4
rxn00599	ALASm	h[m] + gly[m] + succoa[m] -> coa[m] + co2[m] + 5aop[m]	5-aminolevulinate synthase	h[m] + gly[m] + succoa[m] -> coa[m] + co2[m] + 5aop[m]	1	0
rxn00609	MI1PS	g6p[c] -> mi1p_D[c]	myo-Inositol-1-phosphate synthase	g6p[c] -> mi1p_D[c]	34	0
rxn00616	G3PD8	fad[c] + glyc3p[c] <=> dhap[c] + fadh2[c]	glycerol 3 phosphate dehydrogenase FAD	fad[c] + glyc3p[c] <=> dhap[c] + fadh2[c]	3	0
rxn00623	SULR	3 h2o[c] + h2s[c] + 3 nadp[c] <=> 5 h[c] + 3 nadph[c] + so3[c]	sulfite reductase (NADPH2)	3 h2o[c] + h2s[c] + 3 nadp[c] <=> 5 h[c] + 3 nadph[c] + so3[c]	1	0
rxn00629	MANAD_D	nad[c] + mnl[c] <=> nadh[c] + h[c] + fru[c]	MANAD_D	nad[c] + mnl[c] <=> nadh[c] + h[c] + fru[c]	12	0
rxn00638	ALGD	h2o[c] + 2 nad[c] + gdpmann[c] <=> 2 nadh[c] + 3 h[c] + gdpmanur[c]	GDP-D-mannose:NAD+ 6-oxidoreductase	h2o[c] + 2 nad[c] + gdpmann[c] <=> 2 nadh[c] + 3 h[c] + gdpmanur[c]	1	0
rxn00642	GMAND	gdpmann[c] -> h2o[c] + gdpddman[c]	GDP-D-mannose dehydratase	gdpmann[c] -> h2o[c] + gdpddman[c]	0	4
rxn00646	GLUCYS	atp[c] + glu_L[c] + cys_L[c] -> adp[c] + h[c] + pi[c] + glucys[c]	Gamma-glutamylcysteine synthetase	atp[c] + glu_L[c] + cys_L[c] -> adp[c] + h[c] + pi[c] + glucys[c]	1	0
rxn00712	URIK4	utp[c] + uri[c] -> h[c] + udp[c] + ump[c]	uridine kinase (UTP:Uridine)	utp[c] + uri[c] -> h[c] + udp[c] + ump[c]	10	0
rxn00762	GLYCDx	glyc[c] + nad[c] -> dha[c] + h[c] + nadh[c]	Glycerol dehydrogenase	glyc[c] + nad[c] -> dha[c] + h[c] + nadh[c]	1	0
rxn00763	ALCD19	glyald[c] + h[c] + nadh[c] <=> glyc[c] + nad[c]	alcohol dehydrogenase (glycerol)	glyald[c] + h[c] + nadh[c] <=> glyc[c] + nad[c]	28	0
rxn00775	ADPRDP	h2o[c] + adprib[c] -> 2 h[c] + amp[c] + r5p[c]	ADPribose diphosphatase	h2o[c] + adprib[c] -> 2 h[c] + amp[c] + r5p[c]	33	0
rxn00871	PBUTT	pi[c] + btcoa[c] <=> butpi[c] + coa[c]	Phosphate butyryltransferase (EC 2.3.1.19)	pi[c] + btcoa[c] <=> butpi[c] + coa[c]	38	0
rxn00892	ACGAMK	atp[c] + acgam[c] -> adp[c] + h[c] + acgam6p[c]	N-acetylglucosamine kinase	atp[c] + acgam[c] -> adp[c] + h[c] + acgam6p[c]	31	0
rxn00926	ADD	ade[c] + h2o[c] + h[c] -> hxan[c] + nh4[c]	adenine deaminase	ade[c] + h2o[c] + h[c] -> hxan[c] + nh4[c]	0	4
rxn00938	NNAM	h2o[c] + ncam[c] -> nac[c] + nh4[c]	nicotinamidase	h2o[c] + ncam[c] -> nac[c] + nh4[c]	1	0
rxn00966	CHRPL	chor[c] -> 4hbz[c] + pyr[c]	Chorismate pyruvate lyase	chor[c] -> 4hbz[c] + pyr[c]	4	0
rxn00988	AACOAT	atp[c] + coa[c] + acac[c] -> aacoa[c] + amp[c] + ppi[c]	Acetoacetyl-CoA:acetate CoA-transferase	atp[c] + coa[c] + acac[c] -> aacoa[c] + amp[c] + ppi[c]	5	0
rxn00992	BDH	bhb[c] + nad[c] <=> acac[c] + h[c] + nadh[c]	(R)-3-Hydroxybutanoate:NAD+ oxidoreductase	bhb[c] + nad[c] <=> acac[c] + h[c] + nadh[c]	0	4
rxn00999	PPOR	o2[c] + phpyr[c] -> co2[c] + 2hyoxplac[c]	Phenylpyruvate:oxygen oxidoreductase (hydroxylating,decarboxylating)	o2[c] + phpyr[c] -> co2[c] + 2hyoxplac[c]	0	4
rxn01019	OCBT	cbp[c] + orn[c] <=> citr_L[c] + h[c] + pi[c]	ornithine carbamoyltransferase	cbp[c] + orn[c] <=> citr_L[c] + h[c] + pi[c]	9	0
rxn01021	MTAN	5mta[c] + h2o[c] -> 5mtr[c] + ade[c]	methylthioadenosine nucleosidase	5mta[c] + h2o[c] -> 5mtr[c] + ade[c]	38	0
rxn01072	EOOXDA	h2o[c] + o2[c] + etha[c] -> nh4[c] + h2o2[c] + gcald[c]	Ethanolamine:oxygen oxidoreductase (deaminating)	h2o[c] + o2[c] + etha[c] -> nh4[c] + h2o2[c] + gcald[c]	1	0
rxn01122	ALTRH	altrn[c] -> 2ddglcn[c] + h2o[c]	altronate hydrolase	altrn[c] -> 2ddglcn[c] + h2o[c]	33	0
rxn01128	URIK12	datp[c] + cytd[c] -> h[c] + dadp[c] + cmp[c]	cytidine kinase (dATP:Cytidine)	datp[c] + cytd[c] -> h[c] + dadp[c] + cmp[c]	10	0
rxn01129	URIK7	datp[c] + uri[c] -> h[c] + dadp[c] + ump[c]	uridine kinase (dATP:Uridine)	datp[c] + uri[c] -> h[c] + dadp[c] + ump[c]	10	0
rxn01132	MLTP4	malt[c] + pi[c] <=> glc_D[c] + g1p_B[c]	Maltose phosphorylase	malt[c] + pi[c] <=> glc_D[c] + g1p_B[c]	24	0
rxn01137	ADA	h2o[c] + h[c] + adn[c] -> nh4[c] + ins[c]	Adenosine deaminase	h2o[c] + h[c] + adn[c] -> nh4[c] + ins[c]	2	0
rxn01207	OIVD1r	4mop[c] + coa[c] + nad[c] <=> co2[c] + ivcoa[c] + nadh[c]	2-oxoisovalerate dehydrogenase (acylating; 4-methyl-2-oxopentaoate)	4mop[c] + coa[c] + nad[c] <=> co2[c] + ivcoa[c] + nadh[c]	5	0
rxn01236	BUTK	but[c] + atp[c] -> butpi[c] + adp[c]	Butyrate kinase (EC 2.7.2.7)	but[c] + atp[c] -> butpi[c] + adp[c]	39	0
rxn01259	ISOMALT	isomal[c] + h2o[c] -> 2 glc_D[c]	Isomaltose 6-alpha-D-glucanohydrolase	isomal[c] + h2o[c] -> 2 glc_D[c]	0	4
rxn01265	NAMNPP	atp[c] + h2o[c] + nac[c] + prpp[c] -> adp[c] + nicrnt[c] + pi[c] + ppi[c]	nicotinic acid mononucleotide pyrophosphorylase	atp[c] + h2o[c] + nac[c] + prpp[c] -> adp[c] + nicrnt[c] + pi[c] + ppi[c]	28	0
rxn01274	GLYOX	h2o[c] + lgt_S[c] -> h[c] + gthrd[c] + lac_D[c]	hydroxyacylglutathione hydrolase	h2o[c] + lgt_S[c] -> h[c] + gthrd[c] + lac_D[c]	2	0
rxn01278	5DGLCNR	5dglcn[c] + h[c] + nadph[c] <=> glcn[c] + nadp[c]	5-dehydro-D-gluconate reductase	5dglcn[c] + h[c] + nadph[c] <=> glcn[c] + nadp[c]	12	0
rxn01291	ARABR	h[c] + nadph[c] + arab_L[c] -> nadp[c] + abt[c]	arabinose reductase	h[c] + nadph[c] + arab_L[c] -> nadp[c] + abt[c]	7	0
rxn01313	DHPR	h[c] + nadh[c] + dhbpt[c] -> nad[c] + thbpt[c]	6,7-dihydropteridine reductase	h[c] + nadh[c] + dhbpt[c] -> nad[c] + thbpt[c]	2	0
rxn01314	r0398	h[c] + nadph[c] + dhbpt[c] -> nadp[c] + thbpt[c]	NADPH:6,7-dihydropteridine oxidoreductase Folate biosynthesis EC:1.5.1.34	h[c] + nadph[c] + dhbpt[c] -> nadp[c] + thbpt[c]	2	0
rxn01366	PYNP2r	pi[c] + uri[c] <=> ura[c] + r1p[c]	pyrimidine-nucleoside phosphorylase (uracil)	pi[c] + uri[c] <=> ura[c] + r1p[c]	3	0
rxn01370	URIK8	dgtp[c] + uri[c] -> h[c] + dgdp[c] + ump[c]	uridine kinase (dGTP:Uridine)	dgtp[c] + uri[c] -> h[c] + dgdp[c] + ump[c]	10	0
rxn01486	FRTT	ipdp[c] + frdp[c] -> ppi[c] + ggdp[c]	farnesyltranstransferase	ipdp[c] + frdp[c] -> ppi[c] + ggdp[c]	5	0
rxn01492	FRUK	atp[c] + f1p[c] -> adp[c] + fdp[c] + h[c]	fructose-1-phosphate kinase	atp[c] + f1p[c] -> adp[c] + fdp[c] + h[c]	1	0
rxn01505	ACGAMPM	acgam6p[c] <=> acgam1p[c]	phosphoacetylglucosamine mutase	acgam6p[c] <=> acgam1p[c]	2	0
rxn01506	AMANAPEr	acmanap[c] <=> acgam6p[c]	N-acetylmannosamine 6-phosphate epimerase	acmanap[c] <=> acgam6p[c]	0	4
rxn01510	URIK13	dgtp[c] + cytd[c] -> h[c] + dgdp[c] + cmp[c]	cytidine kinase (dGTP:Cytidine)	dgtp[c] + cytd[c] -> h[c] + dgdp[c] + cmp[c]	10	0
rxn01515	URIK14	dttp[c] + cytd[c] -> h[c] + dtdp[c] + cmp[c]	cytidine kinase (dTTP:Cytidine)	dttp[c] + cytd[c] -> h[c] + dtdp[c] + cmp[c]	10	0
rxn01516	URIK9	dttp[c] + uri[c] -> h[c] + dtdp[c] + ump[c]	uridine kinase (dTTP:Uridine)	dttp[c] + uri[c] -> h[c] + dtdp[c] + ump[c]	10	0
rxn01615	LCARS	h[c] + lald_L[c] + nadh[c] <=> 12ppd_S[c] + nad[c]	lacaldehyde reductase (S-propane-1,2-diol forming)	h[c] + lald_L[c] + nadh[c] <=> 12ppd_S[c] + nad[c]	39	0
rxn01620	FCLPA	fc1p[c] <=> dhap[c] + lald_L[c]	L-fuculose 1-phosphate aldolase	fc1p[c] <=> dhap[c] + lald_L[c]	26	0
rxn01629	G1SAT	glu1sa[c] <=> 5aop[c]	glutamate-1-semialdehyde aminotransferase	glu1sa[c] <=> 5aop[c]	2	0
rxn01636	ORNTAC	acorn[c] + glu_L[c] <=> acglu[c] + orn[c]	ornithine transacetylase	acorn[c] + glu_L[c] <=> acglu[c] + orn[c]	4	0
rxn01672	DCTPD	dctp[c] + h2o[c] + h[c] -> dutp[c] + nh4[c]	dCTP deaminase	dctp[c] + h2o[c] + h[c] -> dutp[c] + nh4[c]	0	1
rxn01674	URIK5	dctp[c] + uri[c] -> h[c] + dcdp[c] + ump[c]	uridine kinase (dCTP:Uridine)	dctp[c] + uri[c] -> h[c] + dcdp[c] + ump[c]	10	0
rxn01679	URIK6	dutp[c] + uri[c] -> h[c] + dudp[c] + ump[c]	uridine kinase (dUTP:Uridine)	dutp[c] + uri[c] -> h[c] + dudp[c] + ump[c]	10	0
rxn01705	URIK10	dctp[c] + cytd[c] -> h[c] + dcdp[c] + cmp[c]	cytidine kinase (dCTP:Cytidine)	dctp[c] + cytd[c] -> h[c] + dcdp[c] + cmp[c]	10	0
rxn01706	URIK11	dutp[c] + cytd[c] -> h[c] + dudp[c] + cmp[c]	cytidine kinase (dUTP:Cytidine)	dutp[c] + cytd[c] -> h[c] + dudp[c] + cmp[c]	10	0
rxn01819	DMLARGAH	h2o[c] + dmlarg[c] <=> citr_L[c] + dma[c]	NG,NG-Dimethyl-L-arginine dimethylamidohydrolase	h2o[c] + dmlarg[c] <=> citr_L[c] + dma[c]	6	0
rxn01843	AMID2	h2o[c] + pad[c] -> nh4[c] + pac[c]	amidase	h2o[c] + pad[c] -> nh4[c] + pac[c]	2	0
rxn01857	TAGURr	altrn[c] + nad[c] <=> h[c] + nadh[c] + tagur[c]	tagaturonate reductase	altrn[c] + nad[c] <=> h[c] + nadh[c] + tagur[c]	33	0
rxn01858	DADA	h2o[c] + h[c] + dad_2[c] -> nh4[c] + din[c]	Deoxyadenosine deaminase	h2o[c] + h[c] + dad_2[c] -> nh4[c] + din[c]	2	0
rxn01966	TREGLUDR	pi[c] + tre[c] <=> glc_D[c] + g1p[c]	alpha,alpha-Trehalose:orthophosphate beta-D-glucosyltransferase	pi[c] + tre[c] <=> glc_D[c] + g1p[c]	24	0
rxn01999	TDPAGTA	dtdp4d6dg[c] + glu_L[c] -> akg[c] + dtdp4addg[c]	dTDP-4-amino-4,6-dideoxy-D-glucose transaminase	dtdp4d6dg[c] + glu_L[c] -> akg[c] + dtdp4addg[c]	2	0
rxn02007	2INSD	2ins[c] -> h2o[c] + dkdi[c]	2-Inosose dehydratase	2ins[c] -> h2o[c] + dkdi[c]	0	4
rxn02056	SHCHF	fe2[c] + scl[c] -> 3 h[c] + sheme[c]	sirohydrochlorin ferrochelatase	fe2[c] + scl[c] -> 3 h[c] + sheme[c]	5	0
rxn02177	ICHORT	h2o[c] + ichor[c] -> 23ddhb[c] + pyr[c]	isochorismatase	h2o[c] + ichor[c] -> 23ddhb[c] + pyr[c]	5	0
rxn02222	INHINDH	h2o[c] + ind3acam[c] -> nh4[c] + ind3ac[c]	iad[c] amidohydrolase	h2o[c] + ind3acam[c] -> nh4[c] + ind3ac[c]	2	0
rxn02263	FBP	h2o[c] + fdp[c] -> pi[c] + f6p[c]	fructose-bisphosphatase	h2o[c] + fdp[c] -> pi[c] + f6p[c]	37	0
rxn02264	UPP3S	hmbil[c] -> h2o[c] + uppg3[c]	uroporphyrinogen-III synthase	hmbil[c] -> h2o[c] + uppg3[c]	1	0
rxn02269	OIVD3	3mop[c] + coa[c] + nad[c] -> 2mbcoa[c] + co2[c] + nadh[c]	2-oxoisovalerate dehydrogenase (acylating; 3-methyl-2-oxopentanoate)	3mop[c] + coa[c] + nad[c] -> 2mbcoa[c] + co2[c] + nadh[c]	5	0
rxn02275	AMID	4gudbd[c] + h2o[c] -> 4gubut[c] + nh4[c]	amidase	4gudbd[c] + h2o[c] -> 4gubut[c] + nh4[c]	2	0
rxn02284	UAPGRx	nadh[c] + h[c] + uaccg[c] -> nad[c] + uamr[c]	UDP-N-acetylmuramate:NADP+ oxidoreductase	nadh[c] + h[c] + uaccg[c] -> nad[c] + uamr[c]	1	0
rxn02287	UPP3MT	2 amet[c] + uppg3[c] -> 2 ahcys[c] + dscl[c] + h[c]	uroporphyrinogen methyltransferase	2 amet[c] + uppg3[c] -> 2 ahcys[c] + dscl[c] + h[c]	2	0
rxn02288	UPPDC1	4 h[c] + uppg3[c] -> 4 co2[c] + cpppg3[c]	uroporphyrinogen decarboxylase (uroporphyrinogen III)	4 h[c] + uppg3[c] -> 4 co2[c] + cpppg3[c]	1	0
rxn02304	PPPGOc	1.5 o2[c] + pppg9[c] -> 3 h2o[c] + ppp9[c]	protoporphyrinogen oxidase (aerobic)	1.5 o2[c] + pppg9[c] -> 3 h2o[c] + ppp9[c]	6	0
rxn02319	FCI	fuc_L[c] <=> fcl_L[c]	L-fucose isomerase	fuc_L[c] <=> fcl_L[c]	26	0
rxn02359	PROD3	4hpro_LT[c] + fad[c] <=> fadh2[c] + 1p3h5c[c] + h[c]	Proline dehydrogenase (trans-4-Hydroxy-L-proline)	4hpro_LT[c] + fad[c] <=> fadh2[c] + 1p3h5c[c] + h[c]	14	0
rxn02774	SHCHD2	dscl[c] + nad[c] -> h[c] + nadh[c] + scl[c]	sirohydrochlorin dehydrogenase (NAD)	dscl[c] + nad[c] -> h[c] + nadh[c] + scl[c]	1	0
rxn02944	SOTA	akg[c] + sucorn[c] -> glu_L[c] + sucgsa[c]	Succinylornithine transaminase	akg[c] + sucorn[c] -> glu_L[c] + sucgsa[c]	0	3
rxn02962	2AEPPNP	h2o2[c] + 2aeppn[c] -> pi[c] + etha[c]	4.99.1.-	h2o2[c] + 2aeppn[c] -> pi[c] + etha[c]	1	0
rxn02986	PTHPSn	ahdt[n] -> pppi[n] + 6pthp[n]	6-pyruvoyltetrahydropterin synthase, nuclear	ahdt[n] -> pppi[n] + 6pthp[n]	0	4
rxn03057	MTRI	5mdr1p[c] <=> 5mdru1p[c]	5-methylthioribose-1-phosphate isomerase	5mdr1p[c] <=> 5mdru1p[c]	0	4
rxn03075	HETZK	4mhetz[c] + atp[c] -> 4mpetz[c] + adp[c] + h[c]	hydroxyethylthiazole kinase	4mhetz[c] + atp[c] -> 4mpetz[c] + adp[c] + h[c]	5	0
rxn03087	SDPTA	akg[c] + sl26da[c] <=> glu_L[c] + sl2a6o[c]	succinyldiaminopimelate transaminase	akg[c] + sl26da[c] <=> glu_L[c] + sl2a6o[c]	0	3
rxn03126	COBCOMOX	comSScob[c] + dhmphze[c] <=> com[c] + cob[c] + mphze[c]	Coenzyme B:coenzyme M:methanophenazine oxidoreductase	comSScob[c] + dhmphze[c] <=> com[c] + cob[c] + mphze[c]	3	0
rxn03393	OPHBDC	3ophb[c] + h[c] -> 2oph[c] + co2[c]	Octaprenyl-hydroxybenzoate decarboxylase	3ophb[c] + h[c] -> 2oph[c] + co2[c]	5	0
rxn03394	NOPHMO	nadph[c] + o2[c] + h[c] + 2oph[c] -> h2o[c] + nadp[c] + 2ohph[c]	rxn03394	nadph[c] + o2[c] + h[c] + 2oph[c] -> h2o[c] + nadp[c] + 2ohph[c]	3	0
rxn03395	OHPHM	2ohph[c] + amet[c] -> 2omph[c] + ahcys[c] + h[c]	2-octaprenyl-6-hydroxyphenol methylase	2ohph[c] + amet[c] -> 2omph[c] + ahcys[c] + h[c]	5	0
rxn03628	FOCYTCOX	focytC[c] + fe3[c] <=> ficytC[c] + fe2[c]	Ferrocytochrome-c:Fe3+ oxidoreductase	focytC[c] + fe3[c] <=> ficytC[c] + fe2[c]	1	0
rxn03638	G1PACT	accoa[c] + gam1p[c] -> acgam1p[c] + coa[c] + h[c]	glucosamine-1-phosphate N-acetyltransferase	accoa[c] + gam1p[c] -> acgam1p[c] + coa[c] + h[c]	5	0
rxn03839	AMID5	aa[c] + h2o[c] -> acryl[c] + nh4[c]	amidase	aa[c] + h2o[c] -> acryl[c] + nh4[c]	2	0
rxn03843	FT	ipdp[c] + frdp[c] -> ppi[c] + ttc_ggdp[c]	farnesyltranstransferase (trans,trans,cis-geranylgeranyl diphosphate-generating)	ipdp[c] + frdp[c] -> ppi[c] + ttc_ggdp[c]	5	0
rxn03869	BZAMAH	h2o[c] + bzam[c] -> nh4[c] + bz[c]	Acylamide aminohydrolase	h2o[c] + bzam[c] -> nh4[c] + bz[c]	2	0
rxn03891	HEXTT	hexdp[c] + ipdp[c] -> hepdp[c] + ppi[c]	trans-hexaprenyltranstransferase	hexdp[c] + ipdp[c] -> hepdp[c] + ppi[c]	5	0
rxn03892	PPTT	pendp[c] + ipdp[c] -> ppi[c] + hexdp[c]	trans-pentaprenyltranstransferase	pendp[c] + ipdp[c] -> ppi[c] + hexdp[c]	5	0
rxn03893	HBZOPT	4hbz[c] + octdp[c] -> 3ophb[c] + ppi[c]	Hydroxybenzoate octaprenyltransferase	4hbz[c] + octdp[c] -> 3ophb[c] + ppi[c]	5	0
rxn04020	TRE6PPGT	pi[c] + tre6p[c] <=> g6p[c] + g1p[c]	trehalose 6-phosphate:phosphate b-D-glucosyltransferase	pi[c] + tre6p[c] <=> g6p[c] + g1p[c]	4	0
rxn04139	2OMMBOX	nadph[c] + o2[c] + 2ommb[c] -> h2o[c] + nadp[c] + ocmhmxbq[c]	oxidoreductase	nadph[c] + o2[c] + 2ommb[c] -> h2o[c] + nadp[c] + ocmhmxbq[c]	5	0
rxn04308	UDCPDPS	frdp[c] + 8 ipdp[c] -> 8 ppi[c] + udcpdp[c]	Undecaprenyl diphosphate synthase	frdp[c] + 8 ipdp[c] -> 8 ppi[c] + udcpdp[c]	5	0
rxn04704	CPPPGO2	2 amet[c] + cpppg3[c] -> 2 co2[c] + 2 dad_5[c] + 2 met_L[c] + pppg9[c]	Oxygen Independent coproporphyrinogen-III oxidase	2 amet[c] + cpppg3[c] -> 2 co2[c] + 2 dad_5[c] + 2 met_L[c] + pppg9[c]	6	0
rxn05144	PLPS	gln_L[c] + ru5p_D[c] + g3p[c] -> pydx5p[c] + pi[c] + h[c] + 3 h2o[c] + glu_L[c]	Pyridoxine biosynthesis glutamine amidotransferase	gln_L[c] + ru5p_D[c] + g3p[c] -> pydx5p[c] + pi[c] + h[c] + 3 h2o[c] + glu_L[c]	1	0
rxn05148	HEMEti	atp[c] + h2o[c] + pheme[e] -> adp[c] + h[c] + pheme[c] + pi[c]	Heme transport via ABC system	atp[c] + h2o[c] + pheme[e] -> adp[c] + h[c] + pheme[c] + pi[c]	5	0
rxn05154	ARGabc	arg_L[e] + atp[c] + h2o[c] -> adp[c] + arg_L[c] + h[c] + pi[c]	L-arginine transport via ABC system	arg_L[e] + atp[c] + h2o[c] -> adp[c] + arg_L[c] + h[c] + pi[c]	12	0
rxn05156	ORNabc	atp[c] + h2o[c] + orn[e] -> adp[c] + h[c] + orn[c] + pi[c]	ornithine transport via ABC system	atp[c] + h2o[c] + orn[e] -> adp[c] + h[c] + orn[c] + pi[c]	5	0
rxn05160	RIBabc	atp[c] + h2o[c] + rib_D[e] -> adp[c] + h[c] + pi[c] + rib_D[c]	D-ribose transport via ABC system	atp[c] + h2o[c] + rib_D[e] -> adp[c] + h[c] + pi[c] + rib_D[c]	6	0
rxn05165	PROabc	atp[c] + h2o[c] + pro_L[e] -> adp[c] + h[c] + pi[c] + pro_L[c]	L-proline transport via ABC system	atp[c] + h2o[c] + pro_L[e] -> adp[c] + h[c] + pi[c] + pro_L[c]	6	0
rxn05166	Coabc	atp[c] + cobalt2[e] + h2o[c] -> adp[c] + cobalt2[c] + h[c] + pi[c]	Cobalt transport via ABC system	atp[c] + cobalt2[e] + h2o[c] -> adp[c] + cobalt2[c] + h[c] + pi[c]	8	0
rxn05171	NO3abc	atp[c] + h2o[c] + no3[e] -> adp[c] + h[c] + no3[c] + pi[c]	nitrate transport via ABC system	atp[c] + h2o[c] + no3[e] -> adp[c] + h[c] + no3[c] + pi[c]	0	4
rxn05172	TAURabc	atp[c] + h2o[c] + taur[e] -> adp[c] + h[c] + pi[c] + taur[c]	taurine transport via ABC system	atp[c] + h2o[c] + taur[e] -> adp[c] + h[c] + pi[c] + taur[c]	0	4
rxn05176	TSULabc	atp[c] + h2o[c] + tsul[e] -> adp[c] + h[c] + pi[c] + tsul[c]	thiosulfate transport via ABC system	atp[c] + h2o[c] + tsul[e] -> adp[c] + h[c] + pi[c] + tsul[c]	2	0
rxn05189	FE3abc	atp[c] + fe3[e] + h2o[c] -> adp[c] + fe3[c] + h[c] + pi[c]	iron (III) transport via ABC system	atp[c] + fe3[e] + h2o[c] -> adp[c] + fe3[c] + h[c] + pi[c]	27	0
rxn05197	URAt2r	h[e] + ura[e] <=> h[c] + ura[c]	uracil transport in via proton symport reversible	h[e] + ura[e] <=> h[c] + ura[c]	21	0
rxn05201	HYXNt	hxan[e] <=> hxan[c]	Hypoxanthine transport	hxan[e] <=> hxan[c]	4	0
rxn05204	GSNt2r	h[e] + gsn[e] <=> h[c] + gsn[c]	guanosine transport in via proton symport reversible	h[e] + gsn[e] <=> h[c] + gsn[c]	38	0
rxn05206	Kt1r	k[e] <=> k[c]	potassium transport via uniport reversible (facilitated diffusion)	k[e] <=> k[c]	30	0
rxn05231	RNDR1	adp[c] + trdrd[c] -> h2o[c] + dadp[c] + trdox[c]	ribonucleoside-diphosphate reductase (ADP)	adp[c] + trdrd[c] -> h2o[c] + dadp[c] + trdox[c]	12	0
rxn05233	RNDR2	gdp[c] + trdrd[c] -> h2o[c] + dgdp[c] + trdox[c]	ribonucleoside-diphosphate reductase (GDP)	gdp[c] + trdrd[c] -> h2o[c] + dgdp[c] + trdox[c]	12	0
rxn05237	CYSabcpp	atp[c] + cys_L[p] + h2o[c] -> adp[c] + cys_L[c] + h[c] + pi[c]	L-cysteine uptake via ABC system (periplasm)	atp[c] + cys_L[p] + h2o[c] -> adp[c] + cys_L[c] + h[c] + pi[c]	1	0
rxn05239	RE3009C	paps[c] + trdrd[c] -> 2 h[c] + pap[c] + so3[c] + trdox[c]	RE3009	paps[c] + trdrd[c] -> 2 h[c] + pap[c] + so3[c] + trdox[c]	1	0
rxn05255	FOLt	fol[e] + h[e] <=> fol[c] + h[c]	FOLt	fol[e] + h[e] <=> fol[c] + h[c]	3	0
rxn05256	PAAMOR	paps[c] + trdrd[c] -> amp[c] + so3[c] + trdox[c]	paps[c]PTi	paps[c] + trdrd[c] -> amp[c] + so3[c] + trdox[c]	1	0
rxn05287	GGTT	ggdp[c] + ipdp[c] -> ppi[c] + pendp[c]	geranylgeranyltranstransferase	ggdp[c] + ipdp[c] -> ppi[c] + pendp[c]	5	0
rxn05297	GLUt2r	glu_L[e] + h[e] <=> glu_L[c] + h[c]	L-glutamate transport via proton symport, reversible	glu_L[e] + h[e] <=> glu_L[c] + h[c]	7	0
rxn05298	GLUt4r	glu_L[e] + na1[e] <=> glu_L[c] + na1[c]	Na+/glutamate symport (reversible)	glu_L[e] + na1[e] <=> glu_L[c] + na1[c]	7	0
rxn05315	ZN2t4	h[e] + k[e] + zn2[c] <=> h[c] + k[c] + zn2[e]	ZN2t4	h[e] + k[e] + zn2[c] <=> h[c] + k[c] + zn2[e]	25	0
rxn05466	NH4tb	nh4[e] <=> nh4[c]	NH4tb	nh4[e] <=> nh4[c]	6	0
rxn05486	ACMANAtr	h[e] + acmana[e] <=> h[c] + acmana[c]	N-acetyl-D-mannosamine proton symport	h[e] + acmana[e] <=> h[c] + acmana[c]	0	2
rxn05487	ACNAMt2r	acnam[e] + h[e] <=> acnam[c] + h[c]	N-acetylneuraminate proton symport, reversible	acnam[e] + h[e] <=> acnam[c] + h[c]	0	1
rxn05494	DALAt4r	ala_D[e] + na1[e] <=> ala_D[c] + na1[c]	D-Alanine-Sodium symporter (reversible)	ala_D[e] + na1[e] <=> ala_D[c] + na1[c]	1	0
rxn05496	ALAt4r	ala_L[e] + na1[e] <=> ala_L[c] + na1[c]	Alanine-Sodium symporter	ala_L[e] + na1[e] <=> ala_L[c] + na1[c]	1	0
rxn05505	ARSENBt2	h[e] + arsenb[e] <=> h[c] + arsenb[c]	arsenobetaine transport in via proton symport	h[e] + arsenb[e] <=> h[c] + arsenb[c]	1	0
rxn05514	CAt4	ca2[c] + h[e] <=> ca2[e] + h[c]	calcium transport in/out via proton antiporter	ca2[c] + h[e] <=> ca2[e] + h[c]	5	0
rxn05517	CD2t6r	h[e] + k[e] + cd2[c] <=> h[c] + k[c] + cd2[e]	cadmium transport out via antiport, reversible	h[e] + k[e] + cd2[c] <=> h[c] + k[c] + cd2[e]	25	0
rxn05536	METALAabc	metala[e] + atp[c] + h2o[c] -> metala[c] + adp[c] + h[c] + pi[c]	L-methionyl-L-alanine transport via ABC system	metala[e] + atp[c] + h2o[c] -> metala[c] + adp[c] + h[c] + pi[c]	14	0
rxn05543	ALAHISabc	alahis[e] + atp[c] + h2o[c] -> alahis[c] + adp[c] + h[c] + pi[c]	L-alanyl-L-histidine transport via ABC system	alahis[e] + atp[c] + h2o[c] -> alahis[c] + adp[c] + h[c] + pi[c]	2	0
rxn05544	ALALEUabc	alaleu[e] + atp[c] + h2o[c] -> alaleu[c] + adp[c] + h[c] + pi[c]	L-alanyl-L-leucine transport via ABC system	alaleu[e] + atp[c] + h2o[c] -> alaleu[c] + adp[c] + h[c] + pi[c]	1	0
rxn05545	ALATHRabc	alathr[e] + atp[c] + h2o[c] -> alathr[c] + adp[c] + h[c] + pi[c]	L-alanyl-L-threonine transport via ABC system	alathr[e] + atp[c] + h2o[c] -> alathr[c] + adp[c] + h[c] + pi[c]	1	0
rxn05549	DRIBabc	atp[c] + h2o[c] + drib[e] -> adp[c] + h[c] + pi[c] + drib[c]	Deoxyribose transport via ABC system	atp[c] + h2o[c] + drib[e] -> adp[c] + h[c] + pi[c] + drib[c]	6	0
rxn05557	FEDCabc	atp[c] + 2 cit[e] + fe3[e] + h2o[c] -> adp[c] + 2 cit[c] + fe3[c] + h[c] + pi[c]	iron (III) dicitrate transport via ABC system	atp[c] + 2 cit[e] + fe3[e] + h2o[c] -> adp[c] + 2 cit[c] + fe3[c] + h[c] + pi[c]	27	0
rxn05561	FUMt2r	fum[e] + h[e] <=> fum[c] + h[c]	fumarate reversible transport via symport	fum[e] + h[e] <=> fum[c] + h[c]	0	4
rxn05567	GALTpts	galt[e] + pep[c] -> galt1p[c] + pyr[c]	Galactitol transport via PEP:Pyr PTS	galt[e] + pep[c] -> galt1p[c] + pyr[c]	32	0
rxn05571	GLCNt2r	glcn[e] + h[e] <=> glcn[c] + h[c]	D-gluconate transport via proton symport, reversible	glcn[e] + h[e] <=> glcn[c] + h[c]	0	4
rxn05574	GLCURt2r	glcur[e] + h[e] <=> glcur[c] + h[c]	glucuronate transport in via proton symport	glcur[e] + h[e] <=> glcur[c] + h[c]	38	0
rxn05578	GLYC3Pt	h[e] + glyc3p[e] <=> h[c] + glyc3p[c]	glycerol-3-phosphate transport in via proton symport	h[e] + glyc3p[e] <=> h[c] + glyc3p[c]	4	0
rxn05579	GLYBt2r	glyb[e] + h[e] <=> glyb[c] + h[c]	Glycine betaine transport via proton symport, reversible	glyb[e] + h[e] <=> glyb[c] + h[c]	1	0
rxn05581	GLYCt	glyc[c] <=> glyc[e]	glycerol transport via channel	glyc[c] <=> glyc[e]	0	4
rxn05602	L_LACt2r	h[e] + lac_L[e] <=> h[c] + lac_L[c]	L-lactate reversible transport via proton symport	h[e] + lac_L[e] <=> h[c] + lac_L[c]	28	0
rxn05613	METSOX1abc	metsox_S_L[e] + h2o[c] + atp[c] -> pi[c] + h[c] + metsox_S_L[c] + adp[c]	L-methionine S-oxide transport via ABC system	metsox_S_L[e] + h2o[c] + atp[c] -> pi[c] + h[c] + metsox_S_L[c] + adp[c]	6	0
rxn05644	RIBabc	atp[c] + h2o[c] + rib_D[e] -> adp[c] + h[c] + pi[c] + rib_D[c]	D-ribose transport via ABC system	atp[c] + h2o[c] + rib_D[e] -> adp[c] + h[c] + pi[c] + rib_D[c]	6	0
rxn05645	RIBFLVt2	h[e] + ribflv[e] -> h[c] + ribflv[c]	riboflavin transport in via proton symport	h[e] + ribflv[e] -> h[c] + ribflv[c]	1	0
rxn05654	SUCCt2r	h[e] + succ[e] <=> h[c] + succ[c]	succinate transport via proton symport	h[e] + succ[e] <=> h[c] + succ[c]	0	4
rxn05673	GALURt2r	galur[c] + h[c] <=> galur[e] + h[e]	galacturonate transport in via proton symport	galur[c] + h[c] <=> galur[e] + h[e]	38	0
rxn05746	MLTG1	h2o[c] + malttr[c] -> glc_D[c] + malt[c]	Maltodextrin glucosidase (maltotriose)	h2o[c] + malttr[c] -> glc_D[c] + malt[c]	0	4
rxn05958	RHCCE	rhcys[c] -> dhptd[c] + hcys_L[c]	S-ribosylhomocysteine cleavage enzyme	rhcys[c] -> dhptd[c] + hcys_L[c]	15	0
rxn06022	ACPpds	ACP[c] + h2o[c] -> apoACP[c] + h[c] + pan4p[c]	[acyl-carrier-protein] phosphodiesterase	ACP[c] + h2o[c] -> apoACP[c] + h[c] + pan4p[c]	2	0
rxn06075	RNDR4	udp[c] + trdrd[c] -> h2o[c] + dudp[c] + trdox[c]	ribonucleoside-diphosphate reductase (UDP)	udp[c] + trdrd[c] -> h2o[c] + dudp[c] + trdox[c]	12	0
rxn06076	RNDR3	cdp[c] + trdrd[c] -> h2o[c] + dcdp[c] + trdox[c]	ribonucleoside-diphosphate reductase (CDP)	cdp[c] + trdrd[c] -> h2o[c] + dcdp[c] + trdox[c]	12	0
rxn08291	DAAD	ala_D[c] + fad[c] + h2o[c] -> fadh2[c] + nh4[c] + pyr[c]	D-Amino acid dehydrogenase	ala_D[c] + fad[c] + h2o[c] -> fadh2[c] + nh4[c] + pyr[c]	1	0
rxn08551	G3PAT180	glyc3p[c] + ocdcaACP[c] -> 1odecg3p[c] + ACP[c]	glycerol-3-phosphate acyltransferase (C18:0)	glyc3p[c] + ocdcaACP[c] -> 1odecg3p[c] + ACP[c]	1	0
rxn08556	G3PD5	glyc3p[c] + q8[c] -> dhap[c] + q8h2[c]	glycerol-3-phosphate dehydrogenase (ubiquinone-8)	glyc3p[c] + q8[c] -> dhap[c] + q8h2[c]	3	0
rxn08557	G3PD6	glyc3p[c] + mqn8[c] -> dhap[c] + mql8[c]	glycerol-3-phosphate dehydrogenase (menaquinone-8)	glyc3p[c] + mqn8[c] -> dhap[c] + mql8[c]	3	0
rxn08558	G3PD7	2dmmq8[c] + glyc3p[c] -> 2dmmql8[c] + dhap[c]	glycerol-3-phosphate dehydrogenase (demethylmenaquinone-8)	2dmmq8[c] + glyc3p[c] -> 2dmmql8[c] + dhap[c]	3	0
rxn08796	LPLIPAL1A120	1ddecg3p[c] + h2o[c] -> ddca[c] + glyc3p[c] + h[c]	Lysophospholipase L1 (2-acylglycerophosphotidate, n-C12:0)	1ddecg3p[c] + h2o[c] -> ddca[c] + glyc3p[c] + h[c]	0	4
rxn08797	LPLIPAL1A140	1tdecg3p[c] + h2o[c] -> glyc3p[c] + h[c] + ttdca[c]	Lysophospholipase L1 (2-acylglycerophosphotidate, n-C14:0)	1tdecg3p[c] + h2o[c] -> glyc3p[c] + h[c] + ttdca[c]	0	4
rxn08798	LPLIPAL1A141	1tdec7eg3p[c] + h2o[c] -> glyc3p[c] + h[c] + ttdcea[c]	Lysophospholipase L1 (2-acylglycerophosphotidate, n-C14:1)	1tdec7eg3p[c] + h2o[c] -> glyc3p[c] + h[c] + ttdcea[c]	0	4
rxn08799	LPLIPAL1A160	1hdecg3p[c] + h2o[c] -> glyc3p[c] + h[c] + hdca[c]	Lysophospholipase L1 (2-acylglycerophosphotidate, n-C16:0)	1hdecg3p[c] + h2o[c] -> glyc3p[c] + h[c] + hdca[c]	0	4
rxn08800	LPLIPAL1A161	1hdec9eg3p[c] + h2o[c] -> glyc3p[c] + h[c] + hdcea[c]	Lysophospholipase L1 (2-acylglycerophosphotidate, n-C16:1)	1hdec9eg3p[c] + h2o[c] -> glyc3p[c] + h[c] + hdcea[c]	0	4
rxn08801	LPLIPAL1A180	1odecg3p[c] + h2o[c] -> glyc3p[c] + h[c] + ocdca[c]	Lysophospholipase L1 (2-acylglycerophosphotidate, n-C18:0)	1odecg3p[c] + h2o[c] -> glyc3p[c] + h[c] + ocdca[c]	0	4
rxn08802	LPLIPAL1A181	1odec11eg3p[c] + h2o[c] -> glyc3p[c] + h[c] + ocdcea[c]	Lysophospholipase L1 (2-acylglycerophosphotidate, n-C18:1)	1odec11eg3p[c] + h2o[c] -> glyc3p[c] + h[c] + ocdcea[c]	0	4
rxn08803	LPLIPAL1E120	1agpe120[c] + h2o[c] -> ddca[c] + g3pe[c] + h[c]	Lysophospholipase L1 (2-acylglycerophosphoethanolamine, n-C12:0)	1agpe120[c] + h2o[c] -> ddca[c] + g3pe[c] + h[c]	0	4
rxn08804	LPLIPAL1E140	1agpe140[c] + h2o[c] -> g3pe[c] + h[c] + ttdca[c]	Lysophospholipase L1 (2-acylglycerophosphoethanolamine, n-C14:0)	1agpe140[c] + h2o[c] -> g3pe[c] + h[c] + ttdca[c]	0	4
rxn08805	LPLIPAL1E141	1agpe141[c] + h2o[c] -> g3pe[c] + h[c] + ttdcea[c]	Lysophospholipase L1 (2-acylglycerophosphoethanolamine, n-C14:1)	1agpe141[c] + h2o[c] -> g3pe[c] + h[c] + ttdcea[c]	0	4
rxn08806	LPLIPAL1E160	1agpe160[c] + h2o[c] -> g3pe[c] + h[c] + hdca[c]	Lysophospholipase L1 (2-acylglycerophosphoethanolamine, n-C16:0)	1agpe160[c] + h2o[c] -> g3pe[c] + h[c] + hdca[c]	0	4
rxn08807	LPLIPAL1E161	1agpe161[c] + h2o[c] -> g3pe[c] + h[c] + hdcea[c]	Lysophospholipase L1 (2-acylglycerophosphoethanolamine, n-C16:1)	1agpe161[c] + h2o[c] -> g3pe[c] + h[c] + hdcea[c]	0	4
rxn08808	LPLIPAL1E180	1agpe180[c] + h2o[c] -> g3pe[c] + h[c] + ocdca[c]	Lysophospholipase L1 (2-acylglycerophosphoethanolamine, n-C18:0)	1agpe180[c] + h2o[c] -> g3pe[c] + h[c] + ocdca[c]	0	4
rxn08809	LPLIPAL1E181	1agpe181[c] + h2o[c] -> g3pe[c] + h[c] + ocdcea[c]	Lysophospholipase L1 (2-acylglycerophosphoethanolamine, n-C18:1)	1agpe181[c] + h2o[c] -> g3pe[c] + h[c] + ocdcea[c]	0	4
rxn08810	LPLIPAL1G120	1agpg120[c] + h2o[c] -> ddca[c] + g3pg[c] + h[c]	Lysophospholipase L1 (2-acylglycerophosphoglycerol, n-C12:0)	1agpg120[c] + h2o[c] -> ddca[c] + g3pg[c] + h[c]	0	4
rxn08811	LPLIPAL1G140	1agpg140[c] + h2o[c] -> g3pg[c] + h[c] + ttdca[c]	Lysophospholipase L1 (2-acylglycerophosphoglycerol, n-C14:0)	1agpg140[c] + h2o[c] -> g3pg[c] + h[c] + ttdca[c]	0	4
rxn08812	LPLIPAL1G141	1agpg141[c] + h2o[c] -> g3pg[c] + h[c] + ttdcea[c]	Lysophospholipase L1 (2-acylglycerophosphoglycerol, n-C14:1)	1agpg141[c] + h2o[c] -> g3pg[c] + h[c] + ttdcea[c]	0	4
rxn08813	LPLIPAL1G160	1agpg160[c] + h2o[c] -> g3pg[c] + h[c] + hdca[c]	Lysophospholipase L1 (2-acylglycerophosphoglycerol, n-C16:0)	1agpg160[c] + h2o[c] -> g3pg[c] + h[c] + hdca[c]	0	4
rxn08814	LPLIPAL1G161	1agpg161[c] + h2o[c] -> g3pg[c] + h[c] + hdcea[c]	Lysophospholipase L1 (2-acylglycerophosphoglycerol, n-C16:1)	1agpg161[c] + h2o[c] -> g3pg[c] + h[c] + hdcea[c]	0	4
rxn08815	LPLIPAL1G180	1agpg180[c] + h2o[c] -> g3pg[c] + h[c] + ocdca[c]	Lysophospholipase L1 (2-acylglycerophosphoglycerol, n-C18:0)	1agpg180[c] + h2o[c] -> g3pg[c] + h[c] + ocdca[c]	0	4
rxn08816	LPLIPAL1G181	1agpg181[c] + h2o[c] -> g3pg[c] + h[c] + ocdcea[c]	Lysophospholipase L1 (2-acylglycerophosphoglycerol, n-C18:1)	1agpg181[c] + h2o[c] -> g3pg[c] + h[c] + ocdcea[c]	0	4
rxn08817	LPLIPAL2A120	2ddecg3p[c] + h2o[c] -> ddca[c] + glyc3p[c] + 2 h[c]	Lysophospholipase L2 (2-acylglycerophosphotidate, n-C12:0)	2ddecg3p[c] + h2o[c] -> ddca[c] + glyc3p[c] + 2 h[c]	0	4
rxn08818	LPLIPAL2A140	2tdecg3p[c] + h2o[c] -> glyc3p[c] + 2 h[c] + ttdca[c]	Lysophospholipase L2 (2-acylglycerophosphotidate, n-C14:0)	2tdecg3p[c] + h2o[c] -> glyc3p[c] + 2 h[c] + ttdca[c]	0	4
rxn08819	LPLIPAL2A141	2tdec7eg3p[c] + h2o[c] -> glyc3p[c] + 2 h[c] + ttdcea[c]	Lysophospholipase L2 (2-acylglycerophosphotidate, n-C14:1)	2tdec7eg3p[c] + h2o[c] -> glyc3p[c] + 2 h[c] + ttdcea[c]	0	4
rxn08820	LPLIPAL2A160	2hdecg3p[c] + h2o[c] -> glyc3p[c] + 2 h[c] + hdca[c]	Lysophospholipase L2 (2-acylglycerophosphotidate, n-C16:0)	2hdecg3p[c] + h2o[c] -> glyc3p[c] + 2 h[c] + hdca[c]	0	4
rxn08821	LPLIPAL2A161	2hdec9eg3p[c] + h2o[c] -> glyc3p[c] + 2 h[c] + hdcea[c]	Lysophospholipase L2 (2-acylglycerophosphotidate, n-C16:1)	2hdec9eg3p[c] + h2o[c] -> glyc3p[c] + 2 h[c] + hdcea[c]	0	4
rxn08822	LPLIPAL2A180	2odecg3p[c] + h2o[c] -> glyc3p[c] + 2 h[c] + ocdca[c]	Lysophospholipase L2 (2-acylglycerophosphotidate, n-C18:0)	2odecg3p[c] + h2o[c] -> glyc3p[c] + 2 h[c] + ocdca[c]	0	4
rxn08823	LPLIPAL2A181	2odec11eg3p[c] + h2o[c] -> glyc3p[c] + 2 h[c] + ocdcea[c]	Lysophospholipase L2 (2-acylglycerophosphotidate, n-C18:1)	2odec11eg3p[c] + h2o[c] -> glyc3p[c] + 2 h[c] + ocdcea[c]	0	4
rxn08838	LPLIPAL2E120	2agpe120[c] + h2o[c] -> ddca[c] + g3pe[c] + h[c]	Lysophospholipase L2 (2-acylglycerophosphoethanolamine, n-C12:0)	2agpe120[c] + h2o[c] -> ddca[c] + g3pe[c] + h[c]	0	4
rxn08839	LPLIPAL2E140	2agpe140[c] + h2o[c] -> g3pe[c] + h[c] + ttdca[c]	Lysophospholipase L2 (2-acylglycerophosphoethanolamine, n-C14:0)	2agpe140[c] + h2o[c] -> g3pe[c] + h[c] + ttdca[c]	0	4
rxn08840	LPLIPAL2E141	2agpe141[c] + h2o[c] -> g3pe[c] + h[c] + ttdcea[c]	Lysophospholipase L2 (2-acylglycerophosphoethanolamine, n-C14:1)	2agpe141[c] + h2o[c] -> g3pe[c] + h[c] + ttdcea[c]	0	4
rxn08841	LPLIPAL2E160	2agpe160[c] + h2o[c] -> g3pe[c] + h[c] + hdca[c]	Lysophospholipase L2 (2-acylglycerophosphoethanolamine, n-C16:0)	2agpe160[c] + h2o[c] -> g3pe[c] + h[c] + hdca[c]	0	4
rxn08842	LPLIPAL2E161	2agpe161[c] + h2o[c] -> g3pe[c] + h[c] + hdcea[c]	Lysophospholipase L2 (2-acylglycerophosphoethanolamine, n-C16:1)	2agpe161[c] + h2o[c] -> g3pe[c] + h[c] + hdcea[c]	0	4
rxn08843	LPLIPAL2E180	2agpe180[c] + h2o[c] -> g3pe[c] + h[c] + ocdca[c]	Lysophospholipase L2 (2-acylglycerophosphoethanolamine, n-C18:0)	2agpe180[c] + h2o[c] -> g3pe[c] + h[c] + ocdca[c]	0	4
rxn08844	LPLIPAL2E181	2agpe181[c] + h2o[c] -> g3pe[c] + h[c] + ocdcea[c]	Lysophospholipase L2 (2-acylglycerophosphoethanolamine, n-C18:1)	2agpe181[c] + h2o[c] -> g3pe[c] + h[c] + ocdcea[c]	0	4
rxn08845	LPLIPAL2G120	2agpg120[c] + h2o[c] -> ddca[c] + g3pg[c] + h[c]	Lysophospholipase L2 (2-acylglycerophosphoglycerol, n-C12:0)	2agpg120[c] + h2o[c] -> ddca[c] + g3pg[c] + h[c]	0	4
rxn08846	LPLIPAL2G140	2agpg140[c] + h2o[c] -> g3pg[c] + h[c] + ttdca[c]	Lysophospholipase L2 (2-acylglycerophosphoglycerol, n-C14:0)	2agpg140[c] + h2o[c] -> g3pg[c] + h[c] + ttdca[c]	0	4
rxn08847	LPLIPAL2G141	2agpg141[c] + h2o[c] -> g3pg[c] + h[c] + ttdcea[c]	Lysophospholipase L2 (2-acylglycerophosphoglycerol, n-C14:1)	2agpg141[c] + h2o[c] -> g3pg[c] + h[c] + ttdcea[c]	0	4
rxn08848	LPLIPAL2G160	2agpg160[c] + h2o[c] -> g3pg[c] + h[c] + hdca[c]	Lysophospholipase L2 (2-acylglycerophosphoglycerol, n-C16:0)	2agpg160[c] + h2o[c] -> g3pg[c] + h[c] + hdca[c]	0	4
rxn08849	LPLIPAL2G161	2agpg161[c] + h2o[c] -> g3pg[c] + h[c] + hdcea[c]	Lysophospholipase L2 (2-acylglycerophosphoglycerol, n-C16:1)	2agpg161[c] + h2o[c] -> g3pg[c] + h[c] + hdcea[c]	0	4
rxn08850	LPLIPAL2G180	2agpg180[c] + h2o[c] -> g3pg[c] + h[c] + ocdca[c]	Lysophospholipase L2 (2-acylglycerophosphoglycerol, n-C18:0)	2agpg180[c] + h2o[c] -> g3pg[c] + h[c] + ocdca[c]	0	4
rxn08851	LPLIPAL2G181	2agpg181[c] + h2o[c] -> g3pg[c] + h[c] + ocdcea[c]	Lysophospholipase L2 (2-acylglycerophosphoglycerol, n-C18:1)	2agpg181[c] + h2o[c] -> g3pg[c] + h[c] + ocdcea[c]	0	4
rxn08933	MLTG2	h2o[c] + maltttr[c] -> glc_D[c] + malttr[c]	Maltodextrin glucosidase (maltotetraose)	h2o[c] + maltttr[c] -> glc_D[c] + malttr[c]	0	4
rxn08934	MLTG3	h2o[c] + maltpt[c] -> glc_D[c] + maltttr[c]	Maltodextrin glucosidase (maltopentaose)	h2o[c] + maltpt[c] -> glc_D[c] + maltttr[c]	0	4
rxn08935	MLTG4	h2o[c] + malthx[c] -> glc_D[c] + maltpt[c]	Maltodextrin glucosidase (maltohexaose)	h2o[c] + malthx[c] -> glc_D[c] + maltpt[c]	0	4
rxn08936	MLTG5	h2o[c] + malthp[c] -> glc_D[c] + malthx[c]	Maltodextrin glucosidase (maltoheptaose)	h2o[c] + malthp[c] -> glc_D[c] + malthx[c]	0	4
rxn09045	OPHHX3	2oph[c] + 2 atp[c] + 3 h2o[c] + nad[c] -> 2ohph[c] + 2 adp[c] + 3 h[c] + nadh[c] + 2 pi[c]	2-Octaprenylphenol hydroxylase (anaerobic)	2oph[c] + 2 atp[c] + 3 h2o[c] + nad[c] -> 2ohph[c] + 2 adp[c] + 3 h[c] + nadh[c] + 2 pi[c]	1	0
rxn09101	PGPP120	h2o[c] + pgp120[c] -> pg120[c] + pi[c]	phosphatidylglycerol phosphate phosphatase (n-C14:0)	h2o[c] + pgp120[c] -> pg120[c] + pi[c]	25	0
rxn09102	PGPP140	h2o[c] + pgp140[c] -> pg140[c] + pi[c]	phosphatidylglycerol phosphate phosphatase (n-C14:0)	h2o[c] + pgp140[c] -> pg140[c] + pi[c]	25	0
rxn09103	PGPP141	h2o[c] + pgp141[c] -> pg141[c] + pi[c]	phosphatidylglycerol phosphate phosphatase (n-C14:1)	h2o[c] + pgp141[c] -> pg141[c] + pi[c]	25	0
rxn09104	PGPP160	h2o[c] + pgp160[c] -> pg160[c] + pi[c]	phosphatidylglycerol phosphate phosphatase (n-C16:0)	h2o[c] + pgp160[c] -> pg160[c] + pi[c]	25	0
rxn09105	PGPP161	h2o[c] + pgp161[c] -> pg161[c] + pi[c]	phosphatidylglycerol phosphate phosphatase (n-C16:1)	h2o[c] + pgp161[c] -> pg161[c] + pi[c]	25	0
rxn09106	PGPP180	h2o[c] + pgp180[c] -> pg180[c] + pi[c]	phosphatidylglycerol phosphate phosphatase (n-C18:0)	h2o[c] + pgp180[c] -> pg180[c] + pi[c]	29	0
rxn09107	PGPP181	h2o[c] + pgp181[c] -> pg181[c] + pi[c]	phosphatidylglycerol phosphate phosphatase (n-C18:1)	h2o[c] + pgp181[c] -> pg181[c] + pi[c]	25	0
rxn09108	PGSA120	cdpdddecg[c] + glyc3p[c] -> cmp[c] + h[c] + pgp120[c]	Phosphatidylglycerol synthase (n-C12:0)	cdpdddecg[c] + glyc3p[c] -> cmp[c] + h[c] + pgp120[c]	30	0
rxn09109	PGSA140	cdpdtdecg[c] + glyc3p[c] -> cmp[c] + h[c] + pgp140[c]	Phosphatidylglycerol synthase (n-C14:0)	cdpdtdecg[c] + glyc3p[c] -> cmp[c] + h[c] + pgp140[c]	30	0
rxn09110	PGSA141	cdpdtdec7eg[c] + glyc3p[c] -> cmp[c] + h[c] + pgp141[c]	Phosphatidylglycerol synthase (n-C14:1)	cdpdtdec7eg[c] + glyc3p[c] -> cmp[c] + h[c] + pgp141[c]	30	0
rxn09111	PGSA160	cdpdhdecg[c] + glyc3p[c] -> cmp[c] + h[c] + pgp160[c]	Phosphatidylglycerol synthase (n-C16:0)	cdpdhdecg[c] + glyc3p[c] -> cmp[c] + h[c] + pgp160[c]	30	0
rxn09112	PGSA161	cdpdhdec9eg[c] + glyc3p[c] -> cmp[c] + h[c] + pgp161[c]	Phosphatidylglycerol synthase (n-C16:1)	cdpdhdec9eg[c] + glyc3p[c] -> cmp[c] + h[c] + pgp161[c]	30	0
rxn09113	PGSA180	cdpdodecg[c] + glyc3p[c] -> cmp[c] + h[c] + pgp180[c]	Phosphatidylglycerol synthase (n-C18:0)	cdpdodecg[c] + glyc3p[c] -> cmp[c] + h[c] + pgp180[c]	31	0
rxn09114	PGSA181	cdpdodec11eg[c] + glyc3p[c] -> cmp[c] + h[c] + pgp181[c]	Phosphatidylglycerol synthase (n-C18:1)	cdpdodec11eg[c] + glyc3p[c] -> cmp[c] + h[c] + pgp181[c]	30	0
rxn09123	PLIPA1A120	h2o[c] + pa120[c] -> 2ddecg3p[c] + ddca[c]	Phospholipase A1 (phosphatidate, n-C12:0)	h2o[c] + pa120[c] -> 2ddecg3p[c] + ddca[c]	0	4
rxn09124	PLIPA1A140	h2o[c] + pa140[c] -> 2tdecg3p[c] + ttdca[c]	Phospholipase A1 (phosphatidate, n-C14:0)	h2o[c] + pa140[c] -> 2tdecg3p[c] + ttdca[c]	0	4
rxn09125	PLIPA1A141	h2o[c] + pa141[c] -> 2tdec7eg3p[c] + ttdcea[c]	Phospholipase A1 (phosphatidate, n-C14:1)	h2o[c] + pa141[c] -> 2tdec7eg3p[c] + ttdcea[c]	0	4
rxn09126	PLIPA1A160	h2o[c] + pa160[c] -> 2hdecg3p[c] + hdca[c]	Phospholipase A1 (phosphatidate, n-C16:0)	h2o[c] + pa160[c] -> 2hdecg3p[c] + hdca[c]	0	4
rxn09127	PLIPA1A161	h2o[c] + pa161[c] -> 2hdec9eg3p[c] + hdcea[c]	Phospholipase A1 (phosphatidate, n-C16:1)	h2o[c] + pa161[c] -> 2hdec9eg3p[c] + hdcea[c]	0	4
rxn09128	PLIPA1A180	h2o[c] + pa180[c] -> 2odecg3p[c] + ocdca[c]	Phospholipase A1 (phosphatidate, n-C18:0)	h2o[c] + pa180[c] -> 2odecg3p[c] + ocdca[c]	0	4
rxn09129	PLIPA1A181	h2o[c] + pa181[c] -> 2odec11eg3p[c] + ocdcea[c]	Phospholipase A1 (phosphatidate, n-C18:1)	h2o[c] + pa181[c] -> 2odec11eg3p[c] + ocdcea[c]	0	4
rxn09130	PLIPA1E120	h2o[c] + pe120[c] -> 2agpe120[c] + ddca[c] + h[c]	Phospholipase A1 (phosphatidylethanolamine, n-C12:0)	h2o[c] + pe120[c] -> 2agpe120[c] + ddca[c] + h[c]	0	4
rxn09131	PLIPA1E140	h2o[c] + pe140[c] -> 2agpe140[c] + h[c] + ttdca[c]	Phospholipase A1 (phosphatidylethanolamine, n-C14:0)	h2o[c] + pe140[c] -> 2agpe140[c] + h[c] + ttdca[c]	0	4
rxn09132	PLIPA1E141	h2o[c] + pe141[c] -> 2agpe141[c] + h[c] + ttdcea[c]	Phospholipase A1 (phosphatidylethanolamine, n-C14:1)	h2o[c] + pe141[c] -> 2agpe141[c] + h[c] + ttdcea[c]	0	4
rxn09133	PLIPA1E160	h2o[c] + pe160[c] -> 2agpe160[c] + h[c] + hdca[c]	Phospholipase A1 (phosphatidylethanolamine, n-C16:0)	h2o[c] + pe160[c] -> 2agpe160[c] + h[c] + hdca[c]	0	4
rxn09134	PLIPA1E161	h2o[c] + pe161[c] -> 2agpe161[c] + h[c] + hdcea[c]	Phospholipase A1 (phosphatidylethanolamine, n-C16:1)	h2o[c] + pe161[c] -> 2agpe161[c] + h[c] + hdcea[c]	0	4
rxn09135	PLIPA1E180	h2o[c] + pe180[c] -> 2agpe180[c] + h[c] + ocdca[c]	Phospholipase A1 (phosphatidylethanolamine, n-C18:0)	h2o[c] + pe180[c] -> 2agpe180[c] + h[c] + ocdca[c]	0	4
rxn09136	PLIPA1E181	h2o[c] + pe181[c] -> 2agpe181[c] + h[c] + ocdcea[c]	Phospholipase A1 (phosphatidylethanolamine, n-C18:1)	h2o[c] + pe181[c] -> 2agpe181[c] + h[c] + ocdcea[c]	0	4
rxn09137	PLIPA1G120	h2o[c] + pg120[c] -> 2agpg120[c] + ddca[c] + h[c]	Phospholipase A1 (phosphatidylglycerol, n-C12:0)	h2o[c] + pg120[c] -> 2agpg120[c] + ddca[c] + h[c]	0	4
rxn09138	PLIPA1G140	h2o[c] + pg140[c] -> 2agpg140[c] + h[c] + ttdca[c]	Phospholipase A1 (phosphatidylglycerol, n-C14:0)	h2o[c] + pg140[c] -> 2agpg140[c] + h[c] + ttdca[c]	0	4
rxn09139	PLIPA1G141	h2o[c] + pg141[c] -> 2agpg141[c] + h[c] + ttdcea[c]	Phospholipase A1 (phosphatidylglycerol, n-C14:1)	h2o[c] + pg141[c] -> 2agpg141[c] + h[c] + ttdcea[c]	0	4
rxn09140	PLIPA1G160	h2o[c] + pg160[c] -> 2agpg160[c] + h[c] + hdca[c]	Phospholipase A1 (phosphatidylglycerol, n-C16:0)	h2o[c] + pg160[c] -> 2agpg160[c] + h[c] + hdca[c]	0	4
rxn09141	PLIPA1G161	h2o[c] + pg161[c] -> 2agpg161[c] + h[c] + hdcea[c]	Phospholipase A1 (phosphatidylglycerol, n-C16:1)	h2o[c] + pg161[c] -> 2agpg161[c] + h[c] + hdcea[c]	0	4
rxn09142	PLIPA1G180	h2o[c] + pg180[c] -> 2agpg180[c] + h[c] + ocdca[c]	Phospholipase A1 (phosphatidylglycerol, n-C18:0)	h2o[c] + pg180[c] -> 2agpg180[c] + h[c] + ocdca[c]	0	4
rxn09143	PLIPA1G181	h2o[c] + pg181[c] -> 2agpg181[c] + h[c] + ocdcea[c]	Phospholipase A1 (phosphatidylglycerol, n-C18:1)	h2o[c] + pg181[c] -> 2agpg181[c] + h[c] + ocdcea[c]	0	4
rxn09144	PLIPA2A120	h2o[c] + pa120[c] -> 1ddecg3p[c] + ddca[c] + h[c]	Phospholipase A2 (phosphatidate, n-C12:0)	h2o[c] + pa120[c] -> 1ddecg3p[c] + ddca[c] + h[c]	0	4
rxn09145	PLIPA2A140	h2o[c] + pa140[c] -> 1tdecg3p[c] + h[c] + ttdca[c]	Phospholipase A2 (phosphatidate, n-C14:0)	h2o[c] + pa140[c] -> 1tdecg3p[c] + h[c] + ttdca[c]	0	4
rxn09146	PLIPA2A141	h2o[c] + pa141[c] -> 1tdec7eg3p[c] + h[c] + ttdcea[c]	Phospholipase A2 (phosphatidate, n-C14:1)	h2o[c] + pa141[c] -> 1tdec7eg3p[c] + h[c] + ttdcea[c]	0	4
rxn09147	PLIPA2A160	h2o[c] + pa160[c] -> 1hdecg3p[c] + h[c] + hdca[c]	Phospholipase A2 (phosphatidate, n-C16:0)	h2o[c] + pa160[c] -> 1hdecg3p[c] + h[c] + hdca[c]	0	4
rxn09148	PLIPA2A161	h2o[c] + pa161[c] -> 1hdec9eg3p[c] + h[c] + hdcea[c]	Phospholipase A2 (phosphatidate, n-C16:1)	h2o[c] + pa161[c] -> 1hdec9eg3p[c] + h[c] + hdcea[c]	0	4
rxn09149	PLIPA2A180	h2o[c] + pa180[c] -> 1odecg3p[c] + h[c] + ocdca[c]	Phospholipase A2 (phosphatidate, n-C18:0)	h2o[c] + pa180[c] -> 1odecg3p[c] + h[c] + ocdca[c]	0	4
rxn09150	PLIPA2A181	h2o[c] + pa181[c] -> 1odec11eg3p[c] + h[c] + ocdcea[c]	Phospholipase A2 (phosphatidate, n-C18:1)	h2o[c] + pa181[c] -> 1odec11eg3p[c] + h[c] + ocdcea[c]	0	4
rxn09151	PLIPA2E120	h2o[c] + pe120[c] -> 1agpe120[c] + ddca[c] + h[c]	Phospholipase A2 (phosphatidylethanolamine, n-C12:0)	h2o[c] + pe120[c] -> 1agpe120[c] + ddca[c] + h[c]	0	4
rxn09152	PLIPA2E140	h2o[c] + pe140[c] -> 1agpe140[c] + h[c] + ttdca[c]	Phospholipase A2 (phosphatidylethanolamine, n-C14:0)	h2o[c] + pe140[c] -> 1agpe140[c] + h[c] + ttdca[c]	0	4
rxn09153	PLIPA2E141	h2o[c] + pe141[c] -> 1agpe141[c] + h[c] + ttdcea[c]	Phospholipase A2 (phosphatidylethanolamine, n-C14:1)	h2o[c] + pe141[c] -> 1agpe141[c] + h[c] + ttdcea[c]	0	4
rxn09154	PLIPA2E160	h2o[c] + pe160[c] -> 1agpe160[c] + h[c] + hdca[c]	Phospholipase A2 (phosphatidylethanolamine, n-C16:0)	h2o[c] + pe160[c] -> 1agpe160[c] + h[c] + hdca[c]	0	4
rxn09155	PLIPA2E161	h2o[c] + pe161[c] -> 1agpe161[c] + h[c] + hdcea[c]	Phospholipase A2 (phosphatidylethanolamine, n-C16:1)	h2o[c] + pe161[c] -> 1agpe161[c] + h[c] + hdcea[c]	0	4
rxn09156	PLIPA2E180	h2o[c] + pe180[c] -> 1agpe180[c] + h[c] + ocdca[c]	Phospholipase A2 (phosphatidylethanolamine, n-C18:0)	h2o[c] + pe180[c] -> 1agpe180[c] + h[c] + ocdca[c]	0	4
rxn09157	PLIPA2E181	h2o[c] + pe181[c] -> 1agpe181[c] + h[c] + ocdcea[c]	Phospholipase A2 (phosphatidylethanolamine, n-C18:1)	h2o[c] + pe181[c] -> 1agpe181[c] + h[c] + ocdcea[c]	0	4
rxn09158	PLIPA2G120	h2o[c] + pg120[c] -> 1agpg120[c] + ddca[c] + h[c]	Phospholipase A2 (phosphatidylglycerol, n-C12:0)	h2o[c] + pg120[c] -> 1agpg120[c] + ddca[c] + h[c]	0	4
rxn09159	PLIPA2G140	h2o[c] + pg140[c] -> 1agpg140[c] + h[c] + ttdca[c]	Phospholipase A2 (phosphatidylglycerol, n-C14:0)	h2o[c] + pg140[c] -> 1agpg140[c] + h[c] + ttdca[c]	0	4
rxn09160	PLIPA2G141	h2o[c] + pg141[c] -> 1agpg141[c] + h[c] + ttdcea[c]	Phospholipase A2 (phosphatidylglycerol, n-C14:1)	h2o[c] + pg141[c] -> 1agpg141[c] + h[c] + ttdcea[c]	0	4
rxn09161	PLIPA2G160	h2o[c] + pg160[c] -> 1agpg160[c] + h[c] + hdca[c]	Phospholipase A2 (phosphatidylglycerol, n-C16:0)	h2o[c] + pg160[c] -> 1agpg160[c] + h[c] + hdca[c]	0	4
rxn09162	PLIPA2G161	h2o[c] + pg161[c] -> 1agpg161[c] + h[c] + hdcea[c]	Phospholipase A2 (phosphatidylglycerol, n-C16:1)	h2o[c] + pg161[c] -> 1agpg161[c] + h[c] + hdcea[c]	0	4
rxn09163	PLIPA2G180	h2o[c] + pg180[c] -> 1agpg180[c] + h[c] + ocdca[c]	Phospholipase A2 (phosphatidylglycerol, n-C18:0)	h2o[c] + pg180[c] -> 1agpg180[c] + h[c] + ocdca[c]	0	4
rxn09164	PLIPA2G181	h2o[c] + pg181[c] -> 1agpg181[c] + h[c] + ocdcea[c]	Phospholipase A2 (phosphatidylglycerol, n-C18:1)	h2o[c] + pg181[c] -> 1agpg181[c] + h[c] + ocdcea[c]	0	4
rxn09188	PROD2	fad[c] + pro_L[c] -> h[c] + fadh2[c] + 1pyr5c[c]	Proline dehydrogenase	fad[c] + pro_L[c] -> h[c] + fadh2[c] + 1pyr5c[c]	14	0
rxn09310	THZPSN	atp[c] + cys_L[c] + dxyl5p[c] + tyr_L[c] -> 4hba[c] + 4mpetz[c] + ala_L[c] + amp[c] + co2[c] + h2o[c] + h[c] + ppi[c]	thiazole phosphate synthesis	atp[c] + cys_L[c] + dxyl5p[c] + tyr_L[c] -> 4hba[c] + 4mpetz[c] + ala_L[c] + amp[c] + co2[c] + h2o[c] + h[c] + ppi[c]	39	0
rxn09424	FAS240_L	9 h[c] + 3 malcoa[c] + 6 nadph[c] + ocdca[c] -> 3 co2[c] + 3 coa[c] + 3 h2o[c] + 6 nadp[c] + ttc[c]	fatty acid synthase (n-C24:0), lumped reaction	9 h[c] + 3 malcoa[c] + 6 nadph[c] + ocdca[c] -> 3 co2[c] + 3 coa[c] + 3 h2o[c] + 6 nadp[c] + ttc[c]	1	0
rxn09446	FACOAL240p	atp[x] + coa[x] + ttc[x] -> amp[x] + ppi[x] + lgnccoa[x]	fatty-acid--CoA ligase (n-C24:0), peroxisomal	atp[x] + coa[x] + ttc[x] -> amp[x] + ppi[x] + lgnccoa[x]	1	0
rxn09456	FA180ACPH	h2o[c] + ocdcaACP[c] <=> h[c] + ACP[c] + ocdca[c]	fatty-acyl-ACP hydrolase	h2o[c] + ocdcaACP[c] <=> h[c] + ACP[c] + ocdca[c]	1	0
rxn09463	FAO240p	3 h2o[x] + 3 nad[x] + 3 o2[x] + 3 coa[x] + ttccoa[x] <=> 3 nadh[x] + 3 accoa[x] + 3 h2o2[x] + 3 h[x] + stcoa[x]	fatty acid oxidation (tetradecansoyl-CoA), peroxisomal	3 h2o[x] + 3 nad[x] + 3 o2[x] + 3 coa[x] + ttccoa[x] <=> 3 nadh[x] + 3 accoa[x] + 3 h2o2[x] + 3 h[x] + stcoa[x]	1	0
rxn09657	THMt3	h[c] + thm[e] <=> h[e] + thm[c]	Thiamine transport in via proton antiport	h[c] + thm[e] <=> h[e] + thm[c]	5	0
rxn09677	GTHOXti	gthox[c] <=> gthox[e]	oxidized glutathione irreversible uniport	gthox[c] <=> gthox[e]	1	0
rxn09686	DTTPte	dttp[e] <=> dttp[c]	dTTP reversible uniport	dttp[e] <=> dttp[c]	1	0
rxn09989	DEXTRINASE	dextrin[c] + 5 h2o[c] -> 6 glc_D[c]	Maltodextrin glucosidase (dextrin)	dextrin[c] + 5 h2o[c] -> 6 glc_D[c]	0	4
rxn10117	HYD3pp	2dmmq8[c] + h2[c] + 2 h[c] -> 2dmmql8[c] + 2 h[p]	Hydrogenase (Demethylmenaquinone-8: 2 protons) (periplasm)	2dmmq8[c] + h2[c] + 2 h[c] -> 2dmmql8[c] + 2 h[p]	0	4
rxn10119	HYD2	2 h[c] + h2[c] + mqn8[c] -> 2 h[e] + mql8[c]	Hydrogenase (menaquinone8: 2 protons)	2 h[c] + h2[c] + mqn8[c] -> 2 h[e] + mql8[c]	0	4
rxn10122	NADH6	4.5 h[c] + nadh[c] + q8[c] -> 3.5 h[e] + nad[c] + q8h2[c]	NADH dehydrogenase (ubiquinone-8 & 3.5 protons)	4.5 h[c] + nadh[c] + q8[c] -> 3.5 h[e] + nad[c] + q8h2[c]	39	0
rxn10131	r1667	orn[c] + arg_L[e] <=> arg_L[c] + orn[e]	Y+LAT2 Utilized transport	orn[c] + arg_L[e] <=> arg_L[c] + orn[e]	0	2
rxn10136	GLUABUTt7	4abut[c] + glu_L[e] <=> 4abut[e] + glu_L[c]	4-aminobutyrate/glutamate antiport	4abut[c] + glu_L[e] <=> 4abut[e] + glu_L[c]	4	0
rxn10145	DAPabc	26dap_M[e] + atp[c] + h2o[c] -> 26dap_M[c] + adp[c] + h[c] + pi[c]	M-diaminopimelic acid ABC transport	26dap_M[e] + atp[c] + h2o[c] -> 26dap_M[c] + adp[c] + h[c] + pi[c]	1	0
rxn10191	rxn10191	#N/A	NA	NA	9	0
rxn10204	G3PAT180	glyc3p[c] + ocdcaACP[c] -> 1odecg3p[c] + ACP[c]	glycerol-3-phosphate acyltransferase (C18:0)	glyc3p[c] + ocdcaACP[c] -> 1odecg3p[c] + ACP[c]	4	0
rxn10205	G3PATI17	ihpdcoa[c] + glyc3p[c] -> coa[c] + 1ihpdecg3p[c]	isoheptadecanoyl-glycerol-3-phosphate O-acyltransferase	ihpdcoa[c] + glyc3p[c] -> coa[c] + 1ihpdecg3p[c]	5	0
rxn10206	G3PATAI17	glyc3p[c] + aihpdcoa[c] -> 1aihpdecg3p[c] + coa[c]	anteisoheptadecanoyl-glycerol-3-phosphate O-acyltransferase	glyc3p[c] + aihpdcoa[c] -> 1aihpdecg3p[c] + coa[c]	5	0
rxn10259	PGSAI17	glyc3p[c] + cdpdihpdecg[c] -> pgpi17[c] + h[c] + cmp[c]	isoheptadecanoyl-CDPdiacylglycerolsn-glycerol-3-phosphate 3-phosphatidyltransferase	glyc3p[c] + cdpdihpdecg[c] -> pgpi17[c] + h[c] + cmp[c]	31	0
rxn10260	PGSAAI17	glyc3p[c] + cdpdaihpdecg[c] -> pgpai17[c] + h[c] + cmp[c]	anteisoheptadecanoyl-CDPdiacylglycerolsn-glycerol-3-phosphate 3-phosphatidyltransferase	glyc3p[c] + cdpdaihpdecg[c] -> pgpai17[c] + h[c] + cmp[c]	31	0
rxn10261	PGSAI14	cdpditdecg[c] + glyc3p[c] -> pgpi14[c] + h[c] + cmp[c]	isotetradecanoyl-CDPdiacylglycerolsn-glycerol-3-phosphate 3-phosphatidyltransferase	cdpditdecg[c] + glyc3p[c] -> pgpi14[c] + h[c] + cmp[c]	30	0
rxn10262	PGSAI15	cdpdipdecg[c] + glyc3p[c] -> pgpi15[c] + h[c] + cmp[c]	isopentadecanoyl-CDPdiacylglycerolsn-glycerol-3-phosphate 3-phosphatidyltransferase	cdpdipdecg[c] + glyc3p[c] -> pgpi15[c] + h[c] + cmp[c]	30	0
rxn10263	PGSAAI15	cdpdaipdecg[c] + glyc3p[c] -> pgpai15[c] + h[c] + cmp[c]	anteisopentadecanoyl-CDPdiacylglycerolsn-glycerol-3-phosphate 3-phosphatidyltransferase	cdpdaipdecg[c] + glyc3p[c] -> pgpai15[c] + h[c] + cmp[c]	30	0
rxn10264	PGSAI16	glyc3p[c] + cdpdihdecg[c] -> pgpi16[c] + h[c] + cmp[c]	isohexadecanoyl-CDPdiacylglycerolsn-glycerol-3-phosphate 3-phosphatidyltransferase	glyc3p[c] + cdpdihdecg[c] -> pgpi16[c] + h[c] + cmp[c]	30	0
rxn10265	PGPPI17	pgpi17[c] + h2o[c] -> pi[c] + pgi17[c]	isoheptadecanoyl-Phosphatidylglycerophosphate phosphohydrolase	pgpi17[c] + h2o[c] -> pi[c] + pgi17[c]	29	0
rxn10266	PGPPAI17	pgpai17[c] + h2o[c] -> pi[c] + pgai17[c]	anteisoheptadecanoyl-Phosphatidylglycerophosphate phosphohydrolase	pgpai17[c] + h2o[c] -> pi[c] + pgai17[c]	29	0
rxn10267	PGPPI14	h2o[c] + pgpi14[c] -> pi[c] + pgi14[c]	isotetradecanoyl-Phosphatidylglycerophosphate phosphohydrolase	h2o[c] + pgpi14[c] -> pi[c] + pgi14[c]	25	0
rxn10268	PGPPI15	pgpi15[c] + h2o[c] -> pi[c] + pgi15[c]	isopentadecanoyl-Phosphatidylglycerophosphate phosphohydrolase	pgpi15[c] + h2o[c] -> pi[c] + pgi15[c]	25	0
rxn10269	PGPPAI15	pgpai15[c] + h2o[c] -> pi[c] + pgai15[c]	anteisopentadecanoyl-Phosphatidylglycerophosphate phosphohydrolase	pgpai15[c] + h2o[c] -> pi[c] + pgai15[c]	25	0
rxn10270	PGPPI16	pgpi16[c] + h2o[c] -> pi[c] + pgi16[c]	isohexadecanoyl-Phosphatidylglycerophosphate phosphohydrolase	pgpi16[c] + h2o[c] -> pi[c] + pgi16[c]	25	0
rxn10449	CBIabc	h2o[c] + atp[c] + cbi[e] -> adp[c] + pi[c] + h[c] + cbi[c]	Cobinamide transport via ABC system	h2o[c] + atp[c] + cbi[e] -> adp[c] + pi[c] + h[c] + cbi[c]	3	0
rxn10482	CYRDAR	2 co2dam[c] + nadh[c] -> 2 co1dam[c] + h[c] + nad[c]	cob(II)yrinic acid a,c-diamide reductase	2 co2dam[c] + nadh[c] -> 2 co1dam[c] + h[c] + nad[c]	3	0
rxn10541	H2St1	h2s[c] -> h2s[e]	h2s transport	h2s[c] -> h2s[e]	4	0
rxn10609	LTHRK	atp[c] + thr_L[c] -> adp[c] + h[c] + thrp[c]	L threonine kinase	atp[c] + thr_L[c] -> adp[c] + h[c] + thrp[c]	3	0
rxn10824	ORNt	orn[e] <=> orn[c]	ornithine transport via diffusion (extracellular to periplasm)	orn[e] <=> orn[c]	2	0
rxn10841	ETHAt	etha[e] <=> etha[c]	ethanolamine transport via diffusion (extracellular)	etha[e] <=> etha[c]	1	0
rxn11703	SHCHCS3	2s5epchc[c] -> 2shchc[c] + pyr[c]	2-succinyl-6-hydroxy-2,4-cyclohexadiene-1-carboxylate synthase	2s5epchc[c] -> 2shchc[c] + pyr[c]	5	0
rxn11946	DMQMT	2omhmbl[c] + amet[c] -> ahcys[c] + h[c] + q8h2[c]	3-Dimethylubiquinonol 3-methyltransferase	2omhmbl[c] + amet[c] -> ahcys[c] + h[c] + q8h2[c]	5	0
rxn12008	HETT	hepdp[c] + ipdp[c] -> octdp[c] + ppi[c]	all-trans-Heptaprenyltransferase	hepdp[c] + ipdp[c] -> octdp[c] + ppi[c]	5	0
rxn12220	CPPPGO	o2[c] + 2 h[c] + cpppg3[c] -> 2 h2o[c] + 2 co2[c] + pppg9[c]	coproporphyrinogen oxidase (O2 required)	o2[c] + 2 h[c] + cpppg3[c] -> 2 h2o[c] + 2 co2[c] + pppg9[c]	1	0
rxn12224	2OMPHH	o2[c] + 2omph[c] -> h2o[c] + 2ombz[c]	2-octaprenyl-6-methoxyphenol hydroxylase	o2[c] + 2omph[c] -> h2o[c] + 2ombz[c]	5	0
rxn12225	OPHHX	2oph[c] + 0.5 o2[c] -> 2ohph[c]	2-Octaprenylphenol hydroxylase	2oph[c] + 0.5 o2[c] -> 2ohph[c]	1	0
rxn12549	4HBZt2	h[e] + 4hbz[e] <=> h[c] + 4hbz[c]	4-Hydroxybenzoate transport via proton symport	h[e] + 4hbz[e] <=> h[c] + 4hbz[c]	1	0
rxn13395	SHCHD	nadp[c] + pre2[c] <=> nadph[c] + scl[c]	sirohydrochlorin dehydrogenase	nadp[c] + pre2[c] <=> nadph[c] + scl[c]	1	0
